# Supplementary material for: Genomic surveillance of SARS-CoV-2 reveals highest severity and mortality of delta over other variants: evidence from Cameroon
Source: Sci Rep. 2023 Dec 8;13:21654. doi: 10.1038/s41598-023-48773-3 (PMC10709425; doi:10.1038/s41598-023-48773-3)
Supplement: Supplementary file 1 — Supplementary Information 1. [file 41598_2023_48773_MOESM1_ESM.csv]

seqName;clade;Nextclade_pango;partiallyAliased;clade_nextstrain;clade_who;clade_legacy;qc.overallScore;qc.overallStatus;totalSubstitutions;totalDeletions;totalInsertions;totalFrameShifts;totalAminoacidSubstitutions;totalAminoacidDeletions;totalAminoacidInsertions;totalMissing;totalNonACGTNs;totalPcrPrimerChanges;substitutions;deletions;insertions;privateNucMutations.reversionSubstitutions;private…
hCoV-19/Cameroon/Yaounde-20V-3870/2020;20A;B.1;B.1;20A;unassigned;20A;94.497257;mediocre;13;0;0;0;9;0;0;2915;0;0;C241T	C2416T	C3037T	A6866T	A6869T	A7381G	A7383T	G7388A	G11083T	C14408T	A23403G	G25019T	G25563T;;;;G11083T|21J&19A;A6866T	A6869T	A7381G	A7383T	G7388A	G25019T;0;1;6;7;;ORF1a:N2201Y	ORF1a:T2202S	ORF1a:Q2373L	ORF1a:A2375T	ORF1a:L3606F	ORF1b:P314L	ORF3a:Q57H	S:D614G	S:D1153Y;;;2635	2646-2693	2771-2837	4586-4589	6872-7105	7274-7286	7712-7951	8646-8773	8844-8879	15062-15078	16201-16226	16485-16607	16617-16662	16678-16681	16733-16747	16750-16755	17757-17781	18752-18754	19291-19796	19799-19821	20236-20484	21156-21449	21508	21510-21551	21566-21578
hCoV-19/Cameroon/Yaounde-20V-6189/2020;20A;B.1;B.1;20A;unassigned;20A;4.628687;good;16;0;0;0;11;0;0;445;0;1;C241T	C2094T	C2416T	C3037T	C4586T	A6869T	G7388A	C14408T	C17104T	G23282T	A23403G	T25316C	G25563T	C28744T	G29427C	A29430T;;;;C4586T|22D;C2094T	A6869T	G7388A	C17104T	G23282T	T25316C	C28744T	G29427C	A29430T;0;1;9;10;;N:R385T	N:Q386L	ORF1a:S610L	ORF1a:T2202S	ORF1a:A2375T	ORF1b:P314L	ORF1b:H1213Y	ORF3a:Q57H	S:D574Y	S:D614G	S:S1252P;;;7006-7022	7738-7763	7834-7837	8652	8805-8811	19291-19343	19367-19377	19420-19515	19549	27528-27540	27587-27676	27681	27683-27791	29434	29437	29440-29453;;USCDC_N3_R:C28744T;89195;39;29792;0.9801023308698124;3000;5.370370;good;445;10;0;good;0;24;5;20.833333;good;13;;0;good;0;;0;;0;0;good;;0;0;good;false;;;
hCoV-19/Cameroon/Yaounde-20V-11261/2020;20A;B.1;B.1;20A;unassigned;20A;0;good;7;0;0;0;3;0;0;22;0;0;C241T	C3037T	C7083T	C14408T	C15324T	G17151A	A23403G;;;;;C7083T	G17151A;0;0;2;2;;ORF1a:S2273F	ORF1b:P314L	S:D614G;;;19353-19355	19358-19376;;;88817;38;29653;0.9896331471758686;3000;0;good;22;10;0;good;0;24;-6;0;good;2;;0;good;0;;0;;0;0;good;;0;0;good;false;;;
hCoV-19/Cameroon/Yaounde-20V-11590/2020;20A;B.1;B.1;20A;unassigned;20A;96.252500;mediocre;14;0;0;0;10;0;0;1974;0;0;C241T	C2416T	C3037T	A6866T	A6869T	A7381G	A7383T	G7388A	C7691T	G8371T	C14408T	C17410T	A23403G	G25563T;;;;C17410T|21L&22C&22B&22A&22D;A6866T	A6869T	A7381G	A7383T	G7388A	C7691T	G8371T;0;1;7;8;;ORF1a:N2201Y	ORF1a:T2202S	ORF1a:Q2373L	ORF1a:A2375T	ORF1a:Q2476*	ORF1a:Q2702H	ORF1b:P314L	ORF1b:R1315C	ORF3a:Q57H	S:D614G;;;2771	2777	5260-5261	5263	5265	6876-7042	7723-7951	8676-8879	8882	16680	17814-17887	19291-19563	19668-19673	19938-19983	19989-19992	19996-19997	20235-20357	20363-20419	21162-21422	21501-21532	22237-22286	24456-24491
hCoV-19/Cameroon/Yaounde-20V-59168/2020;20A;B.1;B.1;20A;unassigned;20A;285.706790;bad;32;1;0;0;17;0;0;3105;0;1;C241T	G319A	T325A	T326A	T327A	C1332G	T1334A	T1339C	C1884T	C2252A	C3037T	A3375G	A6869T	T6873C	A7381G	A7383T	G7388A	C9246T	C9565T	C9711T	C9891T	C9985T	C10207T	C12778T	C14408T	C15324T	A23403G	G26196C	C27128T	A27388G	A28816C	C28869T;28271;;;C9565T|21D	C9891T|21I&21A	C12778T|20J	C28869T|20G;G319A	T325A	T326A	T327A	C1332G	T1334A	T1339C	C1884T	C2252A	A3375G	A6869T	T6873C	A7381G	A7383T	G7388A	C9246T
hCoV-19/Cameroon/Yaounde-20V-59285/2020;20D;B.1.1.1;B.1.1.1;20D;unassigned;20D;182.204444;bad;30;0;0;0;16;0;0;2748;0;3;C241T	A543G	C2062T	C2416T	C3037T	C4002T	C4084T	C4321T	C5548T	G7388A	T8359C	G10097A	C12115T	C13536T	C14408T	T14514C	G16912T	C19029T	A23403G	G23426T	G25471C	T26038C	G27084T	C28253T	A28482G	G28881A	G28882A	G28883C	G29384T	G29781T;;;T23731C;C4321T|21L&22C&22B&22A&22D	C28253T|20H&21G;A543G	C2062T	C2416T	C4084T	C5548T	G7388A	T8359C	C12115T	T14514C	G16912T	C19029T	G23426T	G25471C	T26038C	G27084T	A28482G	G29384T	G29781T;1;2;18;21;;M:A188S	N:Q70R	N:R203K
hCoV-19/Cameroon/Yaounde-20V-59291/2020;20A;B.1.416;B.1.416;20A;unassigned;20A;28.186886;good;21;8;0;0;7;2;0;782;0;1;C241T	C3037T	G11389A	C14408T	C14724T	C15324T	C18486T	A20268G	C21811T	C22916A	A23403G	G24620T	C25836T	C25844T	T27565C	C27567A	G28703C	C28833T	C29095T	G29717T	G29742T;27694-27699	29726-29727;;;G29742T|21J&21I&21A&21B;G11389A	C14724T	C15324T	C18486T	C21811T	C22916A	G24620T	C25836T	C25844T	T27565C	C27567A	G28703C	C29095T	G29717T;0;1;14;15;;N:D144H	N:S187L	ORF1b:P314L	ORF3a:T151I	S:L452M	S:D614G	S:A1020S;ORF7a:F101-	ORF7a:L102-;;6876-7041	19293-19577	21443-21567	22034-22042	22088-22189	22250-22280	27532-27564	27566	29434
hCoV-19/Cameroon/Yaounde-20V-59295/2020;20D;B.1.1.1;B.1.1.1;20D;unassigned;20D;101.530261;bad;31;0;0;0;16;0;0;634;0;3;C241T	A543G	C2062T	C3037T	C3117T	C4002T	C4084T	C4321T	C5512T	C6606T	G10097A	C12115T	C13536T	C14408T	T14514C	C19029T	C20270T	A23403G	G23426T	C23604A	C23731T	C26060T	A26772G	G27084T	C28253T	A28254C	G28881A	G28882A	G28883C	G29751C	G29755T;;;;C4321T|21L&22C&22B&22A&22D	C23604A|21K&21L&20I&22C&22B&22A&21H&21M&22D	C26060T|21L&22C&22B&22A&22D	C28253T|20H&21G;A543G	C2062T	C3117T	C4084T	C5512T	C6606T	C12115T	T14514C	C19029T	C20270T	G23426T	A26772G	G27084T	A28254C	G29751C	G29755T;0;4;16;20;;M:M84V	M:A188S
hCoV-19/Cameroon/Yaounde-20V-59296/2020;20D;B.1.1.1;B.1.1.1;20D;unassigned;20D;91.840278;mediocre;30;0;0;0;15;0;0;0;0;3;C241T	A543G	C2062T	C3037T	C3117T	C4002T	C4084T	C4321T	C5512T	C6606T	G10097A	C12115T	C13536T	C14408T	T14514C	C19029T	C20270T	A23403G	G23426T	C23604A	C23731T	C26060T	A26772G	G27084T	C28253T	G28881A	G28882A	G28883C	G29751C	G29755T;;;;C4321T|21L&22C&22B&22A&22D	C23604A|21K&21L&20I&22C&22B&22A&21H&21M&22D	C26060T|21L&22C&22B&22A&22D	C28253T|20H&21G;A543G	C2062T	C3117T	C4084T	C5512T	C6606T	C12115T	T14514C	C19029T	C20270T	G23426T	A26772G	G27084T	G29751C	G29755T;0;4;15;19;;M:M84V	M:A188S	N:R203K	N:G204R
hCoV-19/Cameroon/Douala-20V-3045/2020;20A;B.1.147;B.1.147;20A;unassigned;20A;0.576475;good;8;0;0;0;5;0;0;505;0;0;C241T	C3037T	A6869T	C10626T	C14408T	C15324T	A23403G	C25433T;;;;;A6869T	C10626T;0;0;2;2;;ORF1a:T2202S	ORF1a:A3454V	ORF1b:P314L	ORF3a:T14I	S:D614G;;;7885-7892	7906-7951	19293	19295	19298-19312	19327-19482	19517-19519	21163	21166	21169-21170	21172-21218	21289-21309	21321-21334	22419-22421	22437	22439-22444	27528-27607	27712-27792	29681-29698;;;89035;38;29727;0.9759555897401598;3000;7.592593;good;505;10;0;good;0;24;-6;0;good;2;;0;good;0;;0;;0;0;good;;0;0;good;false;;;
hCoV-19/Cameroon/Douala-20V-3050/2020;20A;B.1.147;B.1.147;20A;unassigned;20A;0;good;8;0;0;0;5;0;0;62;0;0;C241T	C3037T	A6866T	C10626T	C14408T	C15324T	A23403G	C25433T;;;;;A6866T	C10626T;0;0;2;2;;ORF1a:N2201Y	ORF1a:A3454V	ORF1b:P314L	ORF3a:T14I	S:D614G;;;19426-19433	19460-19513;;;88966;38;29704;0.9900010032438216;3000;0;good;62;10;0;good;0;24;-6;0;good;2;;0;good;0;;0;;0;0;good;;0;0;good;false;;;
hCoV-19/Cameroon/Douala-20V-3104/2020;20C;B.1.356;B.1.356;20C;unassigned;20C;0.056187;good;8;0;0;0;5;0;0;364;0;0;C241T	C1059T	C3037T	T13006C	C14408T	A23403G	G25563T	C25688T;;;;;;0;0;0;0;;ORF1a:T265I	ORF1b:P314L	ORF3a:Q57H	ORF3a:A99V	S:D614G;;;2777-2799	19293-19312	19332-19518	19532-19557	21183-21186	27613-27632	27727-27742	29443	29445-29447	29452	29454	29456-29489	29623-29626	29644	29681-29695	29697-29704;;;89146;39;29765;0.9819081697488546;3000;2.370370;good;364;10;0;good;0;24;-8;0;good;0;;0;good;0;;0;;0;0;good;;0;0;good;false;;;
hCoV-19/Cameroon/Douala-20V-4672/2020;20A;B.1;B.1;20A;unassigned;20A;169.312966;bad;17;0;0;0;9;0;0;3797;0;0;C241T	T316C	C2416T	C3037T	T7375A	A7381G	A7383T	G7388A	T7695C	G8371T	T11698G	C14408T	G21544C	T21546A	A23403G	G25563T	G29427C;;;;;T316C	T7375A	A7381G	A7383T	G7388A	T7695C	G8371T	T11698G	G21544C	T21546A	G29427C;0;0;11;11;;ORF1a:N2370K	ORF1a:Q2373L	ORF1a:A2375T	ORF1a:F2477S	ORF1a:Q2702H	ORF1b:P314L	ORF1b:V2693L	ORF3a:Q57H	S:D614G;;;2613-2833	2835	5069-5072	5254-5261	5263	6869-6870	6872-7053	7697-7953	8665	8702-8896	11694-11696	11699-11827	15060-15067	15069-15072	16229-16440	16463-16470
hCoV-19/Cameroon/Bafoussam-20v-2425/2020;20C;B.1;B.1;20C;unassigned;20C;524.579643;bad;11;0;0;0;8;0;0;6484;0;0;C1059T	C3037T	T7375A	A7381G	A7383T	G7388A	A8245G	C14408T	C18568T	A23403G	G25563T;;;;;T7375A	A7381G	A7383T	G7388A	A8245G	C18568T;0;0;6;6;;ORF1a:T265I	ORF1a:N2370K	ORF1a:Q2373L	ORF1a:A2375T	ORF1b:P314L	ORF1b:L1701F	ORF3a:Q57H	S:D614G;;;1331-1388	1459-1505	1570-1595	2586-2591	2662-2854	2959-2980	3024-3036	3048-3061	3566	3584-3611	3629-3679	3750-3756	4025-4026	4042-4050	5124-5133	5209-5277	5981	5983	5986	6060-6064	6166	6864-7327	7688-7953	8546-8561	8628	8631-8913	9260-9488	10801-10806
hCoV-19/Cameroon/Bafoussam-20v-6129/2020;20C;B.1;B.1;20C;unassigned;20C;1.680384;good;12;0;0;0;5;0;0;650;0;0;C241T	C1059T	C3037T	T4072C	A6869T	A6876G	T8347C	C14408T	A23403G	T23776C	G25563T	G29705T;;;;;T4072C	A6869T	A6876G	T8347C	T23776C	G29705T;0;0;6;6;;ORF1a:T265I	ORF1a:T2202S	ORF1b:P314L	ORF3a:Q57H	S:D614G;;;2627-2646	2655-2658	2663-2694	2729-2752	2823-2832	6877-6995	8771	19349	19433-19456	19460-19466	19470-19524	19527-19558	21163	21172	21175	21181	21357	27530	27532	27535-27613	27637-27791	29427	29429	29431-29506	29759	29767;;;89244;38;29802;0.9736146874895496;3000;12.962963;good;650;10;0;good;0;24;-2;0;good;6;;0;good;0;;0;;0;0;good;;0;0;good;false;;;
hCoV-19/Cameroon/Bafoussam-20v-8575/2020;20A;B.1;B.1;20A;unassigned;20A;6.231495;good;8;0;0;0;5;0;0;974;0;0;C241T	C3037T	G6872T	C14408T	G15243T	C15324T	A23403G	C23664T;;;;C23664T|21K&20H;G6872T	G15243T;0;1;2;3;;ORF1a:V2203F	ORF1b:P314L	ORF1b:M592I	S:D614G	S:A701V;;;6895-6980	7744-7898	19294-19557	20296-20311	21162-21230	21237	21301-21366	27528-27792	29619-29621	29647-29694	29699;;;89230;38;29792;0.962445239608066;3000;24.962963;good;974;10;0;good;0;24;-2;0;good;6;;0;good;0;;0;;0;0;good;;0;0;good;false;;;
hCoV-19/Cameroon/Sangmelima-20v-11153/2020;20D;B.1.1.1;B.1.1.1;20D;unassigned;20D;308.848080;bad;17;0;0;0;9;0;0;5045;0;3;C241T	C583T	C3037T	C4002T	C5812T	A6866T	A7381G	A7383T	G7388A	G10097A	C13536T	C14408T	A23403G	C23731T	G28881A	G28882A	G28883C;;;;;C583T	C5812T	A6866T	A7381G	A7383T	G7388A;0;0;6;6;;N:R203K	N:G204R	ORF1a:T1246I	ORF1a:N2201Y	ORF1a:Q2373L	ORF1a:A2375T	ORF1a:G3278S	ORF1b:P314L	S:D614G;;;2663-2843	3520-3697	3751-3778	5067-5108	5178-5183	5201-5271	5956-6077	6148-6175	6869-7100	7185-7226	7239-7317	7688-7959	8649-8885	11676-11727	11759-11804	16234-16245	16248-16381	16401	16407	16428	16450-16595
hCoV-19/Cameroon/Kribi-20v-11284/2020;20A;B.1;B.1;20A;unassigned;20A;0;good;10;0;0;0;7;0;0;64;0;1;C241T	C2700T	C3037T	C14408T	C15324T	G21724T	A23403G	C25609T	C26110T	C28887T;;;;C28887T|21C&20H&21H&21D;C2700T	G21724T	C25609T	C26110T;0;1;4;5;;N:T205I	ORF1a:T812I	ORF1b:P314L	ORF3a:L73F	ORF3a:P240S	S:L54F	S:D614G;;;7765-7768	29604-29611	29617-29626	29682-29690	29697-29728	29769;;ChinaCDC_N_F:C28887T;89189;55;29798;0.992509112798047;3000;0;good;64;10;0;good;0;24;0;0;good;8;;0;good;0;;0;;0;0;good;;0;0;good;false;;;
hCoV-19/Cameroon/Ebolowa-20v-13057/2020;20A;B.1;B.1;20A;unassigned;20A;9.262102;good;15;0;0;0;10;0;0;899;0;0;C241T	C3037T	G4255A	C4878T	C6250A	A6866T	A6869T	A6876G	C8655T	C14408T	C15324T	A19930C	A23403G	C25571T	G28851T;;;;C4878T|21H;G4255A	C6250A	A6866T	A6869T	A6876G	C8655T	A19930C	C25571T	G28851T;0;1;9;10;;N:S193I	ORF1a:T1538I	ORF1a:N1995K	ORF1a:N2201Y	ORF1a:T2202S	ORF1a:S2797F	ORF1b:P314L	ORF1b:M2155L	ORF3a:S60F	S:D614G;;;6877	6880-6917	6930-6974	6988-6991	6996	19293-19857	21163	21166	21169-21249	21259-21260	27530-27582	27599-27636	27722-27790;;;89316;45;29837;0.9662241246697656;3000;22.185185;good;899;10;0;good;0;24;5;20.833333;good;13;;0;good;0;;0;;0;0;good;;0;0;good;false;;;
hCoV-19/Cameroon/Ebolowa-20v-13059/2020;20D;B.1.1.1;B.1.1.1;20D;unassigned;20D;161.361111;bad;29;0;0;0;16;0;0;3540;0;3;C241T	T317G	G319A	T325A	T326A	T327A	C3037T	C4002T	C5178T	A6866T	A6869T	G7070T	A7381G	A7383T	G7388A	G10097A	T11729C	G11865A	A11867T	C13536T	C14408T	C21658T	A23403G	C23731T	T24703A	G28881A	G28882A	G28883C	G29706T;;;;;T317G	G319A	T325A	T326A	T327A	C5178T	A6866T	A6869T	G7070T	A7381G	A7383T	G7388A	T11729C	G11865A	A11867T	C21658T	T24703A	G29706T;0;0;18;18;;N:R203K	N:G204R	ORF1a:L18V	ORF1a:L21K	ORF1a:T1246I
hCoV-19/Cameroon/Ebolowa-20v-13083/2020;20A;B.1;B.1;20A;unassigned;20A;0.173611;good;11;0;0;0;6;0;0;66;0;1;C241T	C583T	A2550G	C3037T	G3152T	C14408T	C15324T	T16809C	A23403G	G24368C	C28887T;;;;C28887T|21C&20H&21H&21D;C583T	A2550G	G3152T	T16809C	G24368C;0;1;5;6;;N:T205I	ORF1a:D762G	ORF1a:G963C	ORF1b:P314L	S:D614G	S:D936H;;;19333-19389	19490-19498;;ChinaCDC_N_F:C28887T;89251;38;29803;0.9931779420125072;3000;0;good;66;10;0;good;0;24;1;4.166667;good;9;;0;good;0;;0;;0;0;good;;0;0;good;false;;;
hCoV-19/Cameroon/Ebolowa-20v-13093/2020;20A;B.1;B.1;20A;unassigned;20A;70.165556;mediocre;19;3;0;0;13;1;0;2262;0;1;C241T	C583T	A2550G	C3037T	G3152T	A7383T	G7388A	C8655T	A8658G	C14408T	C15324T	T16809C	A21650C	T21664A	A23403G	C28887T	A29443C	C29445T	G29447T;8663-8665;;;C28887T|21C&20H&21H&21D;C583T	A2550G	G3152T	A7383T	G7388A	C8655T	A8658G	T16809C	A21650C	T21664A	A29443C	C29445T	G29447T;0;1;13;14;;N:T205I	N:Q390H	N:T391I	N:V392L	ORF1a:D762G	ORF1a:G963C	ORF1a:Q2373L	ORF1a:A2375T	ORF1a:S2797F	ORF1a:K2798R	ORF1b:P314L	S:N30H	S:D614G;ORF1a:T2800-;;2717-2779	5260-5262	6148-6159	6161-6163	6168	6866-7047	7689-7953	8669-8780
hCoV-19/Cameroon/Ebolowa-20v-13094/2020;20A;B.1;B.1;20A;unassigned;20A;44.022716;mediocre;14;0;0;0;7;0;0;2034;0;1;C241T	C583T	A2550G	C3037T	G3152T	C14408T	C15324T	T16809C	T19297G	A23403G	C24223T	T24225A	C24381T	C28887T;;;;C28887T|21C&20H&21H&21D;C583T	A2550G	G3152T	T16809C	T19297G	C24223T	T24225A	C24381T;0;1;8;9;;N:T205I	ORF1a:D762G	ORF1a:G963C	ORF1b:P314L	S:D614G	S:F888Y	S:S940F;;;5254-5261	5263	6867	6870	6872	6875-7069	7689-7951	16237-16239	16511-16753	19298	19300-19558	19942-19981	20196-20484	21163-21422	21526-21554	22428-22429	22433-22522	27528-27797	27953-28029	28058;;ChinaCDC_N_F:C28887T;89296;38;29822;0.9280005350633715;3000;64.222222;mediocre;2034;10;0;good;0;24;4;16.666667;good;12;;0;good;0;;0;;0;0;good;;0;0;good;false;;;
hCoV-19/Cameroon/Ebolowa-20v-13102/2020;20A;B.1;B.1;20A;unassigned;20A;45.588645;mediocre;19;0;0;0;13;0;0;1816;0;2;C241T	C583T	A2550G	C3037T	G3152T	A6866T	A6869T	A7381G	A7383T	G7388A	C14408T	C15324T	T16809C	A23403G	C28320T	C28887T	A29443C	C29445T	T29452G;;;;C28887T|21C&20H&21H&21D;C583T	A2550G	G3152T	A6866T	A6869T	A7381G	A7383T	G7388A	T16809C	C28320T	A29443C	C29445T	T29452G;0;1;13;14;;N:T16M	N:T205I	N:Q390H	N:T391I	ORF1a:D762G	ORF1a:G963C	ORF1a:N2201Y	ORF1a:T2202S	ORF1a:Q2373L	ORF1a:A2375T	ORF1b:P314L	ORF9b:R13C	S:D614G;;;6876-7069	7763	7770-7835	7837-7909	7912-7915	8675-8682	8694-8884	16243-16245
hCoV-19/Cameroon/Ebolowa-20v-13103/2020;20A;B.1;B.1;20A;unassigned;20A;361.617082;bad;20;0;0;0;13;0;0;4952;0;2;C241T	C583T	A2550G	C3037T	G3152T	A7381G	A7383T	G7388A	C14408T	C15324T	T16809C	A23403G	T24703A	C28320T	C28833T	G29427C	C29429T	A29443C	C29445T	C29550T;;;;;C583T	A2550G	G3152T	A7381G	A7383T	G7388A	T16809C	T24703A	C28320T	C28833T	G29427C	C29429T	A29443C	C29445T	C29550T;0;0;15;15;;N:T16M	N:S187L	N:R385T	N:Q386*	N:Q390H	N:T391I	ORF1a:D762G	ORF1a:G963C	ORF1a:Q2373L	ORF1a:A2375T	ORF1b:P314L	ORF9b:R13C	S:D614G;;;1332	1334	1376-1381	1459-1505	1507-1512
hCoV-19/Cameroon/Ebolowa-20v-13106/2020;20A;B.1;B.1;20A;unassigned;20A;2.185806;good;11;0;0;0;6;0;0;683;0;1;C241T	C583T	A2550G	C3037T	G3152T	A6876G	C14408T	C15324T	T16809C	A23403G	C28887T;;;;C28887T|21C&20H&21H&21D;C583T	A2550G	G3152T	A6876G	T16809C;0;1;5;6;;N:T205I	ORF1a:D762G	ORF1a:G963C	ORF1a:K2204R	ORF1b:P314L	S:D614G;;;6909-6948	6950-6965	7789-7816	7826	19293-19557	21163-21366	27529-27626	27703-27732	29845;;ChinaCDC_N_F:C28887T;89395;38;29851;0.9741497508611175;3000;14.185185;good;683;10;0;good;0;24;1;4.166667;good;9;;0;good;0;;0;;0;0;good;;0;0;good;false;;;
hCoV-19/Cameroon/Dschang-20v-6624/2020;20A;B.1;B.1;20A;unassigned;20A;97.685446;mediocre;10;0;0;0;6;0;0;2038;0;0;T327A	C1912T	C3037T	A7383T	G7388A	C13207T	C14408T	C15324T	A23403G	G27147T;;;;;T327A	C1912T	A7383T	G7388A	C13207T	G27147T;0;0;6;6;;M:D209Y	ORF1a:L21*	ORF1a:Q2373L	ORF1a:A2375T	ORF1b:P314L	S:D614G;;;203-211	225-258	264	1987-1996	2607	2612-2640	2663-2833	2835	6876-6913	6920-7028	7046-7105	7695	7697-7892	7934-7951	8652-8825	8845-8891	8896	16247	16335	18668-18673	19291-19558	19635-19665	19669	21163-21362	22237-22262	24423-24553	24616-24675	27528-27791	29373-29521;;;88349;126;29589;0.9171320603283952;3000;64.370370;mediocre;2038;10;0;good;0;24;-2;0;good;6;;0;good;0;;0;;0;0;good;ORF1a:20;1;75;mediocre;false;;;
hCoV-19/Cameroon/CAM-091/2021;20A;B.1.619;B.1.619;20A;unassigned;20A;52.458933;mediocre;41;10;0;0;27;3;0;2090;0;2;C241T	G2305T	G2407A	C3037T	G5008T	C5184T	C6633T	C7728T	G8084A	C8311T	C8937T	C9319T	G11521T	C12312T	C12473T	C14403T	C14408T	C15324T	C17678T	G19962A	C21637T	T22191C	T22882G	C22987T	G23012A	A23403G	T24194C	G24368A	C24378T	C24382T	C24642T	G26211T	C26606T	T26767C	G27459T	G27762T	C28311T	C28441T	G28541T	G28875T	C28887T;11288-11296	28271;;;C5184T|21I&21A;G2305T	C7728T	C8937T	C12312T	C17678T	C22987T	C24382T	G27762T	C28441T
hCoV-19/Cameroon/CAM-093/2021;20A;B.1.620;B.1.620;20A;unassigned;20A;36.589849;mediocre;27;30;0;0;16;10;0;1870;0;0;C241T	C1473T	C2695T	C3037T	G6236A	G6404T	C6548T	T6715C	C14408T	C15324T	G16377T	G17110T	C18877T	T20049C	C21638T	T21939C	C22295T	C22498T	G22992A	G23012A	A23403G	A23416T	C23604A	C24642T	G26803T	C27503T	C28932T;11288-11296	21765-21770	21992-21994	22283-22291	27795-27797;;;C18877T|20A&21H;C2695T	G6404T	C6548T	T6715C	G16377T	G26803T	C27503T;0;1;7;8;;M:S94I	N:A220V	ORF1a:T403I	ORF1a:V1991I	ORF1a:V2047F	ORF1b:P314L	ORF1b:A1215S	ORF7a:S37F	S:P26S	S:V126A	S:H245Y	S:S477N	S:E484K	S:D614G
hCoV-19/Cameroon/CAM-094/2021;20A;B.1;B.1;20A;unassigned;20A;73.459273;mediocre;11;18;0;0;6;6;0;841;0;0;C241T	C3037T	C14407T	C14408T	C18657T	G23012A	A23403G	G23593C	C24748T	C25708T	C28932T;11288-11296	21765-21770	21992-21994;;;C14407T|21D	G23012A|20J&20H&21H&21D	G23593C|21D	C24748T|21D	C25708T|21K	C28932T|20E;C18657T;0;6;1;7;;N:A220V	ORF1b:P314F	ORF3a:L106F	S:E484K	S:D614G	S:Q677H;ORF1a:S3675-	ORF1a:G3676-	ORF1a:F3677-	S:H69-	S:V70-	S:Y144-;;1807	2659	6285	8371	8593	9565	11758	16915	18171	20724	21717	21762	24224	27873-28700;;;89022;54;29768;0.9655552954553056;3000;20.037037;good;841;10;0;good;0;24;20;83.333333;mediocre;28;;0;good;0;;0;;0;0;good;;0;0;good;false;;;
hCoV-19/Cameroon/CAM-096/2021;20A;B.1.620;B.1.620;20A;unassigned;20A;34.548272;mediocre;22;30;0;0;14;10;0;1887;0;0;C241T	C1473T	C3037T	G6236A	A9307G	C9344T	G13126A	C14408T	C15324T	G17110T	T20049C	C21638T	T21939C	C22295T	C22498T	G22992A	G23012A	A23403G	A23416T	C23604A	C24642T	C28932T;11288-11296	21765-21770	21992-21994	22283-22291	27795-27797;;;C9344T|21L&22C&22B&22A&22D;A9307G	G13126A;0;1;2;3;;N:A220V	ORF1a:T403I	ORF1a:V1991I	ORF1a:L3027F	ORF1b:P314L	ORF1b:A1215S	S:P26S	S:V126A	S:H245Y	S:S477N	S:E484K	S:D614G	S:P681H	S:T1027I;ORF1a:S3675-	ORF1a:G3676-	ORF1a:F3677-	ORF7b:L14-	S:H69-	S:V70-	S:Y144-	S:L241-	S:L242-	S:A243-;;3153-3166	24715-25712
hCoV-19/Cameroon/CAM-097/2021;20A;B.1.620;B.1.620;20A;unassigned;20A;20.350123;good;23;30;0;0;16;10;0;1518;0;0;C241T	C1473T	C2973T	C3037T	G6236A	C9344T	G13126A	C14408T	C15324T	G17110T	T20049C	C21638T	T21939C	C22295T	C22498T	G22992A	G23012A	A23403G	A23416T	C23604A	C24642T	A25241G	C28932T;11288-11296	21765-21770	21992-21994	22283-22291	27795-27797;;;C9344T|21L&22C&22B&22A&22D;C2973T	G13126A	A25241G;0;1;3;4;;N:A220V	ORF1a:T403I	ORF1a:A903V	ORF1a:V1991I	ORF1a:L3027F	ORF1b:P314L	ORF1b:A1215S	S:P26S	S:V126A	S:H245Y	S:S477N	S:E484K	S:D614G	S:P681H	S:T1027I	S:I1227V;ORF1a:S3675-	ORF1a:G3676-	ORF1a:F3677-	ORF7b:L14-	S:H69-	S:V70-	S:Y144-
hCoV-19/Cameroon/CAM-099/2021;20A;B.1.620;B.1.620;20A;unassigned;20A;11.736968;good;24;30;0;0;15;10;0;1225;0;0;C241T	C1473T	T2032C	C3037T	G6236A	C14408T	C15324T	G17110T	C17642T	C18928T	C19029T	T20049C	C21638T	T21939C	C22295T	C22498T	G22992A	G23012A	A23403G	A23416T	C23604A	C24642T	C26882T	C28932T;11288-11296	21765-21770	21992-21994	22283-22291	27795-27797;;;;T2032C	C17642T	C18928T	C19029T	C26882T;0;0;5;5;;N:A220V	ORF1a:T403I	ORF1a:V1991I	ORF1b:P314L	ORF1b:A1215S	ORF1b:A1392V	ORF1b:P1821S	S:P26S	S:V126A	S:H245Y	S:S477N	S:E484K	S:D614G	S:P681H	S:T1027I;ORF1a:S3675-	ORF1a:G3676-	ORF1a:F3677-	ORF7b:L14-	S:H69-
hCoV-19/Cameroon/CAM-101/2021;20A;B.1.620;B.1.620;20A;unassigned;20A;19.457901;good;23;30;0;0;16;10;0;1491;0;1;C241T	C1473T	C1625T	C3037T	G6236A	C14408T	C15324T	G16741T	G17110T	T20049C	C21638T	T21939C	C22295T	C22498T	G22992A	G23012A	A23403G	A23416T	C23604A	C24642T	A28271T	T28297C	C28932T;11288-11296	21765-21770	21992-21994	22283-22291	27795-27797;;;;C1625T	G16741T;0;0;2;2;;N:A220V	ORF1a:T403I	ORF1a:L454F	ORF1a:V1991I	ORF1b:P314L	ORF1b:V1092F	ORF1b:A1215S	ORF9b:I5T	S:P26S	S:V126A	S:H245Y	S:S477N	S:E484K	S:D614G	S:P681H	S:T1027I;ORF1a:S3675-	ORF1a:G3676-	ORF1a:F3677-	ORF7b:L14-	S:H69-	S:V70-	S:Y144-	S:L241-
hCoV-19/Cameroon/CAM-102/2021;20I (Alpha	V1);B.1.1.7;B.1.1.7;20I;Alpha;20I (Alpha	V1);14.751289;good;29;19;0;0;19;6;0;1337;0;4;C241T	C913T	C3037T	C3267T	C5388A	C5986T	T6954C	C14408T	C15279T	T16176C	A17615G	A23063T	C23271A	A23403G	C23604A	C23709T	T24506G	G24914C	C27972T	G28048T	C28076T	A28111G	G28280C	A28281T	T28282A	G28881A	G28882A	G28883C	C28977T;11288-11296	21765-21770	21992-21994	28271;;;;C28076T;0;0;1;1;;N:D3L	N:R203K	N:G204R	N:S235F	ORF1a:T1001I	ORF1a:A1708D	ORF1a:I2230T	ORF1b:P314L	ORF1b:K1383R	ORF8:Q27*	ORF8:R52I	ORF8:Y73C	S:N501Y	S:A570D	S:D614G	S:P681H	S:T716I
hCoV-19/Cameroon/CAM-103/2021;20A;B.1.619;B.1.619;20A;unassigned;20A;38.302346;mediocre;36;10;0;0;19;3;0;1971;0;2;C241T	C697T	G2407A	C3037T	T4045C	G5008T	C6633T	G8084A	C8311T	C9319T	G11521T	C12473T	C14403T	C14408T	C15324T	G19962A	C21637T	T22191C	T22882G	G23012A	A23403G	T24194C	G24368A	C24378T	C24642T	A25958G	G26211T	C26606T	T26767C	C27393T	G27459T	C28311T	C28441T	G28875T	C28887T	G29260T;11288-11296	28271;;;;C697T	T4045C	A25958G	C27393T	C28441T	G29260T;0;0;6;6;;M:I82T	N:P13L	N:S201I	N:T205I	ORF1a:A2123V	ORF1a:E2607K	ORF1a:M3752I	ORF1b:P314L	ORF3a:Y189C
hCoV-19/Cameroon/CAM-105/2021;20I (Alpha	V1);B.1.1.7;B.1.1.7;20I;Alpha;20I (Alpha	V1);0;good;31;19;0;0;20;6;0;3;0;4;C241T	C913T	G1231T	C3037T	C3267T	C5388A	C5986T	T6954C	C14408T	C14676T	C15279T	T16176C	A17615G	A23063T	C23271A	A23403G	C23604A	C23709T	T24506G	G24914C	C27972T	G28048T	C28076T	A28111G	G28280C	A28281T	T28282A	G28881A	G28882A	G28883C	C28977T;11288-11296	21765-21770	21992-21994	28271;;;;G1231T	C28076T;0;0;2;2;;N:D3L	N:R203K	N:G204R	N:S235F	ORF1a:K322N	ORF1a:T1001I	ORF1a:A1708D	ORF1a:I2230T	ORF1b:P314L	ORF1b:K1383R	ORF8:Q27*	ORF8:R52I	ORF8:Y73C	S:N501Y
hCoV-19/Cameroon/CAM-106/2021;21J (Delta);B.1.617.2;B.1.617.2;21J;Delta;21J (Delta);0.310785;good;40;13;0;0;32;4;0;400;0;2;G210T	C241T	C1342T	C3037T	A3722G	G4181T	G5305A	C6402T	C7124T	C7955T	C8986T	G9053T	C10029T	A11201G	A11332G	C14408T	G15007A	G15451A	C16466T	A18360G	C19220T	C19951T	C21618G	C21846T	G21987A	T22917G	C22995A	A23403G	T23677C	G24410A	C25469T	T26767C	T27638C	C27874T	T28114C	A28461G	G28881T	G28916T	G29402T	G29742T;22029-22034	28248-28253	28271;;;;C1342T	A3722G	G5305A	C7955T	G15007A	A18360G	C19951T	T23677C	T28114C;0;0;9;9;;M:I82T
hCoV-19/Cameroon/CAM-107/2021;20A;B.1.620;B.1.620;20A;unassigned;20A;8.823100;good;22;30;0;0;15;10;0;1102;0;0;C241T	C1473T	C3037T	G6236A	C9344T	G13126A	C14408T	C15324T	G17110T	T20049C	C21638T	T21939C	C22295T	C22498T	G22992A	G23012A	A23403G	A23416T	C23604A	C24642T	A25241G	C28932T;11288-11296	21765-21770	21992-21994	22283-22291	27795-27797;;;C9344T|21L&22C&22B&22A&22D;G13126A	A25241G;0;1;2;3;;N:A220V	ORF1a:T403I	ORF1a:V1991I	ORF1a:L3027F	ORF1b:P314L	ORF1b:A1215S	S:P26S	S:V126A	S:H245Y	S:S477N	S:E484K	S:D614G	S:P681H	S:T1027I	S:I1227V;ORF1a:S3675-	ORF1a:G3676-	ORF1a:F3677-	ORF7b:L14-	S:H69-	S:V70-	S:Y144-	S:L241-	S:L242-	S:A243-;;24715-24989
hCoV-19/Cameroon/CAM-134/2021;20A;B.1.620;B.1.620;20A;unassigned;20A;60.897791;mediocre;21;27;0;0;14;9;0;2407;0;0;C241T	C1473T	C3037T	G6236A	C9344T	G13126A	C14408T	C15324T	G17110T	T20049C	C21638T	T21939C	C22295T	C22498T	G22992A	G23012A	A23403G	A23416T	C23604A	C24642T	C28932T;11288-11296	21765-21770	21992-21994	22283-22291;;;C9344T|21L&22C&22B&22A&22D;G13126A;0;1;1;2;;N:A220V	ORF1a:T403I	ORF1a:V1991I	ORF1a:L3027F	ORF1b:P314L	ORF1b:A1215S	S:P26S	S:V126A	S:H245Y	S:S477N	S:E484K	S:D614G	S:P681H	S:T1027I;ORF1a:S3675-	ORF1a:G3676-	ORF1a:F3677-	S:H69-	S:V70-	S:Y144-	S:L241-	S:L242-	S:A243-;;11448-11763	12326-12473	24672-24673	24715-25712	27757-28699;;;88948;54;29768;0.9131859679630806;3000;78.037037;mediocre;2407;10;0;good;0;24;-3;0;good;5;;0;good;0;;0;;0;0;good;;0;0;good;false;;;
hCoV-19/Cameroon/CAM-162/2021;20I (Alpha	V1);B.1.1.7;B.1.1.7;20I;Alpha;20I (Alpha	V1);29.641975;good;33;28;0;0;20;9;0;1770;0;4;C241T	C913T	C3037T	C3267T	T4098C	C5388A	C5986T	T6954C	C9112T	C14408T	C14676T	C15279T	T16176C	A17615G	C21910T	A23063T	C23271A	A23403G	C23604A	C23709T	T24506G	G24914C	C27972T	G28048T	C28076T	A28111G	G28280C	A28281T	T28282A	G28881A	G28882A	G28883C	C28977T;686-694	11288-11296	21765-21770	21992-21994	28271;;;;T4098C	C9112T	C21910T	C28076T;0;0;4;4;;N:D3L	N:R203K	N:G204R	N:S235F	ORF1a:T1001I	ORF1a:F1278S	ORF1a:A1708D	ORF1a:I2230T	ORF1b:P314L
hCoV-19/Cameroon/CAM-165/2021;20A;B.1.619;B.1.619;20A;unassigned;20A;351.215364;bad;32;10;0;0;17;3;0;5360;0;2;C241T	C697T	G2407A	C3037T	T4045C	G5008T	C6633T	G8084A	C8311T	C9319T	C14403T	C14408T	C15324T	C21637T	T22191C	T22882G	G23012A	A23403G	T24194C	G24368A	C24378T	C24642T	A25958G	G26211T	C26606T	T26767C	C27393T	C28311T	C28441T	G28875T	C28887T	G29260T;11288-11296	28271;;;;C697T	T4045C	A25958G	C27393T	C28441T	G29260T;0;0;6;6;;M:I82T	N:P13L	N:S201I	N:T205I	ORF1a:A2123V	ORF1a:E2607K	ORF1b:P314L	ORF3a:Y189C	ORF9b:P10S	ORF9b:S53L	S:I210T	S:N440K	S:E484K
hCoV-19/Cameroon/CAM-183/2021;20A;B.1.620;B.1.620;20A;unassigned;20A;82.459633;mediocre;23;37;0;0;18;12;0;1501;0;0;G210T	C241T	C593T	C1473T	C5628T	G6236A	A8031G	C14408T	C15324T	G17110T	T20049C	C21638T	T21939C	C22295T	C22498T	G22992A	G23012A	A23403G	A23416T	C23604A	C24642T	T28114C	A28461G;11288-11296	21765-21770	21992-21994	22283-22291	27795-27797	28248-28253	28271;;C28297T	T28932C;G210T|21J&21I&21A&21B	A28461G|21J&21I&21A;C593T	C5628T	A8031G	T28114C;2;2;4;8;;N:D63G	ORF1a:H110Y	ORF1a:T403I	ORF1a:T1788M	ORF1a:V1991I	ORF1a:K2589R	ORF1b:P314L	ORF1b:A1215S	ORF8:I74T	ORF9b:T60A	S:P26S	S:V126A	S:H245Y	S:S477N	S:E484K	S:D614G	S:P681H
hCoV-19/Cameroon/CAM-186/2021;20A;B.1.620;B.1.620;20A;unassigned;20A;7.000123;good;26;30;0;0;18;10;0;978;0;0;C241T	C1060T	C1473T	C3037T	G4904T	G6236A	A10323G	C14408T	C15324T	G17110T	T20049C	T20157C	C21638T	T21939C	C22295T	C22498T	G22992A	G23012A	A23403G	A23416T	C23604A	G24219T	C24642T	G24914C	C25688T	C28932T;11288-11296	21765-21770	21992-21994	22283-22291	27795-27797;;;A10323G|20H;C1060T	G4904T	T20157C	G24219T	C25688T;0;1;5;6;;N:A220V	ORF1a:T403I	ORF1a:D1547Y	ORF1a:V1991I	ORF1a:K3353R	ORF1b:P314L	ORF1b:A1215S	ORF3a:A99V	S:P26S	S:V126A	S:H245Y	S:S477N	S:E484K	S:D614G	S:P681H	S:W886L	S:T1027I
hCoV-19/Cameroon/CAM-188/2021;20A;B.1.619;B.1.619;20A;unassigned;20A;10.216310;good;36;10;0;0;21;3;0;1163;0;3;C241T	G2407A	C3037T	G5008T	C6633T	G8084A	C8311T	C9319T	G11521T	C12473T	C14403T	C14408T	C15324T	G19962A	C21637T	T22078A	T22191C	T22882G	G23012A	A23403G	T24194C	G24368A	C24378T	C24642T	G26211T	C26606T	T26767C	G27459T	G27915A	C28292A	C28311T	C28441T	G28875T	C28887T	G29477T	C29733T;11288-11296	28271;;;;T22078A	G27915A	C28292A	C28441T	G29477T	C29733T;0;0;6;6;;M:I82T	N:Q7K	N:P13L	N:S201I	N:T205I	N:D402Y	ORF1a:A2123V	ORF1a:E2607K	ORF1a:M3752I
hCoV-19/Cameroon/CAM-190/2021;20A;B.1.620;B.1.620;20A;unassigned;20A;16.628272;good;24;30;0;0;15;10;0;1401;0;0;C241T	G1264A	C1473T	C3037T	C4084T	C4598G	G6236A	C14408T	C15324T	G17110T	T20049C	C21638T	T21939C	C22295T	C22498T	G22992A	G23012A	A23403G	A23416T	C23604A	C24642T	C26527T	G27561T	C28932T;11288-11296	21765-21770	21992-21994	22283-22291	27795-27797;;;;G1264A	C4084T	C4598G	C26527T	G27561T;0;0;5;5;;M:A2V	N:A220V	ORF1a:T403I	ORF1a:L1445V	ORF1a:V1991I	ORF1b:P314L	ORF1b:A1215S	S:P26S	S:V126A	S:H245Y	S:S477N	S:E484K	S:D614G	S:P681H	S:T1027I;ORF1a:S3675-	ORF1a:G3676-	ORF1a:F3677-	ORF7b:L14-	S:H69-
hCoV-19/Cameroon/CAM-191/2021;20A;B.1.620;B.1.620;20A;unassigned;20A;22.229479;good;19;30;0;0;13;10;0;1573;0;0;C241T	C1473T	C3037T	G6236A	C14408T	C15324T	G17110T	T20049C	C21638T	T21939C	C22295T	C22498T	G22992A	G23012A	A23403G	A23416T	C23604A	C24642T	C28932T;11288-11296	21765-21770	21992-21994	22283-22291	27795-27797;;;;;0;0;0;0;;N:A220V	ORF1a:T403I	ORF1a:V1991I	ORF1b:P314L	ORF1b:A1215S	S:P26S	S:V126A	S:H245Y	S:S477N	S:E484K	S:D614G	S:P681H	S:T1027I;ORF1a:S3675-	ORF1a:G3676-	ORF1a:F3677-	ORF7b:L14-	S:H69-	S:V70-	S:Y144-	S:L241-	S:L242-	S:A243-;;1264	4084	4598	24715-25119	25377-25712	26527	27561
hCoV-19/Cameroon/CAM-192/2021;20I (Alpha	V1);B.1.1.7;B.1.1.7;20I;Alpha;20I (Alpha	V1);0;good;37;19;0;0;21;6;0;0;0;5;C241T	C913T	C3037T	C3267T	C5388A	C5944T	C5986T	T6954C	A10219G	C12513T	C14408T	G14575T	C14676T	T15096C	C15279T	T16176C	G18816T	A23063T	C23271A	A23403G	C23604A	C23709T	T24506G	G24914C	C26907T	C27972T	G28048T	A28095T	A28111G	G28280C	A28281T	T28282A	G28881A	G28882A	G28883C	G28884C	C28977T;11288-11296	21765-21770	21992-21994	28271;;;;C5944T	A10219G	C12513T	G14575T	G18816T	C26907T	G28884C;0;0;7;7;;N:D3L	N:R203K	N:G204P
hCoV-19/Cameroon/CAM-193/2021;21A (Delta);B.1.617.2;B.1.617.2;21A;Delta;21A (Delta);0.694444;good;32;13;0;0;25;4;0;7;0;3;G210T	C241T	C1267T	C3037T	C5184T	C6539T	C9891T	T11418C	T12946C	G13201T	C14408T	G15451A	C16466T	C21618G	G21987A	T22917G	C22995A	A23403G	C23604G	G24410A	C24745T	C25469T	G26558T	T26767C	T26972C	T27638C	C27752T	A28461G	G28690T	G28881T	G29402T	G29742T;22029-22034	28248-28253	28271;;A29427G;;C6539T	G13201T	G26558T	T26972C;1;0;4;5;;M:E12D	M:I82T	N:D63G	N:L139F	N:R203M	N:D377Y	ORF1a:P1640L	ORF1a:H2092Y	ORF1a:A3209V	ORF1a:V3718A	ORF1b:P314L	ORF1b:G662S	ORF1b:P1000L	ORF3a:S26L
hCoV-19/Cameroon/CAM-194/2021;21I (Delta);AY.37;B.1.617.2.37;21I;Delta;21I (Delta);0.008573;good;34;13;0;0;26;4;0;325;0;2;C241T	G1186T	G2185T	C2509T	C3037T	C5184T	A5584G	C9891T	T11418C	C11514T	C13019T	C14220T	C14408T	G15451A	C16466T	T20911C	C21618G	G21987A	C22227T	G22661C	T22917G	C22995A	A23403G	C23604G	G24410A	C25469T	T26767C	T27638C	C27752T	A28461G	G28881T	G29402T	C29541T	G29742T;22029-22034	28248-28253	28271;;;;G1186T	C14220T	G22661C	C29541T;0;0;4;4;;M:I82T	N:D63G	N:R203M	N:D377Y	ORF1a:E640D	ORF1a:P1640L	ORF1a:A3209V	ORF1a:V3718A	ORF1a:T3750I	ORF1b:P314L	ORF1b:G662S	ORF1b:P1000L
hCoV-19/Cameroon/CAM-197/2021;21I (Delta);AY.37;B.1.617.2.37;21I;Delta;21I (Delta);0;good;36;13;0;0;26;4;0;53;0;2;G210T	C241T	G487T	G1186T	G2185T	C2509T	C3037T	C5184T	A5584G	C9891T	T11418C	C11514T	C13019T	C14220T	C14408T	G15451A	C16466T	T20911C	C21618G	G21987A	C22227T	G22661C	T22917G	C22995A	A23403G	C23604G	G24410A	C25469T	T26767C	T27638C	C27752T	A28461G	G28881T	G29402T	C29541T	G29742T;22029-22034	28248-28253	28271;;;;G487T	G1186T	C14220T	G22661C	C29541T;0;0;5;5;;M:I82T	N:D63G	N:R203M	N:D377Y	ORF1a:E640D	ORF1a:P1640L	ORF1a:A3209V	ORF1a:V3718A	ORF1a:T3750I
hCoV-19/Cameroon/CAM-198/2021;21A (Delta);B.1.617.2;B.1.617.2;21A;Delta;21A (Delta);0;good;39;13;0;0;31;4;0;1;0;3;G210T	C241T	C1191T	C1267T	A1558G	C3037T	C5184T	C6539T	C9891T	T11418C	T12946C	G13201T	C14408T	G15451A	A15892G	C16466T	A20262G	C20320T	C21618G	G21987A	T22917G	C22995A	A23403G	C23604G	G24410A	C24745T	C25469T	G26558T	T26767C	T26972C	T27638C	C27739T	C27752T	A28461G	G28690T	G28881T	G29402T	G29427A	G29742T;22029-22034	28248-28253	28271;;;;A1558G	C6539T	G13201T	A15892G	G26558T	T26972C;0;0;6;6;;M:E12D	M:I82T	N:D63G	N:L139F	N:R203M
hCoV-19/Cameroon/CAM-200/2021;20A;B.1.620;B.1.620;20A;unassigned;20A;0;good;25;30;0;0;16;10;0;90;0;0;C241T	C1473T	C3037T	G6236A	A9307G	C9344T	G13126A	C14408T	C15324T	G17110T	T20049C	C21638T	T21939C	C22295T	C22498T	G22992A	G23012A	A23403G	A23416T	C23604A	C24642T	G24914C	A25241G	A28271T	C28932T;11288-11296	21765-21770	21992-21994	22283-22291	27795-27797;;;C9344T|21L&22C&22B&22A&22D;A9307G	G13126A	A25241G;0;1;3;4;;N:A220V	ORF1a:T403I	ORF1a:V1991I	ORF1a:L3027F	ORF1b:P314L	ORF1b:A1215S	S:P26S	S:V126A	S:H245Y	S:S477N	S:E484K	S:D614G	S:P681H	S:T1027I	S:D1118H	S:I1227V;ORF1a:S3675-	ORF1a:G3676-	ORF1a:F3677-	ORF7b:L14-	S:H69-
hCoV-19/Cameroon/CAM-196/2021;21A (Delta);B.1.617.2;B.1.617.2;21A;Delta;21A (Delta);0;good;39;13;0;0;31;4;0;1;0;3;G210T	C241T	C1191T	C1267T	A1558G	C3037T	C5184T	C6539T	C9891T	T11418C	T12946C	G13201T	C14408T	G15451A	A15892G	C16466T	A20262G	C20320T	C21618G	G21987A	T22917G	C22995A	A23403G	C23604G	G24410A	C24745T	C25469T	G26558T	T26767C	T26972C	T27638C	C27739T	C27752T	A28461G	G28690T	G28881T	G29402T	G29427A	G29742T;22029-22034	28248-28253	28271;;;;A1558G	C6539T	G13201T	A15892G	G26558T	T26972C;0;0;6;6;;M:E12D	M:I82T	N:D63G	N:L139F	N:R203M
hCoV-19/Cameroon/CAM-199/2021;20A;B.1.620;B.1.620;20A;unassigned;20A;33.589715;mediocre;29;30;0;0;19;10;0;1828;0;0;C241T	C958T	C1473T	G2086T	C3037T	G6236A	C14408T	C15324T	C15346T	G17110T	C19290T	T20049C	C21638T	T21939C	C22295T	C22498T	G22992A	G23012A	A23403G	A23416T	C23604A	C23638T	C23757T	C24642T	C25916T	C26527T	C27213T	C27641T	C28932T;11288-11296	21765-21770	21992-21994	22283-22291	27795-27797;;;;C958T	G2086T	C15346T	C19290T	C23638T	C23757T	C25916T	C26527T	C27213T	C27641T;0;0;10;10;;M:A2V	N:A220V	ORF1a:T403I	ORF1a:Q607H	ORF1a:V1991I	ORF1b:P314L	ORF1b:L627F	ORF1b:A1215S	ORF3a:T175I
hCoV-19/Cameroon/CAM-201/2021;21I (Delta);AY.37;B.1.617.2.37;21I;Delta;21I (Delta);0;good;36;13;0;0;26;4;0;59;0;2;G210T	C241T	G487T	G1186T	G2185T	C2509T	C3037T	C5184T	A5584G	C9891T	T11418C	C11514T	C13019T	C14220T	C14408T	G15451A	C16466T	T20911C	C21618G	G21987A	C22227T	G22661C	T22917G	C22995A	A23403G	C23604G	G24410A	C25469T	T26767C	T27638C	C27752T	A28461G	G28881T	G29402T	C29541T	G29742T;22029-22034	28248-28253	28271;;;;G487T	G1186T	C14220T	G22661C	C29541T;0;0;5;5;;M:I82T	N:D63G	N:R203M	N:D377Y	ORF1a:E640D	ORF1a:P1640L	ORF1a:A3209V	ORF1a:V3718A	ORF1a:T3750I
hCoV-19/Cameroon/CAM-202/2021;20A;B.1.620;B.1.620;20A;unassigned;20A;8.596790;good;30;30;0;0;19;10;0;1059;0;1;C241T	C1473T	C3037T	G6236A	C6543T	C14408T	C15324T	G15829A	C16338T	C17745T	C17746T	T20049C	G20931T	C21638T	T21939C	C22295T	C22498T	G22992A	G23012A	A23403G	A23416T	C23604A	C24642T	G24914C	G25033A	C25916T	C26527T	A28271T	T28297C	C28932T;11288-11296	21765-21770	21992-21994	22283-22291	27795-27797;;;;C6543T	G15829A	C16338T	C17745T	C17746T	G20931T	G25033A	C25916T	C26527T;0;0;9;9;;M:A2V	N:A220V	ORF1a:T403I	ORF1a:V1991I	ORF1a:T2093I	ORF1b:P314L	ORF1b:A788T	ORF1b:P1427S	ORF3a:T175I
hCoV-19/Cameroon/CAM-203/2021;20A;B.1.620;B.1.620;20A;unassigned;20A;0.239012;good;27;30;0;0;17;10;0;432;0;0;C241T	C1473T	C3037T	C4320T	G6236A	T11027A	G11335T	C14265T	C14408T	C15324T	G17110T	T20049C	C21638T	T21939C	C22295T	A22453C	C22498T	G22992A	G23012A	A23403G	A23416T	C23604A	C24642T	G24914C	G25647T	A28271T	C28932T;11288-11296	21765-21770	21992-21994	22283-22291	27795-27797;;;;C4320T	T11027A	G11335T	C14265T	A22453C	G25647T;0;0;6;6;;N:A220V	ORF1a:T403I	ORF1a:A1352V	ORF1a:V1991I	ORF1a:L3588M	ORF1b:P314L	ORF1b:A1215S	ORF3a:L85F	S:P26S	S:V126A	S:H245Y	S:S477N	S:E484K	S:D614G	S:P681H
hCoV-19/Cameroon/CAM-204/2021;21A (Delta);B.1.617.2;B.1.617.2;21A;Delta;21A (Delta);6.568779;good;38;13;0;0;30;4;0;992;0;3;G210T	C241T	C1191T	C1267T	C3037T	C5184T	C6539T	C9319T	T11418C	T12946C	C13517T	C14408T	G15451A	C16466T	A16933G	G19117T	A20262G	C20320T	C21618G	G21987A	T22917G	C22995A	A23403G	C23604G	G24410A	C24745T	C25469T	T26767C	T27638C	C27739T	C27752T	A28461G	G28690T	G28881T	G29402T	G29427A	C29535T	G29742T;22029-22034	28248-28253	28271;;;;C6539T	C9319T	C13517T	A16933G	G19117T	C29535T;0;0;6;6;;M:I82T	N:D63G	N:L139F	N:R203M	N:D377Y	N:R385K
hCoV-19/Cameroon/CAM-205/2021;21A (Delta);B.1.617.2;B.1.617.2;21A;Delta;21A (Delta);1.361111;good;37;13;0;0;29;4;0;615;0;3;G210T	C241T	C1191T	C1267T	C3037T	C5184T	C6539T	C9319T	T11418C	T12946C	C13517T	C14408T	G15451A	C16466T	G19117T	A20262G	C20320T	C21618G	G21987A	T22917G	C22995A	A23403G	C23604G	G24410A	C24745T	C25469T	T26767C	T27638C	C27739T	C27752T	A28461G	G28690T	G28881T	G29402T	G29427A	C29535T	G29742T;22029-22034	28248-28253	28271;;;;C6539T	C9319T	C13517T	G19117T	C29535T;0;0;5;5;;M:I82T	N:D63G	N:L139F	N:R203M	N:D377Y	N:R385K	ORF1a:P309L	ORF1a:P1640L
hCoV-19/Cameroon/CAM-206/2021;21I (Delta);AY.37;B.1.617.2.37;21I;Delta;21I (Delta);0;good;36;13;0;0;26;4;0;14;0;2;G210T	C241T	G487T	G1186T	G2185T	C2509T	C3037T	C5184T	A5584G	C9891T	T11418C	C11514T	C13019T	C14220T	C14408T	G15451A	C16466T	T20911C	C21618G	G21987A	C22227T	G22661C	T22917G	C22995A	A23403G	C23604G	G24410A	C25469T	T26767C	T27638C	C27752T	A28461G	G28881T	G29402T	C29541T	G29742T;22029-22034	28248-28253	28271;;;;G487T	G1186T	C14220T	G22661C	C29541T;0;0;5;5;;M:I82T	N:D63G	N:R203M	N:D377Y	ORF1a:E640D	ORF1a:P1640L	ORF1a:A3209V	ORF1a:V3718A	ORF1a:T3750I
hCoV-19/Cameroon/CAM-207/2021;20A;B.1.620;B.1.620;20A;unassigned;20A;3.809726;good;25;30;0;0;16;10;0;827;0;0;C241T	C683T	C1473T	C3037T	C3695T	G6236A	C14408T	C15324T	G17110T	T20049C	C21638T	T21939C	C22295T	C22498T	G22992A	G23012A	A23403G	A23416T	C23604A	C24642T	G24914C	G25033A	C25916T	C26527T	C28932T;11288-11296	21765-21770	21992-21994	22283-22291	27795-27797;;;;C683T	C3695T	G25033A	C25916T	C26527T;0;0;5;5;;M:A2V	N:A220V	ORF1a:T403I	ORF1a:V1991I	ORF1b:P314L	ORF1b:A1215S	ORF3a:T175I	S:P26S	S:V126A	S:H245Y	S:S477N	S:E484K	S:D614G	S:P681H	S:T1027I	S:D1118H;ORF1a:S3675-	ORF1a:G3676-	ORF1a:F3677-
hCoV-19/Cameroon/CAM-273/2021;20A;B.1.620;B.1.620;20A;unassigned;20A;0;good;25;53;0;0;18;10;0;181;0;1;C241T	C1473T	C3037T	G6236A	C14408T	C15324T	G17110T	T20049C	C21638T	T21939C	C22295T	G22992A	G23012A	A23403G	A23416T	C23604A	C24642T	G24914C	G25033A	C25916T	C26527T	A28271T	T28297C	C28567T	C28932T;11288-11296	21765-21770	21992-21994	22283-22291	27795-27797	29738-29760;;;;G25033A	C25916T	C26527T	C28567T;0;0;4;4;;M:A2V	N:A220V	ORF1a:T403I	ORF1a:V1991I	ORF1b:P314L	ORF1b:A1215S	ORF3a:T175I	ORF9b:I5T	ORF9b:T95M	S:P26S	S:V126A	S:H245Y	S:S477N	S:E484K	S:D614G	S:P681H	S:T1027I	S:D1118H;ORF1a:S3675-
hCoV-19/Cameroon/CAM-100/2021;20H (Beta	V2);B.1.351;B.1.351;20H;Beta;20H (Beta	V2);17.361111;good;29;33;0;0;21;11;0;110;0;1;G174T	C241T	C1059T	G1820A	A2692T	C3037T	G5230T	C9344T	A10323G	A11448G	C12073T	A13711G	C14408T	C21575T	A21801C	A22206G	C22624T	G22813T	G23012A	A23063T	A23403G	C23664T	G25563T	C25904T	C26456T	T27193C	G27762A	C28253T	C28887T;509-523	11288-11296	22283-22291;;;A2692T|20H	C9344T|21L&22C&22B&22A&22D;G1820A	A11448G	C12073T	A13711G	C21575T	C22624T	T27193C	G27762A;0;2;8;10;;E:P71L	N:T205I	ORF1a:T265I	ORF1a:G519S	ORF1a:K1655N	ORF1a:L3027F	ORF1a:K3353R	ORF1a:D3728G	ORF1b:K82E	ORF1b:P314L
hCoV-19/Cameroon/CAM-242/2021;21I (Delta);AY.37;B.1.617.2.37;21I;Delta;21I (Delta);3.512154;good;30;13;0;0;25;4;0;806;0;2;C2509T	C5184T	A5584G	C9891T	T11418C	C11514T	C13019T	C14220T	C14408T	G15451A	C16466T	T20911C	C21618G	G21987A	C22227T	G22661C	T22917G	C22995A	A23403G	C23604G	G24410A	C25469T	T26767C	T27638C	C27752T	A28461G	G28881T	G29402T	C29541T	G29742T;22029-22034	28248-28253	28271;;;;C14220T	G22661C	C29541T;0;0;3;3;;M:I82T	N:D63G	N:R203M	N:D377Y	ORF1a:P1640L	ORF1a:A3209V	ORF1a:V3718A	ORF1a:T3750I	ORF1b:P314L	ORF1b:G662S	ORF1b:P1000L	ORF3a:S26L	ORF7a:V82A	ORF7a:T120I	ORF9b:T60A	S:T19R	S:G142D
hCoV-19/Cameroon/CAM-275/2021;20A;B.1.620;B.1.620;20A;unassigned;20A;86.746327;mediocre;30;30;0;0;20;10;0;2751;0;1;C241T	G713T	C1380T	C1473T	G1820A	C3037T	C3176T	A4981T	T5965C	G6236A	G6816A	C14408T	C15324T	C16332T	G17110T	C19596T	C21638T	T21939C	C22295T	G22299C	C22498T	G22992A	G23012A	A23403G	A23416T	C23604A	G24095T	C24642T	C28932T	G29254A;11288-11296	21765-21770	21992-21994	22283-22291	27795-27797;;;;G713T	C1380T	G1820A	C3176T	A4981T	T5965C	G6816A	C16332T	C19596T	G22299C	G24095T	G29254A;0;0;12;12;;N:A220V	ORF1a:G150C	ORF1a:A372V	ORF1a:T403I	ORF1a:G519S	ORF1a:P971S
hCoV-19/Cameroon/CAM-378/2021;21J (Delta);B.1.617.2;B.1.617.2;21J;Delta;21J (Delta);0;good;41;13;0;0;35;4;0;0;0;2;G210T	C241T	C3037T	A3722G	G4181T	C6317T	C6402T	C7124T	C8986T	G9053T	C10029T	A11201G	A11332G	C14408T	G15007A	G15451A	C16466T	A18360G	C19220T	C19951T	C21618G	C21846T	G21987A	T22917G	C22995A	A23403G	C23604G	T23677C	G24410A	G25429A	C25469T	T26767C	T27638C	C27752T	C27874T	T28114C	A28461G	G28881T	G28916T	G29402T	G29742T;22029-22034	28248-28253	28271;;;;A3722G	C6317T	G15007A	A18360G	C19951T	T23677C	G25429A	T28114C;0;0;8;8;;M:I82T
hCoV-19/Cameroon/CAM-389/2021;20A;B.1.620;B.1.620;20A;unassigned;20A;54.267778;mediocre;24;30;0;0;17;10;0;2289;0;0;C241T	C958T	C1473T	G6236A	C14408T	C15324T	C15346T	G17110T	T20049C	C21638T	T21939C	C22295T	C22498T	G22992A	G23012A	A23403G	A23416T	C23604A	C24642T	C25916T	C26527T	C27641T	C28932T	C29095T;11288-11296	21765-21770	21992-21994	22283-22291	27795-27797;;;;C958T	C15346T	C25916T	C26527T	C27641T	C29095T;0;0;6;6;;M:A2V	N:A220V	ORF1a:T403I	ORF1a:V1991I	ORF1b:P314L	ORF1b:L627F	ORF1b:A1215S	ORF3a:T175I	ORF7a:S83L	S:P26S	S:V126A	S:H245Y	S:S477N	S:E484K	S:D614G	S:P681H	S:T1027I;ORF1a:S3675-	ORF1a:G3676-
hCoV-19/Cameroon/CAM-397/2021;20A;B.1.620;B.1.620;20A;unassigned;20A;31.901578;mediocre;23;30;0;0;14;10;0;1825;0;0;C241T	C1473T	C3037T	G6236A	T6451C	C14408T	C15324T	G17110T	T18471C	T20049C	G21220T	C21638T	T21939C	C22295T	C22498T	G22992A	G23012A	A23403G	A23416T	C23604A	C24642T	C27393A	C28932T;11288-11296	21765-21770	21992-21994	22283-22291	27795-27797;;;;T6451C	T18471C	G21220T	C27393A;0;0;4;4;;N:A220V	ORF1a:T403I	ORF1a:V1991I	ORF1b:P314L	ORF1b:A1215S	ORF1b:A2585S	S:P26S	S:V126A	S:H245Y	S:S477N	S:E484K	S:D614G	S:P681H	S:T1027I;ORF1a:S3675-	ORF1a:G3676-	ORF1a:F3677-	ORF7b:L14-	S:H69-	S:V70-	S:Y144-	S:L241-
hCoV-19/Cameroon/CAM-447/2021;20A;B.1.620;B.1.620;20A;unassigned;20A;168.326598;bad;19;30;0;0;14;10;0;3803;0;0;C241T	C1473T	G6236A	C14408T	C15324T	G17110T	T20049C	C21575T	C21638T	T21939C	C22295T	C22498T	G22992A	G23012A	A23403G	A23416T	C23604A	C24642T	C28932T;11288-11296	21765-21770	21992-21994	22283-22291	27795-27797;;;;C21575T;0;0;1;1;;N:A220V	ORF1a:T403I	ORF1a:V1991I	ORF1b:P314L	ORF1b:A1215S	S:L5F	S:P26S	S:V126A	S:H245Y	S:S477N	S:E484K	S:D614G	S:P681H	S:T1027I;ORF1a:S3675-	ORF1a:G3676-	ORF1a:F3677-	ORF7b:L14-	S:H69-	S:V70-	S:Y144-	S:L241-	S:L242-	S:A243-;;2161-3166	4241-4452	5254-5286	14620-14835	20599-20825	21279-21562
hCoV-19/Cameroon/CAM-489/2021;21J (Delta);AY.4;B.1.617.2.4;21J;Delta;21J (Delta);125.938272;bad;33;13;0;0;29;4;0;3330;0;2;G210T	C241T	G564A	G4181T	C6402T	C7124T	C7851T	C8986T	G9053T	C10029T	A11201G	A11332G	C14408T	G15451A	C16466T	T17040C	C19220T	C21618G	C21846T	G21987A	T22917G	C22995A	A23403G	C23604G	G24410A	C25469T	T26767C	C27874T	A28461G	G28881T	G28916T	G29402T	G29742T;22029-22034	28248-28253	28271;;;;G564A;0;0;1;1;;M:I82T	N:D63G	N:R203M	N:G215C	N:D377Y	ORF1a:S100N	ORF1a:A1306S	ORF1a:P2046L	ORF1a:P2287S	ORF1a:A2529V	ORF1a:V2930L	ORF1a:T3255I	ORF1a:T3646A	ORF1b:P314L	ORF1b:G662S	ORF1b:P1000L
hCoV-19/Cameroon/CAM-256/2021;20A;B.1.620;B.1.620;20A;unassigned;20A;6.856794;good;23;30;0;0;16;10;0;998;0;0;G210T	C241T	C593T	C1473T	C3037T	C5628T	G6236A	A8031G	C14408T	C15324T	G17110T	T20049C	C21638T	T21939C	C22295T	C22498T	G22992A	G23012A	A23403G	A23416T	C23604A	C24642T	C26527T;11288-11296	21765-21770	21992-21994	22283-22291	27795-27797;;;G210T|21J&21I&21A&21B;C593T	C5628T	A8031G	C26527T;0;1;4;5;;M:A2V	ORF1a:H110Y	ORF1a:T403I	ORF1a:T1788M	ORF1a:V1991I	ORF1a:K2589R	ORF1b:P314L	ORF1b:A1215S	S:P26S	S:V126A	S:H245Y	S:S477N	S:E484K	S:D614G	S:P681H	S:T1027I;ORF1a:S3675-	ORF1a:G3676-	ORF1a:F3677-	ORF7b:L14-	S:H69-	S:V70-
hCoV-19/Cameroon/CAM-265/2021;21J (Delta);B.1.617.2;B.1.617.2;21J;Delta;21J (Delta);24.852071;good;38;13;0;0;33;4;0;1646;0;1;G210T	C241T	C3037T	A3722G	G4181T	C6317T	C6402T	C7124T	C10029T	A11201G	A11332G	C14408T	G15007A	C16466T	A18360G	C19220T	C19951T	C21618G	C21846T	G21987A	T22917G	C22995A	A23403G	C23604G	T23677C	G24410A	G25429A	C25469T	T26767C	T27638C	C27752T	C27874T	T28114C	A28461G	G28881T	G28916T	G29402T	G29742T;22029-22034	28248-28253	28271;;;;A3722G	C6317T	G15007A	A18360G	C19951T	T23677C	G25429A	T28114C;0;0;8;8;;M:I82T	N:D63G	N:R203M	N:G215C
hCoV-19/Cameroon/CAM-412/2021;20A;B.1.620;B.1.620;20A;unassigned;20A;31.901578;mediocre;26;30;0;0;19;10;0;1825;0;0;C241T	C1473T	C2583T	C3037T	G6236A	C14408T	C15324T	G17110T	C17746T	T20049C	C21638T	T21939C	C22295T	C22498T	G22992A	G23012A	A23403G	A23416T	C23604A	G24095T	C24642T	C25916T	C26527T	G26951T	C28932T	G29405C;11288-11296	21765-21770	21992-21994	22283-22291	27795-27797;;;;C2583T	C17746T	G24095T	C25916T	C26527T	G26951T	G29405C;0;0;7;7;;M:A2V	N:A220V	N:E378Q	ORF1a:T403I	ORF1a:A773V	ORF1a:V1991I	ORF1b:P314L	ORF1b:A1215S	ORF1b:P1427S	ORF3a:T175I	S:P26S	S:V126A	S:H245Y	S:S477N	S:E484K
hCoV-19/Cameroon/CAM-415/2021;20A;B.1.620;B.1.620;20A;unassigned;20A;53.019973;mediocre;21;30;0;0;15;10;0;2266;0;0;C241T	C1473T	C4965T	G6236A	C9996T	C14408T	C15324T	G17110T	T20049C	C21638T	T21939C	C22295T	C22498T	G22992A	G23012A	A23403G	A23416T	C23604A	C24642T	G27047T	C28932T;11288-11296	21765-21770	21992-21994	22283-22291	27795-27797;;;C4965T|21B;C9996T	G27047T;0;1;2;3;;N:A220V	ORF1a:T403I	ORF1a:T1567I	ORF1a:V1991I	ORF1a:S3244L	ORF1b:P314L	ORF1b:A1215S	S:P26S	S:V126A	S:H245Y	S:S477N	S:E484K	S:D614G	S:P681H	S:T1027I;ORF1a:S3675-	ORF1a:G3676-	ORF1a:F3677-	ORF7b:L14-	S:H69-	S:V70-	S:Y144-	S:L241-	S:L242-	S:A243-;;3013-3166	11448-11599
hCoV-19/Cameroon/CAM-425/2021;20A;B.1.620;B.1.620;20A;unassigned;20A;31.901578;mediocre;23;30;0;0;16;10;0;1825;0;0;C241T	C1473T	C3037T	G6236A	C14408T	C15324T	C16952T	G17110T	C19269T	T20049C	C21614T	C21638T	T21939C	C22295T	C22498T	G22992A	G23012A	A23403G	A23416T	C23604A	C24642T	T27404C	C28932T;11288-11296	21765-21770	21992-21994	22283-22291	27795-27797;;;C21614T|20J&20E&20H;C16952T	C19269T	T27404C;0;1;3;4;;N:A220V	ORF1a:T403I	ORF1a:V1991I	ORF1b:P314L	ORF1b:T1162I	ORF1b:A1215S	ORF7a:I4T	S:L18F	S:P26S	S:V126A	S:H245Y	S:S477N	S:E484K	S:D614G	S:P681H	S:T1027I;ORF1a:S3675-	ORF1a:G3676-	ORF1a:F3677-	ORF7b:L14-	S:H69-	S:V70-	S:Y144-
hCoV-19/Cameroon/CAM-456/2021;20A;B.1.620;B.1.620;20A;unassigned;20A;233.071111;bad;24;42;0;0;17;14;0;4422;0;0;C241T	C1473T	C3037T	A3273T	G6236A	C14408T	C15324T	C19862T	T20049C	C21301T	C21638T	T21939C	C22295T	C22498T	G22992A	G23012A	A23403G	A23416T	C23604A	C24642T	C25916T	C26527T	C27393T	C28932T;11288-11296	21765-21770	21992-21994	22283-22291	27629-27640	27795-27797;;;;A3273T	C19862T	C21301T	C25916T	C26527T	C27393T;0;0;6;6;;M:A2V	N:A220V	ORF1a:T403I	ORF1a:Q1003L	ORF1a:V1991I	ORF1b:P314L	ORF1b:A2132V	ORF1b:P2612S	ORF3a:T175I	S:P26S	S:V126A	S:H245Y	S:S477N	S:E484K	S:D614G	S:P681H	S:T1027I;ORF1a:S3675-
hCoV-19/Cameroon/CAM-380/2021;20A;B.1.620;B.1.620;20A;unassigned;20A;233.523676;bad;26;27;0;0;17;9;0;4426;0;1;C176T	C241T	C1473T	C3037T	G6236A	C7423T	C8106T	C14408T	C15324T	G17110T	C19269T	C21638T	T21939C	C22295T	G22992A	G23012A	A23299C	A23403G	A23416T	C23604A	C24642T	G24914C	A28271T	T28297C	C28868T	C28932T;11288-11296	21765-21770	21992-21994	22283-22291;;;;C176T	C7423T	C8106T	C19269T	A23299C	C28868T;0;0;6;6;;N:P199S	N:A220V	ORF1a:T403I	ORF1a:V1991I	ORF1a:A2614V	ORF1b:P314L	ORF1b:A1215S	ORF9b:I5T	S:P26S	S:V126A	S:H245Y	S:S477N	S:E484K	S:D614G	S:P681H	S:T1027I	S:D1118H;ORF1a:S3675-
hCoV-19/Cameroon/CAM-381/2021;20B;B.1.1.318;B.1.1.318;20B;unassigned;20B;0.346790;good;31;21;0;0;19;7;0;459;0;3;C241T	G472T	C3037T	A3852T	C3961T	A7201G	G7798T	T8503C	C9072T	C9891T	C10116T	C14408T	G20578A	G21004T	C21846T	G23012A	T23287C	A23403G	C23604A	G23948C	C24382T	C25276A	T26767C	A26927G	G27987T	G28209T	A28271G	G28881A	G28882A	G28883C	C29769T;509-523	21992-21994	28896-28898;;;;G472T	A7201G	T8503C	A26927G	G27987T;0;0;5;5;;M:I82T	N:R203K	N:G204R	N:R209G	ORF1a:E1196V	ORF1a:K2511N	ORF1a:T2936I	ORF1a:A3209V	ORF1a:T3284I	ORF1b:P314L	ORF1b:V2371M	ORF1b:A2513S	ORF8:V32L	ORF8:E106*
hCoV-19/Cameroon/CAM-384/2021;20A;B.1.620;B.1.620;20A;unassigned;20A;0;good;26;30;0;0;17;10;0;59;0;2;C241T	C1473T	C3037T	G6236A	C14408T	C15324T	C16193T	G17110T	A17289G	T20049C	C21638T	T21939C	C22295T	C22498T	G22992A	G23012A	A23403G	A23416T	C23604A	C24642T	G24914C	C27782T	A28271T	T28297C	C28932T	C28961T;11288-11296	21765-21770	21992-21994	22283-22291	27795-27797;;;;C16193T	A17289G	C27782T	C28961T;0;0;4;4;;N:A220V	N:L230F	ORF1a:T403I	ORF1a:V1991I	ORF1b:P314L	ORF1b:P909L	ORF1b:A1215S	ORF9b:I5T	S:P26S	S:V126A	S:H245Y	S:S477N	S:E484K	S:D614G	S:P681H	S:T1027I	S:D1118H;ORF1a:S3675-	ORF1a:G3676-
hCoV-19/Cameroon/CAM-497/2021;21D (Eta);B.1.525;B.1.525;21D;Eta;21D (Eta);35.225569;mediocre;30;24;0;0;15;8;0;1838;0;2;C241T	C1498T	A1807G	G2659A	C3037T	C3768T	C6285T	T8593C	C9565T	C9857T	C11563T	C14407T	C14408T	C18171T	C19884T	A20724G	A21717G	C21762T	G23012A	A23403G	G23593C	T24224C	C24748T	C26305T	T26767C	C28308G	A28699G	C28887T	G29543T	T29728G;11288-11296	21765-21770	21992-21994	27205-27207	28278-28280;;;C9857T|21G	C26305T|21D;C3768T	C11563T	C19884T	T29728G;0;2;4;6;;E:L21F	M:I82T	N:D3Y	N:A12G	N:T205I	ORF1a:T1168I	ORF1a:T2007I	ORF1b:P314F	ORF9b:H9D	S:Q52R	S:A67V	S:E484K	S:D614G
hCoV-19/Cameroon/CAM-499/2021;20A;B.1.619;B.1.619;20A;unassigned;20A;6.213018;good;31;10;0;0;18;3;0;973;0;2;C241T	G2407A	C3037T	G5008T	C6633T	G8084A	C8311T	C9319T	G11521T	C12473T	C14403T	C14408T	C15324T	G19962A	C21637T	T22191C	T22882G	G23012A	A23403G	T24194C	G24368A	C24378T	C24642T	G26211T	C26606T	T26767C	G27459T	C28311T	C28441T	G28875T	C28887T;11288-11296	28271;;;;C28441T;0;0;1;1;;M:I82T	N:P13L	N:S201I	N:T205I	ORF1a:A2123V	ORF1a:E2607K	ORF1a:M3752I	ORF1b:P314L	ORF7a:E22D	ORF9b:P10S	ORF9b:S53L	S:I210T	S:N440K	S:E484K	S:D614G	S:D936N	S:S939F	S:T1027I;ORF1a:S3675-	ORF1a:G3676-
hCoV-19/Cameroon/CAM-510/2021;20I (Alpha	V1);B.1.1.7;B.1.1.7;20I;Alpha;20I (Alpha	V1);114.252346;bad;30;19;0;0;19;6;0;3186;0;4;C241T	C913T	G1231T	C3037T	C3267T	T4098C	C5388A	C5654T	C5986T	C14408T	C14676T	C15279T	T16176C	A17615G	A23063T	C23271A	A23403G	C23604A	C23709T	T24506G	G24914C	C28087G	A28111G	G28280C	A28281T	T28282A	G28881A	G28882A	G28883C	C28977T;11288-11296	21765-21770	21992-21994	28271;;;;G1231T	T4098C	C5654T	C28087G;0;0;4;4;;N:D3L	N:R203K	N:G204R	N:S235F	ORF1a:K322N	ORF1a:T1001I	ORF1a:F1278S	ORF1a:A1708D	ORF1b:P314L	ORF1b:K1383R	ORF8:A65G	ORF8:Y73C	S:N501Y
hCoV-19/Cameroon/CAM-515/2021;20B;B.1.1.318;B.1.1.318;20B;unassigned;20B;0;good;28;30;0;0;20;8;0;259;0;3;C241T	C3037T	A3852T	C3961T	G7798T	C9072T	C9891T	C10116T	G11401T	C14408T	G20578A	G21004T	C21846T	G22021A	G23012A	T23287C	A23403G	C23604A	G23948C	C24382T	C25276A	T26767C	G28209T	A28271G	G28881A	G28882A	G28883C	C29769T;11288-11296	21992-21994	27887-27901	28896-28898;;;;G11401T	G22021A;0;0;2;2;;M:I82T	N:R203K	N:G204R	N:R209G	ORF1a:E1196V	ORF1a:K2511N	ORF1a:T2936I	ORF1a:A3209V	ORF1a:T3284I	ORF1a:M3712I	ORF1b:P314L	ORF1b:V2371M	ORF1b:A2513S	ORF8:E106*	S:T95I	S:M153I	S:E484K	S:D614G	S:P681H
hCoV-19/Cameroon/CAM-536/2021;20H (Beta	V2);B.1.351;B.1.351;20H;Beta;20H (Beta	V2);59.647205;mediocre;28;18;0;0;17;6;0;1525;0;1;G174T	C241T	C1059T	A2692T	C3037T	T5260A	A7330G	C9344T	A10323G	C12415T	C14408T	C17397T	A21163G	T21644C	A21801C	A22206G	G22813T	G23012A	A23063T	A23403G	C23664T	C25517A	G25563T	C25904T	C26456T	T27193C	C28253T	C28887T;11288-11296	22283-22291;;T5230G;A2692T|20H	C9344T|21L&22C&22B&22A&22D;T5260A	A7330G	C12415T	C17397T	A21163G	T21644C	C25517A	T27193C;1;2;8;11;;E:P71L	N:T205I	ORF1a:T265I	ORF1a:L3027F	ORF1a:K3353R	ORF1b:P314L	ORF3a:P42H	ORF3a:Q57H	ORF3a:S171L	S:Y28H	S:D80A	S:D215G
hCoV-19/Cameroon/CAM-548/2021;20A;B.1.620;B.1.620;20A;unassigned;20A;0;good;27;30;0;0;15;10;0;0;0;1;A12T	A22T	C241T	C1473T	C3037T	G6236A	C14408T	C15324T	G17110T	C19269T	T20049C	C21638T	T21890C	T21939C	C22295T	C22498T	G22992A	G23012A	A23403G	A23416T	C23604A	C24642T	G24914C	A28271T	T28297C	C28932T	C29269G;11288-11296	21765-21770	21992-21994	22283-22291	27795-27797;;;;A12T	A22T	C19269T	T21890C	C29269G;0;0;5;5;;N:A220V	ORF1a:T403I	ORF1a:V1991I	ORF1b:P314L	ORF1b:A1215S	ORF9b:I5T	S:P26S	S:V126A	S:H245Y	S:S477N	S:E484K	S:D614G	S:P681H	S:T1027I	S:D1118H;ORF1a:S3675-	ORF1a:G3676-
hCoV-19/Cameroon/CAM-552/2021;20A;B.1.619;B.1.619;20A;unassigned;20A;188.595765;bad;33;9;0;0;19;3;0;3965;0;2;C241T	G1940T	G2407A	C3037T	C3045T	G5008T	T5260A	G8084A	C8311T	C9319T	G11521T	C12473T	C14403T	C14408T	T14602C	C15324T	T22191C	G23012A	A23403G	T24194C	G24368A	C24370T	C24378T	C24642T	G25362T	G26211T	C26606T	T26767C	G27459T	C28311T	C28441T	G28875T	C28887T;11288-11296;;G22882T;;G1940T	C3045T	T5260A	T14602C	C24370T	G25362T	C28441T;1;0;7;8;;M:I82T	N:P13L	N:S201I	N:T205I	ORF1a:V559L	ORF1a:P927L	ORF1a:E2607K	ORF1a:M3752I	ORF1b:P314L	ORF7a:E22D	ORF9b:P10S	ORF9b:S53L
hCoV-19/Cameroon/CAM-555/2021;20B;B.1.1.318;B.1.1.318;20B;unassigned;20B;0.587778;good;29;7;0;0;18;2;0;507;0;3;C241T	C3037T	A3852T	C3961T	G7798T	C9072T	C9891T	C10116T	C14408T	G20578A	G21004T	C21846T	G23012A	T23287C	A23403G	C23604A	G23948C	C24382T	C25276A	T26491C	A26492T	T26497C	T26767C	G28209T	A28271G	G28881A	G28882A	G28883C	C29769T;21992-21994	26494	28896-28898;;;A26492T|21H;T26491C	T26497C;0;1;2;3;;M:I82T	N:R203K	N:G204R	N:R209G	ORF1a:E1196V	ORF1a:K2511N	ORF1a:T2936I	ORF1a:A3209V	ORF1a:T3284I	ORF1b:P314L	ORF1b:V2371M	ORF1b:A2513S	ORF8:E106*	S:T95I	S:E484K	S:D614G	S:P681H	S:D796H;N:A208-	S:Y144-;;11288-11296
hCoV-19/Cameroon/CAM-575/2021;20B;B.1.1.318;B.1.1.318;20B;unassigned;20B;0.214335;good;27;15;0;0;19;5;0;425;0;3;C241T	C3037T	C3961T	G7798T	C9072T	C9891T	C10116T	C12085T	C14408T	G20578A	C21780T	C21846T	G23012A	T23287C	A23403G	C23604A	G23948C	C24382T	C25276A	T26767C	G27556T	G28209T	A28271G	G28881A	G28882A	G28883C	G29508T;11288-11296	21992-21994	28896-28898;;;;C12085T	C21780T	G27556T	G29508T;0;0;4;4;;M:I82T	N:R203K	N:G204R	N:R209G	N:S412I	ORF1a:K2511N	ORF1a:T2936I	ORF1a:A3209V	ORF1a:T3284I	ORF1b:P314L	ORF1b:V2371M	ORF7a:A55S	ORF8:E106*	S:T73I	S:T95I	S:E484K	S:D614G	S:P681H	S:D796H;N:A208-
hCoV-19/Cameroon/CAM-576/2021;20A;B.1.619;B.1.619;20A;unassigned;20A;0.548697;good;38;0;0;0;19;0;0;500;0;2;G61T	C241T	G2407A	C3037T	G5008T	T5701C	C6633T	C6730T	G8084A	C8311T	C9319T	C10279T	G11521T	C12473T	C14403T	C14408T	C15324T	G19962A	A21510C	C21637T	T22191C	T22882G	G23012A	A23403G	T24194C	G24368A	C24378T	C24642T	G26211T	C26606T	T26767C	G27459T	A28058T	C28311T	C28441T	G28875T	C28887T	C28957T;;;;;G61T	T5701C	C6730T	C10279T	A21510C	A28058T	C28441T	C28957T;0;0;8;8;;M:I82T	N:P13L	N:S201I	N:T205I	ORF1a:A2123V	ORF1a:E2607K
hCoV-19/Cameroon/CAM-577/2021;20A;B.1.619;B.1.619;20A;unassigned;20A;0.173611;good;38;10;0;0;19;3;0;0;0;2;G61T	C241T	G2407A	C3037T	G5008T	T5701C	C6633T	C6730T	G8084A	C8311T	C9319T	C10279T	G11521T	C12473T	C14403T	C14408T	C15324T	G19962A	A21510C	C21637T	T22191C	T22882G	G23012A	A23403G	T24194C	G24368A	C24378T	C24642T	G26211T	C26606T	T26767C	G27459T	A28058T	C28311T	C28441T	G28875T	C28887T	C28957T;11288-11296	28271;;;;G61T	T5701C	C6730T	C10279T	A21510C	A28058T	C28441T	C28957T;0;0;8;8;;M:I82T	N:P13L	N:S201I	N:T205I	ORF1a:A2123V
hCoV-19/Cameroon/CAM-578/2021;20A;B.1.619;B.1.619;20A;unassigned;20A;56.944444;mediocre;36;10;0;0;19;3;0;0;0;2;C241T	G2407A	C3037T	G5008T	C6633T	G8084A	C8311T	C9319T	G11521T	C12473T	C14403T	C14408T	C15324T	C18171T	G19962A	C20574T	C21637T	T22191C	A22759G	T22882G	G23012A	A23403G	T24194C	G24368A	C24378T	C24642T	C26125T	G26211T	C26606T	T26767C	G27459T	C28311T	C28441T	G28875T	C28887T	A29770T;11288-11296	28271;;;C18171T|21D;C20574T	A22759G	C26125T	C28441T	A29770T;0;1;5;6;;M:I82T	N:P13L	N:S201I	N:T205I	ORF1a:A2123V	ORF1a:E2607K	ORF1a:M3752I	ORF1b:P314L	ORF3a:Q245*	ORF7a:E22D
hCoV-19/Cameroon/CAM-579/2021;20A;B.1.620;B.1.620;20A;unassigned;20A;56.250000;mediocre;28;30;0;0;17;10;0;0;0;1;A22T	C241T	C1060T	C1473T	C3037T	T3949C	G6236A	C8043T	C14408T	C15324T	G17110T	T20049C	T20157C	C21638T	T21939C	C22295T	C22498T	G22992A	G23012A	A23403G	A23416T	C23604A	C24642T	G24914C	A27631T	A28271T	T28297C	C28932T;11288-11296	21765-21770	21992-21994	22283-22291	27795-27797;;;;A22T	C1060T	T3949C	C8043T	T20157C	A27631T;0;0;6;6;;N:A220V	ORF1a:T403I	ORF1a:V1991I	ORF1a:A2593V	ORF1b:P314L	ORF1b:A1215S	ORF7a:R80*	ORF9b:I5T	S:P26S	S:V126A	S:H245Y	S:S477N	S:E484K	S:D614G
hCoV-19/Cameroon/CAM-587/2021;21D (Eta);B.1.525;B.1.525;21D;Eta;21D (Eta);6.297750;good;35;24;0;0;18;8;0;359;0;3;C241T	C1498T	A1807G	G2659A	C3037T	G5017A	C6285T	C6990T	T8593C	C9565T	T11647C	C14407T	C14408T	C14571T	G15921T	C18171T	A20724G	A21717G	C21762T	G23012A	G23222C	A23403G	G23593C	T24224C	C24748T	C26305T	T26767C	A27262G	G27915T	C28308G	A28699G	C28887T	C28961T	G29543T	T29728G;11288-11296	21765-21770	21992-21994	27205-27207	28278-28280;;;C26305T|21D;G5017A	C6990T	T11647C	C14571T	G15921T	G23222C	A27262G	G27915T	C28961T	T29728G;0;1;10;11;;E:L21F	M:I82T	N:D3Y
hCoV-19/Cameroon/CAM-276/2021;20A;B.1.620;B.1.620;20A;unassigned;20A;4.151289;good;31;27;0;0;20;9;0;802;0;1;C241T	C799T	C1473T	C2536T	C3037T	G6236A	A8651C	C10369T	C10790T	T10843C	C14408T	C15324T	G17110T	A18673G	T20049C	C21638T	T21939C	G22104T	C22295T	G22992A	G23012A	A23403G	A23416T	C23604A	C24642T	G24914C	G28086A	T28088A	A28271T	T28297C	C28932T;11288-11296	21765-21770	21992-21994	22283-22291;;;;C799T	C2536T	A8651C	C10369T	C10790T	T10843C	A18673G	G22104T	G28086A	T28088A;0;0;10;10;;N:A220V	ORF1a:T403I	ORF1a:V1991I	ORF1a:M2796L	ORF1a:H3509Y	ORF1b:P314L	ORF1b:A1215S	ORF1b:R1736G
hCoV-19/Cameroon/CAM-286/2021;20A;B.1.619;B.1.619;20A;unassigned;20A;109.588944;bad;36;9;0;0;22;3;0;2647;0;2;G2407A	C3037T	C3787T	G5008T	G6374A	C6633T	C7728T	G8084A	C8311T	A8651C	G11521T	C11747T	C12473T	C14403T	C14408T	C15324T	C17678T	G19656T	G19962A	C21637T	T22191C	C22987T	G23012A	A23403G	T24194C	G24368A	C24378T	C24642T	C26606T	T26767C	G27459T	T28078C	C28311T	C28441T	G28875T	C28887T;11288-11296;;G22882T	T26211G;;C3787T	G6374A	C7728T	A8651C	C11747T	C17678T	G19656T	C22987T	T28078C	C28441T;2;0;10;12;;M:I82T	N:P13L	N:S201I	N:T205I	ORF1a:D2037N
hCoV-19/Cameroon/CAM-287/2021;20A;B.1.620;B.1.620;20A;unassigned;20A;238.645281;bad;22;18;0;0;12;6;0;4471;0;1;C1473T	C3037T	T5260A	G6236A	C7594T	A8651C	G13126A	C14408T	C15324T	G17110T	T20049C	T20911C	T21939C	A23403G	A23416T	C23604A	C24642T	G24914C	A25241G	C27389T	A28271T	T28297C;11288-11296	21765-21770	21992-21994;;;;T5260A	C7594T	A8651C	G13126A	T20911C	A25241G	C27389T;0;0;7;7;;ORF1a:T403I	ORF1a:V1991I	ORF1a:M2796L	ORF1b:P314L	ORF1b:A1215S	ORF9b:I5T	S:V126A	S:D614G	S:P681H	S:T1027I	S:D1118H	S:I1227V;ORF1a:S3675-	ORF1a:G3676-	ORF1a:F3677-	S:H69-	S:V70-	S:Y144-;;1955-2188	2586-2834	5179-5228	5261-5270	6303-6308
hCoV-19/Cameroon/CAM-297/2021;21A (Delta);B.1.617.2;B.1.617.2;21A;Delta;21A (Delta);2.777778;good;38;13;0;0;30;4;0;0;0;3;G210T	C241T	C1191T	C1267T	C3037T	C5184T	C6539T	C9319T	C9891T	T11418C	T12946C	C13517T	C14408T	G15451A	C16466T	A16933G	G19117T	A20262G	C20320T	C21618G	T22917G	C22995A	A23403G	C23604G	G24410A	C24745T	C25469T	T26767C	T27638C	C27739T	C27752T	A28461G	G28690T	G28881T	G29402T	G29427A	C29535T	G29742T;22029-22034	28248-28253	28271;;A21987G;;C6539T	C9319T	C13517T	A16933G	G19117T	C29535T;1;0;6;7;;M:I82T	N:D63G	N:L139F	N:R203M	N:D377Y	N:R385K
hCoV-19/Cameroon/CAM-298/2021;21I (Delta);AY.37;B.1.617.2.37;21I;Delta;21I (Delta);1.562500;good;35;13;0;0;25;4;0;0;0;2;G210T	C241T	G487T	G1186T	G2185T	C2509T	C3037T	C5184T	A5584G	C9891T	T11418C	C11514T	C13019T	C14220T	C14408T	G15451A	C16466T	T20911C	C21618G	C22227T	G22661C	T22917G	C22995A	A23403G	C23604G	G24410A	C25469T	T26767C	T27638C	C27752T	A28461G	G28881T	G29402T	C29541T	G29742T;22029-22034	28248-28253	28271;;A21987G;;G487T	G1186T	C14220T	G22661C	C29541T;1;0;5;6;;M:I82T	N:D63G	N:R203M	N:D377Y	ORF1a:E640D	ORF1a:P1640L	ORF1a:A3209V	ORF1a:V3718A	ORF1a:T3750I	ORF1b:P314L
hCoV-19/Cameroon/CAM-299/2021;21I (Delta);AY.37;B.1.617.2.37;21I;Delta;21I (Delta);1.562500;good;35;13;0;0;25;4;0;0;0;2;G210T	C241T	G487T	G1186T	G2185T	C2509T	C3037T	C5184T	A5584G	C9891T	T11418C	C11514T	C13019T	C14220T	C14408T	G15451A	C16466T	T20911C	C21618G	C22227T	G22661C	T22917G	C22995A	A23403G	C23604G	G24410A	C25469T	T26767C	T27638C	C27752T	A28461G	G28881T	G29402T	C29541T	G29742T;22029-22034	28248-28253	28271;;A21987G;;G487T	G1186T	C14220T	G22661C	C29541T;1;0;5;6;;M:I82T	N:D63G	N:R203M	N:D377Y	ORF1a:E640D	ORF1a:P1640L	ORF1a:A3209V	ORF1a:V3718A	ORF1a:T3750I	ORF1b:P314L
hCoV-19/Cameroon/CAM-300/2021;21A (Delta);B.1.617.2;B.1.617.2;21A;Delta;21A (Delta);2.777778;good;38;13;0;0;30;4;0;42;0;3;G210T	C241T	C1191T	C1267T	C3037T	C5184T	C6539T	A8651C	C9319T	C9891T	T11418C	T12946C	C13517T	C14408T	G15451A	C16466T	G19117T	A20262G	C20320T	C21618G	T22917G	C22995A	A23403G	C23604G	G24410A	C24745T	C25469T	T26767C	T27638C	C27739T	C27752T	A28461G	G28690T	G28881T	G29402T	G29427A	C29535T	G29742T;22029-22034	28248-28253	28271;;A21987G;;C6539T	A8651C	C9319T	C13517T	G19117T	C29535T;1;0;6;7;;M:I82T	N:D63G	N:L139F	N:R203M	N:D377Y	N:R385K
hCoV-19/Cameroon/CAM-301/2021;21A (Delta);B.1.617.2;B.1.617.2;21A;Delta;21A (Delta);2.777778;good;38;13;0;0;30;4;0;0;0;3;G210T	C241T	C1191T	C1267T	C3037T	C5184T	C6539T	C9319T	C9891T	T11418C	T12946C	C13517T	C14408T	G15451A	C16466T	A16933G	G19117T	A20262G	C20320T	C21618G	T22917G	C22995A	A23403G	C23604G	G24410A	C24745T	C25469T	T26767C	T27638C	C27739T	C27752T	A28461G	G28690T	G28881T	G29402T	G29427A	C29535T	G29742T;22029-22034	28248-28253	28271;;A21987G;;C6539T	C9319T	C13517T	A16933G	G19117T	C29535T;1;0;6;7;;M:I82T	N:D63G	N:L139F	N:R203M	N:D377Y	N:R385K
hCoV-19/Cameroon/CAM-303/2021;21I (Delta);AY.37;B.1.617.2.37;21I;Delta;21I (Delta);29.485806;good;35;16;0;0;26;5;0;403;0;2;G210T	G487T	G1186T	G2185T	C2509T	C3037T	C5184T	A5584G	A8651C	C9891T	T11418C	C11514T	C14220T	C14408T	G15451A	C16466T	T20911C	C21618G	T21939C	C22227T	G22661C	T22917G	C22995A	A23403G	C23604G	G24410A	C25469T	T26767C	T27638C	C27752T	A28461G	G28881T	G29402T	C29541T	G29742T;21765-21770	21992-21994	28248-28253	28271;;T13019C	A21987G;;G487T	G1186T	A8651C	C14220T	T21939C	G22661C	C29541T;2;0;7;9;;M:I82T	N:D63G	N:R203M	N:D377Y	ORF1a:E640D	ORF1a:P1640L
hCoV-19/Cameroon/CAM-304/2021;21I (Delta);AY.37;B.1.617.2.37;21I;Delta;21I (Delta);1.562500;good;35;12;0;0;25;4;0;1;0;2;G210T	C241T	G487T	G1186T	G2185T	C2509T	C3037T	C5184T	A5584G	C9891T	T11418C	C11514T	C13019T	C14220T	C14408T	G15451A	C16466T	T20911C	C21618G	C22227T	G22661C	T22917G	C22995A	A23403G	C23604G	G24410A	C25469T	T26767C	T27638C	C27752T	A28461G	G28881T	G29402T	C29541T	G29742T;22029-22034	28248-28253;;A21987G;;G487T	G1186T	C14220T	G22661C	C29541T;1;0;5;6;;M:I82T	N:D63G	N:R203M	N:D377Y	ORF1a:E640D	ORF1a:P1640L	ORF1a:A3209V	ORF1a:V3718A	ORF1a:T3750I	ORF1b:P314L	ORF1b:G662S
hCoV-19/Cameroon/CAM-313/2021;21J (Delta);B.1.617.2;B.1.617.2;21J;Delta;21J (Delta);24.657781;good;37;7;0;0;32;2;0;1636;0;2;C3037T	A3722G	G4181T	C6317T	C6402T	C7124T	A8651C	C8986T	G9053T	C10029T	A11201G	A11332G	C14408T	G15007A	G15451A	C16466T	A18360G	C19220T	C19951T	C21618G	T22917G	C22995A	A23403G	C23604G	T23677C	G24410A	G25429A	C25469T	T26767C	C27752T	C27874T	T28114C	A28461G	G28881T	G28916T	G29402T	G29742T;28248-28253	28271;;;;A3722G	C6317T	A8651C	G15007A	A18360G	C19951T	T23677C	G25429A	T28114C;0;0;9;9;;M:I82T	N:D63G	N:R203M	N:G215C	N:D377Y
hCoV-19/Cameroon/CAM-314/2021;20A;B.1.620;B.1.620;20A;unassigned;20A;1.562500;good;28;15;0;0;19;5;0;43;0;2;G210T	C241T	C593T	C1473T	C3037T	C5628T	G6236A	A8031G	C14408T	C15324T	G17110T	T20049C	C21638T	T21939C	C22295T	G22992A	G23012A	A23403G	A23416T	C23604A	C24642T	G24914C	G25033A	C26527T	A28271T	T28297C	C28687T	C28932T;21992-21994	22283-22291	27795-27797;;;G210T|21J&21I&21A&21B;C593T	C5628T	A8031G	G25033A	C26527T	C28687T;0;1;6;7;;M:A2V	N:A220V	ORF1a:H110Y	ORF1a:T403I	ORF1a:T1788M	ORF1a:V1991I	ORF1a:K2589R	ORF1b:P314L	ORF1b:A1215S	ORF9b:I5T	S:P26S	S:V126A	S:H245Y	S:S477N	S:E484K	S:D614G
hCoV-19/Cameroon/CAM-316/2021;20A;B.1.620;B.1.620;20A;unassigned;20A;40.050497;mediocre;29;27;0;0;21;9;0;2005;0;2;C593T	C1473T	C3037T	C5628T	G6236A	A8031G	A8651C	C14408T	C15324T	G17110T	T20049C	C21638T	T21939C	C22295T	G22992A	G23012A	A23403G	A23416T	C23604A	C24642T	G24914C	G25033A	C26527T	G28086A	T28088A	A28271T	T28297C	C28687T	C28932T;11288-11296	21765-21770	21992-21994	22283-22291;;;;C593T	C5628T	A8031G	A8651C	G25033A	C26527T	G28086A	T28088A	C28687T;0;0;9;9;;M:A2V	N:A220V	ORF1a:H110Y	ORF1a:T403I	ORF1a:T1788M	ORF1a:V1991I	ORF1a:K2589R	ORF1a:M2796L	ORF1b:P314L	ORF1b:A1215S	ORF8:A65T
hCoV-19/Cameroon/CAM-139/2021;21I (Delta);AY.37;B.1.617.2.37;21I;Delta;21I (Delta);15.325775;good;28;13;0;0;24;4;0;1357;0;2;C5184T	A5584G	C9891T	T11418C	C13019T	C14220T	C14408T	G15451A	C16466T	T20911C	C21618G	G21987A	C22227T	G22661C	T22917G	C22995A	A23403G	C23604G	G24410A	C25469T	T26767C	T27638C	C27752T	A28461G	G28881T	G29402T	C29541T	G29742T;22029-22034	28248-28253	28271;;;;C14220T	G22661C	C29541T;0;0;3;3;;M:I82T	N:D63G	N:R203M	N:D377Y	ORF1a:P1640L	ORF1a:A3209V	ORF1a:V3718A	ORF1b:P314L	ORF1b:G662S	ORF1b:P1000L	ORF3a:S26L	ORF7a:V82A	ORF7a:T120I	ORF9b:T60A	S:T19R	S:G142D	S:R158G	S:A222V	S:V367L
hCoV-19/Cameroon/CAM-308/2021;21J (Delta);B.1.617.2;B.1.617.2;21J;Delta;21J (Delta);32.701454;mediocre;40;13;0;0;34;4;0;1844;0;2;G210T	C241T	C3037T	A3722G	G4181T	C6317T	C6402T	C7124T	C8986T	G9053T	C10029T	A11201G	A11332G	C14408T	G15007A	G15451A	C16466T	A18360G	C19220T	C21618G	C21846T	G21987A	T22917G	C22995A	A23403G	C23604G	T23677C	G24410A	G25429A	C25469T	T26767C	T27638C	C27752T	C27874T	T28114C	A28461G	G28881T	G28916T	G29402T	G29742T;22029-22034	28248-28253	28271;;;;A3722G	C6317T	G15007A	A18360G	T23677C	G25429A	T28114C;0;0;7;7;;M:I82T	N:D63G	N:R203M
hCoV-19/Cameroon/CAM-320/2021;20A;B.1.620;B.1.620;20A;unassigned;20A;2.151111;good;22;30;0;0;15;10;0;696;0;0;C241T	C1473T	C1625T	C3037T	G6236A	C14408T	C15324T	G16741T	G17110T	T20049C	C21638T	T21939C	C22295T	C22498T	G22992A	G23012A	A23403G	A23416T	C23604A	C24642T	A28271T	C28932T;11288-11296	21765-21770	21992-21994	22283-22291	27795-27797;;;;C1625T	G16741T;0;0;2;2;;N:A220V	ORF1a:T403I	ORF1a:L454F	ORF1a:V1991I	ORF1b:P314L	ORF1b:V1092F	ORF1b:A1215S	S:P26S	S:V126A	S:H245Y	S:S477N	S:E484K	S:D614G	S:P681H	S:T1027I;ORF1a:S3675-	ORF1a:G3676-	ORF1a:F3677-	ORF7b:L14-	S:H69-	S:V70-	S:Y144-	S:L241-	S:L242-	S:A243-;;11074-11075
hCoV-19/Cameroon/CAM-321/2021;20A;B.1.619;B.1.619;20A;unassigned;20A;32.150672;mediocre;43;10;0;0;29;3;0;1022;0;2;C241T	G2305T	G2407A	C3037T	G5008T	C5184T	C6633T	C7728T	G8084A	C8311T	C8937T	C9319T	G11521T	C12312T	C12473T	C14403T	C14408T	C15324T	C17678T	G19962A	C21637T	T22191C	T22882G	C22987T	G23012A	A23403G	T24194C	G24368A	C24378T	C24382T	C24642T	T25430C	C25624T	G26211T	C26606T	T26767C	G27459T	G27762T	C28311T	C28441T	G28541T	G28875T	C28887T;11288-11296	28271;;;C5184T|21I&21A	C25624T|21L;G2305T	C7728T	C8937T	C12312T	C17678T	C22987T
hCoV-19/Cameroon/CAM-333/2021;20I (Alpha	V1);B.1.1.7;B.1.1.7;20I;Alpha;20I (Alpha	V1);0;good;31;19;0;0;20;6;0;0;0;4;C241T	C913T	G1231T	C3037T	C3267T	C5388A	C5986T	T6954C	C14408T	C14676T	C15279T	T16176C	A17615G	A23063T	C23271A	A23403G	C23604A	C23709T	T24506G	G24914C	C27972T	G28048T	C28076T	A28111G	G28280C	A28281T	T28282A	G28881A	G28882A	G28883C	C28977T;11288-11296	21765-21770	21992-21994	28271;;;;G1231T	C28076T;0;0;2;2;;N:D3L	N:R203K	N:G204R	N:S235F	ORF1a:K322N	ORF1a:T1001I	ORF1a:A1708D	ORF1a:I2230T	ORF1b:P314L	ORF1b:K1383R	ORF8:Q27*	ORF8:R52I	ORF8:Y73C	S:N501Y
hCoV-19/Cameroon/CAM-539/2021;20A;B.1.620;B.1.620;20A;unassigned;20A;371.970384;bad;30;30;0;0;21;10;0;5429;0;1;C241T	A696G	G6236A	C6843T	G7252T	A7385G	T13899C	A14121G	C14408T	C15324T	C16393T	C17746T	T20049C	C21638T	A21766T	T21939C	C22295T	C22498T	G22992A	G23012A	A23403G	A23416T	C23604A	T23629G	C24642T	C25916T	C26527T	A26924G	C28932T	G29511T;11288-11296	21767-21772	21992-21994	22283-22291	27795-27797;;;;A696G	C6843T	G7252T	A7385G	T13899C	A14121G	C16393T	C17746T	-21766T	T23629G	C25916T	C26527T	A26924G	G29511T;0;0;14;14;;M:A2V	N:A220V	N:S413I	ORF1a:D144G
hCoV-19/Cameroon/CAM-523/2021;20H (Beta	V2);B.1.351;B.1.351;20H;Beta;20H (Beta	V2);14.196053;good;26;18;0;0;18;6;0;944;0;1;G174T	C241T	C1059T	A2692T	G5230T	A7330G	C9344T	A10323G	C12415T	C14408T	C17397T	T21644C	A21801C	A22206G	G22813T	G23012A	A23063T	A23403G	C23664T	C25517A	G25563T	C25904T	C26456T	T27193C	C28253T	C28887T;11288-11296	22283-22291;;;A2692T|20H	C9344T|21L&22C&22B&22A&22D;A7330G	C12415T	C17397T	T21644C	C25517A	T27193C;0;2;6;8;;E:P71L	N:T205I	ORF1a:T265I	ORF1a:K1655N	ORF1a:L3027F	ORF1a:K3353R	ORF1b:P314L	ORF3a:P42H	ORF3a:Q57H	ORF3a:S171L	S:Y28H	S:D80A	S:D215G	S:K417N	S:E484K	S:N501Y
hCoV-19/Cameroon/CAM-592/2021;20I (Alpha	V1);B.1.1.7;B.1.1.7;20I;Alpha;20I (Alpha	V1);8.506944;good;36;18;0;0;22;6;0;1;0;5;C241T	C913T	C2110T	C3037T	C3267T	C3587T	C5388A	C5986T	T6954C	G7042T	G9802T	C14120T	C14408T	C14676T	C15279T	T16176C	A23063T	C23271A	A23403G	C23604A	C23709T	T24506G	G24914T	C27972T	G28048T	A28111G	G28209T	G28280C	A28281T	T28282A	G28881A	G28882A	G28883C	C28977T	G29711C	G29734T;11288-11296	21765-21770	21992-21994;;;C2110T|20I	C14120T|20I;C3587T	G7042T	G9802T	C24914T	G28209T	G29711C	G29734T;0;2;7;9;;N:D3L	N:R203K	N:G204R	N:S235F
hCoV-19/Cameroon/CAM-095/2021;21D (Eta);B.1.525;B.1.525;21D;Eta;21D (Eta);88.571331;mediocre;26;25;0;1;15;9;0;1835;0;2;C241T	A496G	C1498T	A1807G	A1840G	G2659A	C3768T	C6285T	T8593C	C9565T	C11750T	C14407T	C14408T	C18171T	A20724G	A21717G	C21762T	G23012A	A23403G	G23593C	T24224C	C24748T	T26767C	C28308G	A28699G	C28887T;11288-11296	21765-21770	21992-21994	26305	27205-27207	28278-28280;;;;A496G	A1840G	C3768T	C11750T;0;0;4;4;E:22-76;M:I82T	N:D3Y	N:A12G	N:T205I	ORF1a:T1168I	ORF1a:T2007I	ORF1a:L3829F	ORF1b:P314F	ORF9b:H9D	S:Q52R	S:A67V	S:E484K	S:D614G	S:Q677H	S:F888L;E:L21-	N:S2-	ORF1a:S3675-
hCoV-19/Cameroon/CAM-098/2021;20B;B.1.1.318;B.1.1.318;20B;unassigned;20B;76.796420;mediocre;29;31;0;1;15;6;0;1503;0;4;C241T	C1722T	C3037T	C3961T	G7798T	C9072T	C9891T	C10116T	C14184T	C14408T	G20578A	C21846T	G23012A	T23287C	A23403G	C23604A	G23948C	C24382T	C25276A	C25463T	G25644T	T26149G	T26767C	G28209T	A28271G	G28881A	G28882A	G28883C	G29543T;7279	11288-11296	21992-21994	27887-27901	28896-28898;;;G29543T|21D;C1722T	C14184T	C25463T	G25644T	T26149G;0;1;5;6;ORF1a:2339-4401;M:I82T	N:R203K	N:G204R	N:R209G	ORF1a:A486V	ORF1b:P314L	ORF1b:V2371M	ORF3a:T24I	ORF3a:S253A	ORF8:E106*	S:T95I	S:E484K	S:D614G	S:P681H
hCoV-19/Cameroon/CAM-104/2021;20B;B.1.1.318;B.1.1.318;20B;unassigned;20B;377.588820;bad;25;31;0;1;17;6;0;5140;0;3;C241T	A3852T	C3961T	G7798T	C9072T	C9891T	C10116T	C14408T	C17550T	A21791G	G21793A	G21795T	C21846T	G23012A	T23287C	A23403G	G23948C	C24382T	C25276A	T26767C	G28209T	A28271G	G28881A	G28882A	G28883C;11083	11288-11296	21992-21994	27887-27901	28896-28898;;;;C17550T	A21791G	G21793A	G21795T;0;0;4;4;ORF1a:3607-4401;M:I82T	N:R203K	N:G204R	N:R209G	ORF1a:E1196V	ORF1a:K2511N	ORF1a:T2936I	ORF1a:A3209V	ORF1a:T3284I	ORF1b:P314L	ORF8:E106*	S:K77E	S:R78M	S:T95I	S:E484K	S:D614G	S:D796H;N:A208-	ORF1a:L3606-	ORF7b:*44-
hCoV-19/Cameroon/CAM-108/2021;21D (Eta);B.1.525;B.1.525;21D;Eta;21D (Eta);233.506944;bad;30;27;0;2;18;10;0;0;0;2;C241T	C1498T	A1807G	G2659A	C3037T	G4285T	G5230T	C6285T	T8593C	C9565T	C14407T	C14408T	C18171T	A20724G	A21188G	A21717G	C21762T	G21786T	G23012A	A23403G	G23593C	T24224C	C24748T	G25996T	C26228A	C26461T	T26767C	C28308G	A28699G	C28887T;11288-11296	21765-21770	21992-21994	26305	27205-27207	27792-27793	28278-28280;;;G5230T|20H	G21786T|21G;G4285T	A21188G	G25996T	C26228A	C26461T;0;2;5;7;E:22-76	ORF7b:14-44;M:I82T	N:D3Y	N:A12G	N:T205I	ORF1a:E1340D	ORF1a:K1655N	ORF1a:T2007I	ORF1b:P314F	ORF1b:N2574S
hCoV-19/Cameroon/CAM-189/2021;20A;B.1.620;B.1.620;20A;unassigned;20A;61.557051;mediocre;21;31;0;1;6;5;0;922;0;0;C241T	C1473T	C3037T	G6236A	T9867C	C14408T	C15324T	G17110T	T20049C	C21638T	T21939C	C22295T	C22498T	G22992A	G23012A	A23403G	A23416T	C23604A	C24642T	G24914C	C28932T;11288-11296	21575	21765-21770	21992-21994	22283-22291	27795-27797;;;T9867C|20C&21G;;0;1;0;1;S:6-1274;N:A220V	ORF1a:T403I	ORF1a:V1991I	ORF1a:L3201P	ORF1b:P314L	ORF1b:A1215S;ORF1a:S3675-	ORF1a:G3676-	ORF1a:F3677-	ORF7b:L14-	S:L5-;;24672-24673	24715-24807	27873-28699;;;88922;54;29768;0.9628465371367422;3000;23.037037;good;922;10;0;good;0;24;-2;0;good;6;;0;good;0;S:6-1274;1;;0;75;mediocre;;0;0;good;false;;;
hCoV-19/Cameroon/CAM-292/2021;20A;B.1.620;B.1.620;20A;unassigned;20A;80.274242;mediocre;31;34;0;1;15;9;0;769;0;1;C1191T	C1473T	C3037T	C4965T	T5260A	G6236A	A8651C	A12936G	C14408T	C15324T	G17110T	T18437G	T20049C	C21638T	T21939C	C22295T	G22992A	G23012A	C23086T	A23403G	A23416T	C23604A	C24642T	G24914C	C27143T	G28086A	T28088A	A28271T	T28297C	C28932T	C29555T;515-518	11288-11296	21765-21770	21992-21994	22283-22291	27795-27797;;;C1191T|21A	C4965T|21B;T5260A	A8651C	A12936G	T18437G	C23086T	C27143T	G28086A	T28088A	C29555T;0;2;9;11;ORF1a:86-4401;N:A220V	ORF1b:P314L	ORF1b:A1215S	ORF1b:F1657C	ORF8:A65T	ORF9b:I5T
hCoV-19/Cameroon/CAM-448/2021;21D (Eta);B.1.525;B.1.525;21D;Eta;21D (Eta);60.613457;mediocre;29;25;0;1;16;9;0;864;0;2;C241T	C1498T	A1807G	G2659A	C3037T	C4927T	G5017A	C6285T	G6653T	C7125T	T8593C	C9565T	C14407T	C14408T	C18171T	A20662G	A20724G	A21717G	C21762T	T22483C	G23012A	A23403G	G23593C	T24224C	C24748T	C25702T	C28308G	A28699G	C28887T;11288-11296	21765-21770	21992-21994	26305	27205-27207	28278-28280;;;;C4927T	G5017A	G6653T	C7125T	A20662G	T22483C	C25702T;0;0;7;7;E:22-76;N:D3Y	N:A12G	N:T205I	ORF1a:T2007I	ORF1a:V2130F	ORF1a:P2287L	ORF1b:P314F	ORF1b:S2399G	ORF3a:P104S	ORF9b:H9D	S:Q52R
hCoV-19/Cameroon/CAM-294/2021;21A (Delta);B.1.617.2;B.1.617.2;21A;Delta;21A (Delta);6.250000;good;38;13;1;1;31;2;0;165;0;3;C1191T	C1267T	A1558G	C3037T	C5184T	C6539T	A8651C	C9891T	T11418C	T12946C	G13201T	C14408T	G15451A	A15892G	C16466T	A20262G	C20320T	C21618G	T22917G	C22995A	A23403G	C23604G	G24410A	C24745T	C25469T	C25728T	G26558T	T26767C	T26972C	T27638C	C27739T	C27752T	A28461G	G28690T	G28881T	G29402T	G29427A	G29742T;22029-22034	28248-28253	28271;28214:T;A21987G;;A1558G	C6539T	A8651C	G13201T	A15892G	C25728T	G26558T	T26972C;1;0;8;9;ORF8:108-122;M:E12D	M:I82T	N:D63G	N:L139F
hCoV-19/Cameroon/CAM-295/2021;21A (Delta);B.1.617.2;B.1.617.2;21A;Delta;21A (Delta);2.777778;good;38;12;1;1;30;2;0;1;0;3;G210T	C241T	C1191T	C1267T	A1558G	C3037T	C5184T	C6539T	C9891T	T11418C	T12946C	G13201T	C14408T	G15451A	A15892G	C16466T	A20262G	C20320T	C21618G	T22917G	C22995A	A23403G	C23604G	G24410A	C24745T	C25469T	G26558T	T26767C	T26972C	T27638C	C27739T	C27752T	A28461G	G28690T	G28881T	G29402T	G29427A	G29742T;22029-22034	28248-28253;28214:T;A21987G;;A1558G	C6539T	G13201T	A15892G	G26558T	T26972C;1;0;6;7;ORF8:108-122;M:E12D	M:I82T	N:D63G	N:L139F	N:R203M	N:D377Y	N:R385K
hCoV-19/Cameroon/CAM-296/2021;21A (Delta);B.1.617.2;B.1.617.2;21A;Delta;21A (Delta);8.154198;good;39;7;1;1;32;0;0;1071;0;3;C1191T	C1267T	A1558G	C3037T	C5184T	C6539T	A8651C	C9891T	T11418C	T12946C	G13201T	C14408T	G15451A	A15892G	C16466T	A20262G	C20320T	C20389T	C21618G	G21987A	T22917G	C22995A	A23403G	C23604G	G24410A	C24745T	C25469T	G26558T	T26767C	T26972C	T27638C	C27739T	C27752T	A28461G	G28690T	G28881T	G29402T	G29427A	G29742T;28248-28253	28271;28214:T;;;A1558G	C6539T	A8651C	G13201T	A15892G	C20389T	G26558T	T26972C;0;0;8;8;ORF8:108-122;M:E12D	M:I82T	N:D63G	N:L139F
hCoV-19/Cameroon/DO334072V14/2021;21K (Omicron);BA.1;BA.1;21K;Omicron;21K (Omicron);64.173611;mediocre;54;87;0;0;45;31;0;18;8;5;T754C	A756C	A2832G	C3037T	T5386G	G8393A	C10029T	C10449A	A11537G	T13195C	C14408T	C15240T	A18163G	C21762T	C21846T	G22578A	T22673C	C22674T	T22679C	C22686T	G22813T	T22882G	G22898A	G22992A	C22995A	A23013C	A23040G	G23048A	A23055G	A23063T	T23075C	C23202A	A23403G	C23525T	T23599G	C23604A	C23854A	G23948T	C24130A	A24424T	T24469A	C24503T	C25000T	C25584T	C26270T	C26577G	G26709A	A27259C	C27807T	A28271T
hCoV-19/Cameroon/DO334088/2021;21K (Omicron);BA.1.1.14;BA.1.1.14;21K;Omicron;21K (Omicron);1.214335;good;58;36;9;0;48;15;0;425;1;6;C241T	C2470T	A2832G	C3037T	T5386G	G8393A	C10029T	C10449A	A11537G	T13195C	A14107G	C14408T	C15240T	A18163G	A20107G	C21762T	C21846T	G22578A	G22599A	T22673C	C22674T	T22679C	C22686T	G22813T	T22882G	G22898A	G22992A	C22995A	A23013C	A23040G	G23048A	A23055G	A23063T	T23075C	C23202A	A23403G	C23525T	T23599G	C23604A	C23854A	G23948T	C24130A	A24424T	T24469A	C24503T	C25000T	C25584T	C26270T	A26530G	C26577G
hCoV-19/Cameroon/DO334112/2021;21K (Omicron);BA.1.15;BA.1.15;21K;Omicron;21K (Omicron);64.173611;mediocre;57;66;9;0;47;24;1;1;8;5;T772C	C775A	A2832G	C3037T	T5386G	G8393A	C10029T	T10135C	C10449A	A11537G	T13195C	C14408T	C15240T	A18163G	C21762T	C21846T	G22578A	T22673C	C22674T	T22679C	C22686T	G22813T	T22882G	G22898A	G22992A	C22995A	A23013C	A23040G	G23048A	A23055G	A23063T	T23075C	C23202A	A23403G	C23525T	T23599G	C23604A	C23854A	G23948T	C24130A	A24424T	T24469A	C24503T	C25000T	C25584T	C25708T	C26270T	C26577G	G26709A	A27259C
hCoV-19/Cameroon/EXTN-17044/2021;21K (Omicron);BA.1.17;BA.1.17;21K;Omicron;21K (Omicron);1;good;59;36;10;0;47;15;0;275;1;5;C21T	C241T	A2832G	C3037T	T5386G	G5924A	G8393A	C10029T	C10449A	A11537G	T13195C	C14408T	C15240T	C17339T	A18163G	C21762T	C21846T	G22578A	T22673C	C22674T	T22679C	C22686T	G22813T	T22882G	G22898A	G22992A	C22995A	A23013C	A23040G	G23048A	A23055G	A23063T	T23075C	T23119C	C23202A	A23403G	C23525T	T23599G	C23604A	C23854A	G23948T	C24130A	A24424T	T24469A	C24503T	C25000T	C25584T	C26270T	A26530G	C26577G
hCoV-19/Cameroon/CERI-KRISP-K037147/2022;21K (Omicron);BA.1.1.1;BA.1.1.1;21K;Omicron;21K (Omicron);396.148920;bad;48;69;9;0;43;15;1;5010;0;5;A2832G	C3037T	T5386G	G8393A	C10029T	C10449A	A11537G	T13195C	C14408T	C15240T	A16064G	C21762T	C21846T	G22578A	G22599A	G22813T	T22882G	G22898A	G22992A	C22995A	A23013C	A23040G	G23048A	A23055G	A23063T	T23075C	C23202A	A23403G	C23525T	T23599G	C23604A	C23854A	G23948T	C24130A	A24424T	T24469A	C24503T	C25000T	C26270T	A26530G	C26577G	G26709A	C27807T	A28271T	C28311T	G28881A	G28882A	G28883C;11285-11293	21765-21770	21987-21995
hCoV-19/Cameroon/CERI-KRISP-K037148/2022;21K (Omicron);BA.1.1.14;BA.1.1.14;21K;Omicron;21K (Omicron);21.059290;good;59;36;9;0;46;15;1;1404;0;6;C21T	C241T	C2470T	C3037T	A4528G	T5386G	G8393A	C10029T	C10449A	A11537G	T13195C	A14107G	C14408T	C15240T	T15624C	C21762T	C21846T	G22578A	G22599A	T22673C	C22674T	T22679C	C22686T	G22813T	T22882G	G22898A	G22992A	C22995A	A23013C	A23040G	G23048A	A23055G	A23063T	T23075C	C23202A	A23403G	C23525T	T23599G	C23604A	C23854A	G23948T	C24130A	A24424T	T24469A	C24503T	C25000T	T25307C	C25584T	C26270T	A26530G
hCoV-19/Cameroon/CERI-KRISP-K037149/2022;21K (Omicron);BA.1.1.14;BA.1.1.14;21K;Omicron;21K (Omicron);0;good;57;39;9;0;48;16;1;254;0;6;C241T	C2470T	A2832G	C3037T	T5386G	G8393A	C10029T	C10449A	A11537G	T13195C	A14107G	C14408T	C15240T	A18163G	C21762T	C21846T	G22578A	G22599A	T22673C	C22674T	T22679C	C22686T	G22813T	T22882G	G22898A	G22992A	C22995A	A23013C	A23040G	G23048A	A23055G	A23063T	T23075C	C23202A	A23403G	C23525T	T23599G	C23604A	C23854A	G23948T	C24130A	A24424T	T24469A	C24503T	C25000T	C25584T	C26270T	A26530G	C26577G	G26709A
hCoV-19/Cameroon/CERI-KRISP-K037158/2022;21K (Omicron);BA.1.1;BA.1.1;21K;Omicron;21K (Omicron);23.336420;good;56;36;9;0;45;15;1;960;0;5;C241T	C3037T	C4321T	C4927T	T5386G	G8393A	C10029T	C10449A	A11537G	T13195C	C14408T	C15240T	G16968T	C21762T	C21846T	G22578A	G22599A	T22673C	C22674T	T22679C	C22686T	G22813T	T22882G	G22898A	G22992A	C22995A	A23013C	A23040G	G23048A	A23055G	A23063T	T23075C	C23202A	A23403G	C23525T	T23599G	C23604A	C23854A	G23948T	C24130A	A24424T	T24469A	C24503T	C25000T	C25584T	C26270T	A26530G	C26577G	G26709A	A27259C
hCoV-19/Cameroon/CERI-KRISP-K037162/2022;21J (Delta);B.1.617.2;B.1.617.2;21J;Delta;21J (Delta);4.340278;good;45;45;0;0;35;4;0;6;0;3;G210T	C241T	C3037T	A3722G	G4181T	C6402T	C6706T	C7124T	C8660T	C8986T	G9053T	C10029T	A11201G	A11332G	C14408T	G15007A	G15451A	C16466T	A18360G	T18759C	C19220T	C19951T	C21618G	C21846T	G21987A	T22917G	C22995A	A23403G	C23604G	T23677C	G24410A	C25469T	C25521T	T26767C	T27638C	C27752T	C27812T	C27874T	T28114C	A28461G	C28760G	G28881T	G28916T	G29402T	G29742T;22029-22034	28248-28253	29842-29874;;;;A3722G	C6706T	C8660T	G15007A
hCoV-19/Cameroon/CERI-KRISP-K037164/2022;recombinant;XF;XF;recombinant;recombinant;recombinant;2547.401814;bad;33;9;0;0;27;3;0;5756;0;4;C3037T	G8393A	A11537G	T13195C	C14408T	C15240T	G21987A	G22813T	T22882G	G22992A	C22995A	A23013C	A23040G	G23048A	A23055G	A23063T	T23075C	C23202A	A23403G	C23525T	C23604A	T24469A	C25000T	C25584T	C26270T	G26709A	T27638C	C27752T	C27874T	C28016A	G28881A	G28882A	G28883C;11285-11293;;C1390T	G2255A	A10449C	G18163A	T21762C	T21846C	A22898G	G23599T	A23854C	T23948G	A24130C	T24503C	G26530A	G26577C	T27807C	T28271A	T28311C;-21987A|21J&21L&22C&22B&21I&21A&22A&21B&22D	T27638C|21J&21I&21A&21B
hCoV-19/Cameroon/CERI-KRISP-K037167/2021;21J (Delta);AY.4;B.1.617.2.4;21J;Delta;21J (Delta);0;good;39;13;0;0;33;4;0;0;0;2;G210T	C241T	G564A	C2232T	C2544T	C3037T	G4181T	C5812T	C6402T	C7124T	C7851T	C8986T	G9053T	C10029T	A11201G	A11332G	C14408T	G15451A	C16466T	T17040C	C19220T	C21618G	C21846T	G21987A	T22917G	C22995A	A23403G	C23604G	G24410A	C25469T	T26767C	T27638C	C27752T	C27874T	A28461G	G28881T	G28916T	G29402T	G29742T;22029-22034	28248-28253	28271;;;;G564A	C2232T	C2544T	C5812T;0;0;4;4;;M:I82T	N:D63G	N:R203M	N:G215C	N:D377Y	ORF1a:S100N	ORF1a:A656V
hCoV-19/Cameroon/CERI-KRISP-K037169/2022;21K (Omicron);BA.1.1;BA.1.1;21K;Omicron;21K (Omicron);8.506944;good;60;42;9;0;48;17;1;232;0;5;C241T	C486T	C2470T	C3037T	C3874T	T5386G	G8393A	C10029T	C10449A	A11537G	T13195C	C14408T	C15240T	T17106C	A18163G	C21762T	C21846T	G22578A	G22599A	T22673C	C22674T	T22679C	C22686T	G22813T	T22882G	G22898A	G22992A	C22995A	A23013C	A23040G	G23048A	A23055G	A23063T	T23075C	C23202A	A23403G	C23525T	T23599G	C23604A	C23854A	G23948T	C24054T	C24130A	A24424T	T24469A	C24503T	C25000T	C25584T	C26270T	A26530G
hCoV-19/Cameroon/CERI-KRISP-K037172/2022;21K (Omicron);BA.1.1;BA.1.1;21K;Omicron;21K (Omicron);0.004952;good;55;39;9;0;46;16;1;319;0;5;C241T	C2470T	C3037T	T5386G	G8393A	C10029T	C10449A	A11537G	T13195C	C14408T	C15240T	A18163G	C21762T	C21846T	G22578A	G22599A	T22673C	C22674T	T22679C	C22686T	G22813T	T22882G	G22898A	G22992A	C22995A	A23013C	A23040G	G23048A	A23055G	A23063T	T23075C	C23202A	A23403G	C23525T	T23599G	C23604A	C23854A	G23948T	C24130A	A24424T	T24469A	C24503T	C25000T	C25584T	C26270T	A26530G	C26577G	G26709A	A27259C	C27807T
hCoV-19/Cameroon/CERI-KRISP-K037175/2022;21K (Omicron);BA.1.15;BA.1.15;21K;Omicron;21K (Omicron);0;good;57;62;9;0;48;16;1;132;0;5;C241T	A2832G	C3037T	T5386G	G8393A	C10029T	T10135C	C10449A	A11537G	T13195C	C14408T	C15240T	A18163G	C21762T	C21846T	G22578A	T22673C	C22674T	T22679C	C22686T	G22813T	T22882G	G22898A	G22992A	C22995A	A23013C	A23040G	G23048A	A23055G	A23063T	T23075C	C23202A	A23403G	C23525T	T23599G	C23604A	C23854A	G23948T	C24130A	A24424T	T24469A	C24503T	C25000T	C25584T	C25708T	C26270T	A26530G	C26577G	G26709A	A27259C
hCoV-19/Cameroon/CERI-KRISP-K037176/2022;21K (Omicron);BA.1;BA.1;21K;Omicron;21K (Omicron);68.821608;mediocre;50;24;9;0;41;11;1;2167;0;5;C241T	A2832G	C3037T	T5386G	G8393A	C10029T	C10449A	T13195C	C14408T	C15240T	G22578A	T22673C	C22674T	T22679C	C22686T	G22813T	T22882G	G22898A	G22992A	C22995A	A23013C	A23040G	G23048A	A23055G	A23063T	T23075C	C23202A	A23403G	C23525T	T23599G	C23604A	C23854A	G23948T	C24130A	A24424T	T24469A	C24503T	C25000T	C25584T	C26270T	A26530G	C26577G	G26709A	A27259C	C27807T	A28271T	C28311T	G28881A	G28882A	G28883C;6254-6256
hCoV-19/Cameroon/CERI-KRISP-K037177/2022;21K (Omicron);BA.1;BA.1;21K;Omicron;21K (Omicron);399.787778;bad;54;24;9;0;44;11;1;4323;0;6;C241T	A2832G	C3037T	T5386G	G8393A	C10029T	C10449A	T13195C	C14408T	C15240T	T15521A	G19598T	G22578A	T22673C	C22674T	T22679C	C22686T	G22813T	T22882G	G22898A	G22992A	C22995A	A23013C	A23040G	G23048A	A23055G	A23063T	T23075C	C23202A	A23403G	C23525T	T23599G	C23604A	C23854A	G23948T	C24130A	A24424T	T24469A	C24503T	C25584T	C26270T	A26530G	C26577G	G26709A	A27259C	G27382C	A27383T	T27384C	A28271T	C28311T
hCoV-19/Cameroon/CERI-KRISP-K037178/2022;21K (Omicron);BA.1;BA.1;21K;Omicron;21K (Omicron);132.139263;bad;48;39;9;0;40;16;1;2014;0;5;C241T	C3037T	T5386G	C10029T	C10449A	A11537G	T13195C	C14408T	C21762T	C21846T	G22578A	T22673C	C22674T	T22679C	C22686T	G22813T	T22882G	G22992A	C22995A	A23013C	A23040G	G23048A	A23055G	A23063T	T23075C	C23202A	A23403G	C23525T	T23599G	C23604A	C23854A	G23948T	C24130A	A24424T	T24469A	C24503T	C25000T	C25584T	C26270T	C26577G	G26709A	A27259C	C27807T	A28271T	C28311T	G28881A	G28882A	G28883C;6257-6259	11285-11293	21765-21770
hCoV-19/Cameroon/CERI-KRISP-K037179/2022;21K (Omicron);BA.1.15;BA.1.15;21K;Omicron;21K (Omicron);17.702277;good;56;62;9;0;46;16;1;1436;0;5;C241T	A2832G	C3037T	T5386G	G8393A	C10029T	T10135C	C10449A	A11537G	T13195C	C14408T	C15240T	C21762T	C21846T	G22578A	T22673C	C22674T	T22679C	C22686T	G22813T	T22882G	G22898A	G22992A	C22995A	A23013C	A23040G	G23048A	A23055G	A23063T	T23075C	C23202A	A23403G	C23525T	T23599G	C23604A	C23854A	G23948T	C24130A	A24424T	T24469A	C24503T	C25000T	C25584T	C25708T	C26270T	A26530G	C26577G	G26709A	A27259C	C27807T
hCoV-19/Cameroon/CERI-KRISP-K037180/2022;21K (Omicron);BA.1.15;BA.1.15;21K;Omicron;21K (Omicron);2.740127;good;61;62;9;0;49;16;1;593;0;5;C21T	C241T	A2832G	C3037T	T5386G	C8299T	G8393A	C10029T	T10135C	A10323G	C10449A	A11537G	T13195C	C14408T	C15240T	A18163G	C21762T	C21846T	G22578A	T22673C	C22674T	T22679C	C22686T	G22813T	T22882G	G22898A	G22992A	C22995A	A23013C	A23014T	A23040G	G23048A	A23055G	A23063T	T23075C	C23202A	A23403G	C23525T	T23599G	C23604A	C23854A	G23948T	C24130A	A24424T	T24469A	C24503T	C25000T	C25584T	C25708T	C26270T
hCoV-19/Cameroon/CERI-KRISP-K037181/2022;21K (Omicron);BA.1.15;BA.1.15;21K;Omicron;21K (Omicron);0;good;58;39;9;0;48;16;1;200;0;5;C241T	A2832G	C3037T	T5386G	G8393A	C10029T	T10135C	C10449A	A11537G	T13195C	C14408T	C15240T	A18163G	C18693A	C21762T	C21846T	G22578A	T22673C	C22674T	T22679C	C22686T	G22813T	T22882G	G22898A	G22992A	C22995A	A23013C	A23040G	G23048A	A23055G	A23063T	T23075C	C23202A	A23403G	C23525T	T23599G	C23604A	C23854A	G23948T	C24130A	A24424T	T24469A	C24503T	C25000T	C25584T	C25708T	C26270T	A26530G	C26577G	G26709A
hCoV-19/Cameroon/CERI-KRISP-K037182/2022;21K (Omicron);BA.1.1;BA.1.1;21K;Omicron;21K (Omicron);12.432154;good;58;39;9;0;48;16;1;1252;0;5;C21T	C241T	T1017C	C2470T	A2832G	C3037T	T5386G	G8393A	C10029T	C10449A	A11537G	T13195C	T13823C	C14408T	C15240T	C21762T	C21846T	G22578A	G22599A	T22673C	C22674T	T22679C	C22686T	G22813T	T22882G	G22898A	G22992A	C22995A	A23013C	A23040G	G23048A	A23055G	A23063T	T23075C	C23202A	A23403G	C23525T	T23599G	C23604A	C23854A	G23948T	C24130A	A24424T	T24469A	C24503T	C25000T	C25584T	C26270T	A26530G	C26577G
hCoV-19/Cameroon/CERI-KRISP-K037183/2022;21K (Omicron);BA.1.1;BA.1.1;21K;Omicron;21K (Omicron);0.694444;good;60;39;9;0;47;16;1;148;0;5;C21T	C241T	C2470T	A2832G	C3037T	T5386G	G8393A	C10029T	C10449A	A11537G	T13195C	C14408T	C15240T	A18163G	A20511G	C21762T	C21846T	G21898A	G22578A	G22599A	T22673C	C22674T	T22679C	C22686T	G22813T	T22882G	G22898A	G22992A	C22995A	A23013C	A23040G	G23048A	A23055G	A23063T	T23075C	C23202A	A23403G	C23525T	T23599G	C23604A	C23854A	G23948T	C24130A	A24424T	T24469A	C24503T	C25000T	C25584T	C26270T	A26530G
hCoV-19/Cameroon/CERI-KRISP-K037184/2022;21K (Omicron);BA.1.1;BA.1.1;21K;Omicron;21K (Omicron);2.978820;good;56;39;9;0;46;16;1;766;0;5;C241T	C2470T	A2832G	C3037T	T5386G	G8393A	C10029T	C10449A	A11537G	C11767T	T13195C	C14408T	C15240T	C21762T	C21846T	G22578A	G22599A	T22673C	C22674T	T22679C	C22686T	G22813T	T22882G	G22898A	G22992A	C22995A	A23013C	A23040G	G23048A	A23055G	A23063T	T23075C	C23202A	A23403G	C23525T	T23599G	C23604A	C23854A	G23948T	C24130A	A24424T	T24469A	C24503T	C25000T	C25584T	C26270T	A26530G	C26577G	G26709A	A27259C
hCoV-19/Cameroon/CERI-KRISP-K037185/2022;21K (Omicron);BA.1.15;BA.1.15;21K;Omicron;21K (Omicron);0;good;60;39;9;0;49;16;1;0;0;5;C21T	C241T	C673T	A2832G	C3037T	T5386G	G8393A	C10029T	T10135C	C10449A	A11537G	T13195C	G14028T	C14408T	C15240T	A18163G	C21762T	C21846T	G22578A	T22673C	C22674T	T22679C	C22686T	G22813T	T22882G	G22898A	G22992A	C22995A	A23013C	A23040G	G23048A	A23055G	A23063T	T23075C	C23202A	A23403G	C23525T	T23599G	C23604A	C23854A	G23948T	C24130A	A24424T	T24469A	C24503T	C25000T	C25584T	C25708T	C26270T	A26530G
hCoV-19/Cameroon/CERI-KRISP-K037186/2022;21K (Omicron);BA.1.1;BA.1.1;21K;Omicron;21K (Omicron);0;good;57;39;9;0;48;16;1;0;0;5;C241T	C2470T	A2832G	C3037T	T5386G	G8393A	C10029T	C10449A	G11083T	A11537G	T13195C	C14408T	C15240T	A18163G	C21762T	C21846T	G22578A	G22599A	T22673C	C22674T	T22679C	C22686T	G22813T	T22882G	G22898A	G22992A	C22995A	A23013C	A23040G	G23048A	A23055G	A23063T	T23075C	C23202A	A23403G	C23525T	T23599G	C23604A	C23854A	G23948T	C24130A	A24424T	T24469A	C24503T	C25000T	C25584T	C26270T	A26530G	C26577G	G26709A
hCoV-19/Cameroon/CERI-KRISP-K037187/2022;21K (Omicron);BA.1.1.1;BA.1.1.1;21K;Omicron;21K (Omicron);0;good;57;39;9;0;49;16;1;275;0;5;C241T	A2832G	C3037T	T5386G	G8393A	C10029T	C10449A	A11537G	T13195C	C13946T	C14408T	C15240T	A16064G	A18163G	C21762T	C21846T	G22578A	G22599A	T22673C	C22674T	T22679C	C22686T	G22813T	T22882G	G22898A	G22992A	C22995A	A23013C	A23040G	G23048A	A23055G	A23063T	T23075C	C23202A	A23403G	C23525T	T23599G	C23604A	C23854A	G23948T	C24130A	A24424T	T24469A	C24503T	C25000T	C25584T	C26270T	A26530G	C26577G	G26709A
hCoV-19/Cameroon/CERI-KRISP-K037188/2022;21K (Omicron);BA.1.1;BA.1.1;21K;Omicron;21K (Omicron);124.423923;bad;53;39;9;0;42;16;1;2302;0;5;C241T	C2470T	C3037T	T5386G	C10029T	C10449A	C11767T	T13195C	C14408T	C15240T	C21762T	C21846T	G22578A	G22599A	T22673C	C22674T	T22679C	C22686T	G22813T	T22882G	G22898A	G22992A	C22993T	C22995A	A23013C	A23040G	G23048A	A23055G	A23063T	T23075C	C23202A	A23403G	C23525T	T23599G	C23604A	C23854A	G23948T	C24130A	A24424T	T24469A	C24503T	C25000T	C25584T	C26270T	A26530G	C26577G	G26709A	C27807T	A28271T	C28311T
hCoV-19/Cameroon/CERI-KRISP-K037189/2022;21K (Omicron);BA.1;BA.1;21K;Omicron;21K (Omicron);337.388203;bad;52;65;0;0;43;17;0;4460;0;6;C241T	A2832G	C3037T	G8393A	C10029T	C10449A	A11537G	T13195C	C14408T	C15240T	T15521A	G22578A	T22673C	C22674T	T22679C	C22686T	G22813T	T22882G	G22898A	G22992A	C22995A	A23013C	A23040G	G23048A	A23055G	A23063T	T23075C	A23403G	C23525T	T23599G	C23604A	C23854A	G23948T	C24130A	A24424T	T24469A	C24503T	C25000T	C25584T	C26270T	A26530G	C26577G	G26709A	G27382C	A27383T	T27384C	C27807T	A28271T	C28311T	G28881A
hCoV-19/Cameroon/CERI-KRISP-K037192/2021;21K (Omicron);BA.1.19;BA.1.19;21K;Omicron;21K (Omicron);8.367092;good;54;62;9;0;45;16;1;1081;0;5;C241T	A2832G	C3037T	T5386G	G8393A	C10029T	C10449A	A11537G	T13195C	C14408T	C15240T	C21034T	C21762T	C21846T	G22578A	T22673C	C22674T	T22679C	C22686T	G22813T	T22882G	G22898A	G22992A	C22995A	A23013C	A23040G	G23048A	A23055G	A23063T	T23075C	C23202A	A23403G	C23525T	T23599G	C23604A	C23854A	G23948T	C24130A	A24424T	T24469A	C24503T	C25000T	C25584T	C26270T	A26530G	C26577G	G26709A	A27259C	C27807T	A28271T
hCoV-19/Cameroon/CERI-KRISP-K037193/2021;21K (Omicron);BA.1.15;BA.1.15;21K;Omicron;21K (Omicron);0;good;59;62;9;0;49;16;1;6;0;5;C241T	A2832G	C3037T	T5386G	G8393A	C10029T	T10135C	C10449A	G10846A	A11537G	T13195C	T14196C	C14408T	C15240T	A18163G	C21762T	C21846T	G22578A	T22673C	C22674T	T22679C	C22686T	G22813T	T22882G	G22898A	G22992A	C22995A	A23013C	A23040G	G23048A	A23055G	A23063T	T23075C	C23202A	A23403G	C23525T	T23599G	C23604A	C23854A	G23948T	C24130A	A24424T	T24469A	C24503T	C25000T	C25584T	C25708T	C26270T	A26530G	C26577G
hCoV-19/Cameroon/CERI-KRISP-K037194/2022;21K (Omicron);BA.1.1;BA.1.1;21K;Omicron;21K (Omicron);0;good;57;39;9;0;48;16;1;0;0;5;C241T	C2470T	A2832G	C3037T	T5386G	G8393A	C10029T	C10449A	A11537G	T13195C	C14408T	C15240T	A18163G	C21762T	C21846T	G22578A	G22599A	T22673C	C22674T	T22679C	C22686T	G22813T	T22882G	G22898A	G22992A	C22995A	A23013C	A23040G	G23048A	A23055G	A23063T	T23075C	C23202A	A23403G	C23525T	T23599G	C23604A	C23854A	G23948T	C24130A	A24424T	T24469A	C24503T	C25000T	C25571T	C25584T	C26270T	A26530G	C26577G	G26709A
hCoV-19/Cameroon/CERI-KRISP-K037195/2021;21K (Omicron);BA.1;BA.1;21K;Omicron;21K (Omicron);0.018779;good;54;39;9;0;46;16;1;337;0;5;C241T	A2832G	C3037T	T5386G	G8393A	C10029T	C10449A	A11537G	T13195C	C14408T	C15240T	A18163G	C21762T	C21846T	G22578A	T22673C	C22674T	T22679C	C22686T	G22813T	T22882G	G22898A	G22992A	C22995A	A23013C	A23040G	G23048A	A23055G	A23063T	T23075C	C23202A	A23403G	C23525T	T23599G	C23604A	C23854A	G23948T	C24130A	A24424T	T24469A	C24503T	C25000T	C25584T	C26270T	A26530G	C26577G	G26709A	A27259C	C27807T	A28271T
hCoV-19/Cameroon/CERI-KRISP-K037196/2022;21K (Omicron);BA.1.1;BA.1.1;21K;Omicron;21K (Omicron);28.207901;good;57;65;9;0;46;17;1;1734;0;5;C241T	G1148T	C2470T	A2832G	C3037T	T5386G	G8393A	C10029T	C10449A	A11537G	T13195C	C14408T	C15240T	C21762T	C21846T	G22578A	G22599A	T22673C	C22674T	T22679C	C22686T	G22813T	T22882G	G22898A	G22992A	C22995A	A23013C	A23040G	G23048A	A23055G	A23063T	T23075C	C23202A	A23403G	C23525T	T23599G	C23604A	C23854A	G23948T	C24130A	A24424T	T24469A	C24503T	C25000T	C25584T	C26270T	A26530G	C26577G	G26709A	A27259C
hCoV-19/Cameroon/CERI-KRISP-K037198/2021;21K (Omicron);BA.1;BA.1;21K;Omicron;21K (Omicron);0;good;54;39;9;0;46;16;1;285;0;5;C241T	A2832G	C3037T	T5386G	G8393A	C10029T	C10449A	A11537G	T13195C	C14408T	C15240T	A18163G	C21762T	C21846T	G22578A	T22673C	C22674T	T22679C	C22686T	G22813T	T22882G	G22898A	G22992A	C22995A	A23013C	A23040G	G23048A	A23055G	A23063T	T23075C	C23202A	A23403G	C23525T	T23599G	C23604A	C23854A	G23948T	C24130A	A24424T	T24469A	C24503T	C25000T	C25584T	C26270T	A26530G	C26577G	G26709A	A27259C	C27807T	A28271T
hCoV-19/Cameroon/CERI-KRISP-K037199/2022;21K (Omicron);BA.1.1;BA.1.1;21K;Omicron;21K (Omicron);24.889012;good;55;39;9;0;45;16;1;1647;0;5;C241T	A2832G	C3037T	T5386G	G8393A	C10029T	C10449A	A11537G	T13195C	C14408T	C15240T	C21762T	C21846T	G22578A	G22599A	T22673C	C22674T	T22679C	C22686T	G22813T	T22882G	G22898A	G22992A	C22995A	A23013C	A23040G	G23048A	A23055G	A23063T	T23075C	C23202A	A23403G	C23525T	T23599G	C23604A	C23854A	G23948T	C24130A	A24424T	T24469A	C24503T	C25000T	C25584T	C26270T	A26530G	C26577G	G26709A	A27259C	C27807T	A28271T
hCoV-19/Cameroon/CERI-KRISP-K037200/2022;21K (Omicron);BA.1;BA.1;21K;Omicron;21K (Omicron);0.131742;good;55;65;9;0;47;16;1;398;0;5;C241T	A2832G	C3037T	T5386G	G8393A	C10029T	C10449A	A11537G	T13195C	C14408T	C15240T	A18163G	C21762T	C21846T	G22578A	T22673C	C22674T	T22679C	C22686T	G22813T	T22882G	G22898A	G22992A	C22995A	A23013C	A23040G	G23048A	A23055G	A23063T	T23075C	C23202A	A23403G	C23525T	T23599G	C23604A	C23854A	G23948T	C24130A	A24424T	T24469A	C24503T	C25000T	C25584T	C25708T	C26270T	A26530G	C26577G	G26709A	A27259C	C27807T
hCoV-19/Cameroon/CERI-KRISP-K037201/2021;21K (Omicron);BA.1;BA.1;21K;Omicron;21K (Omicron);0;good;55;39;9;0;47;16;1;66;0;5;C241T	C1427T	A2832G	C3037T	T5386G	G8393A	C10029T	C10449A	A11537G	T13195C	C14408T	C15240T	A18163G	C21762T	C21846T	G22578A	T22673C	C22674T	T22679C	C22686T	G22813T	T22882G	G22898A	G22992A	C22995A	A23013C	A23040G	G23048A	A23055G	A23063T	T23075C	C23202A	A23403G	C23525T	T23599G	C23604A	C23854A	G23948T	C24130A	A24424T	T24469A	C24503T	C25000T	C25584T	C26270T	A26530G	C26577G	G26709A	A27259C	C27807T
hCoV-19/Cameroon/CERI-KRISP-K037202/2022;21K (Omicron);BA.1.1;BA.1.1;21K;Omicron;21K (Omicron);46.481125;mediocre;58;62;9;0;45;16;1;1757;0;6;C21T	C241T	C2470T	A2832G	C3037T	T5386G	G8393A	C10029T	C10449A	A11537G	T13195C	C14408T	C15240T	T15521A	C19554T	C21762T	C21846T	G22578A	G22599A	T22673C	C22674T	T22679C	C22686T	G22813T	T22882G	G22898A	G22992A	C22995A	A23013C	A23040G	G23048A	A23055G	A23063T	T23075C	C23202A	A23403G	C23525T	T23599G	C23604A	C23854A	G23948T	C24130A	A24424T	T24469A	C24503T	C25000T	C25584T	C26256T	C26270T	C26577G
hCoV-19/Cameroon/CERI-KRISP-K037204/2022;21L (Omicron);BA.2.9;BA.2.9;21L;Omicron;21L (Omicron);55.350278;mediocre;63;36;0;0;47;15;0;1677;0;6;C241T	T670G	A1585C	C2790T	C3037T	G4184A	C4321T	C9344T	A9424G	C9534T	C9866T	C10029T	C10198T	G10447A	C10449A	C12880T	C14408T	C15714T	C17410T	C21618T	T22200G	G22578A	C22674T	G22775A	A22786C	C22792T	G22813T	T22882G	G22992A	C22995A	A23013C	A23040G	A23055G	A23063T	T23075C	A23403G	C23525T	T23599G	C23604A	C23854A	G23948T	A24424T	T24469A	C25000T	C25584T	C25624T	C26060T	C26270T	C26577G	G26709A
hCoV-19/Cameroon/CERI-KRISP-K037206/2022;21K (Omicron);BA.1.1;BA.1.1;21K;Omicron;21K (Omicron);78.656464;mediocre;53;36;9;0;43;15;1;2470;0;6;C241T	C3037T	T5386G	G8393A	C10029T	C10449A	A11537G	T13195C	C14408T	C15240T	T15521A	C21762T	C21846T	G22578A	G22599A	T22673C	C22674T	T22679C	C22686T	G22813T	T22882G	G22898A	G22992A	C22995A	A23013C	A23040G	G23048A	A23055G	A23063T	T23075C	C23202A	A23403G	C23525T	T23599G	C23604A	C23854A	C24130A	A24424T	T24469A	C24503T	C25000T	C25584T	C26270T	A26530G	C26577G	G26709A	A27259C	C27807T	A28271T	C28311T
hCoV-19/Cameroon/CERI-KRISP-K037208/2022;21K (Omicron);BA.1.1;BA.1.1;21K;Omicron;21K (Omicron);0;good;58;39;9;0;47;16;1;201;0;5;C241T	C2470T	A2832G	G2944A	C3037T	T5386G	G8393A	C10029T	C10449A	A11537G	C12439T	T13195C	C14408T	C15240T	A18163G	C21762T	C21846T	G22578A	G22599A	T22673C	C22674T	T22679C	C22686T	G22813T	T22882G	G22898A	G22992A	C22995A	A23013C	A23040G	G23048A	A23055G	A23063T	T23075C	C23202A	A23403G	C23525T	T23599G	C23604A	C23854A	G23948T	C24130A	A24424T	T24469A	C24503T	C25000T	C25584T	C26270T	A26530G	C26577G
hCoV-19/Cameroon/CERI-KRISP-K037211/2021;21K (Omicron);BA.1;BA.1;21K;Omicron;21K (Omicron);51.733388;mediocre;55;39;9;0;46;16;1;2242;0;5;C241T	A2832G	C3037T	C3176T	C4752T	T5386G	G8393A	C10029T	C10449A	A11537G	T13195C	C14408T	C15240T	C21762T	C21846T	G22578A	T22673C	C22674T	T22679C	C22686T	G22813T	T22882G	G22898A	G22992A	C22995A	A23013C	A23040G	G23048A	A23055G	A23063T	T23075C	C23202A	A23403G	C23525T	T23599G	C23604A	C23854A	G23948T	C24130A	A24424T	T24469A	C24503T	C25000T	C25584T	C26270T	A26530G	C26577G	G26709A	A27259C	C27807T
hCoV-19/Cameroon/CERI-KRISP-K037212/2022;21K (Omicron);BA.1.1;BA.1.1;21K;Omicron;21K (Omicron);22.446944;good;53;62;9;0;44;16;1;624;0;5;C241T	C2470T	A2832G	C3037T	T5386G	G8393A	C10029T	C10449A	A11537G	T13195C	C14408T	C15240T	A18163G	C21762T	C21846T	G22578A	G22599A	T22673C	C22674T	T22679C	C22686T	G22813T	T22882G	G22898A	G22992A	C22995A	A23013C	A23040G	G23048A	A23055G	A23063T	T23075C	C23202A	A23403G	C23525T	T23599G	C23604A	C23854A	G23948T	C24130A	C25000T	C25584T	C26270T	A26530G	C26577G	G26709A	A27259C	C27807T	A28271T	C28311T
hCoV-19/Cameroon/CERI-KRISP-K037214/2022;21K (Omicron);BA.1.17;BA.1.17;21K;Omicron;21K (Omicron);12.458285;good;55;62;9;0;46;16;1;1253;0;5;C241T	A2832G	C3037T	C3448T	T5386G	G5924A	G8393A	C10029T	C10449A	A11537G	T13195C	C14408T	C15240T	C21762T	C21846T	G22578A	T22673C	C22674T	T22679C	C22686T	G22813T	T22882G	G22898A	G22992A	C22995A	A23013C	A23040G	G23048A	A23055G	A23063T	T23075C	C23202A	A23403G	C23525T	T23599G	C23604A	C23854A	G23948T	C24130A	A24424T	T24469A	C24503T	C25000T	C25584T	C26270T	A26530G	C26577G	G26709A	A27259C	C27807T
hCoV-19/Cameroon/CERI-KRISP-K037216/2022;21K (Omicron);BA.1.1;BA.1.1;21K;Omicron;21K (Omicron);52.534444;mediocre;59;62;9;0;46;16;1;2244;0;5;C241T	C683T	A2832G	C3037T	C4276T	T5386G	G8393A	C10029T	C10449A	C10993T	A11537G	T13195C	C14408T	C15240T	C21595T	C21762T	C21846T	G22578A	G22599A	T22673C	C22674T	T22679C	C22686T	G22813T	T22882G	G22898A	G22992A	C22995A	A23013C	A23040G	G23048A	A23055G	A23063T	T23075C	C23202A	A23403G	C23525T	T23599G	C23604A	C23854A	G23948T	C24130A	A24424T	T24469A	C24503T	C25000T	C25584T	C26270T	A26530G	C26577G
hCoV-19/Cameroon/CERI-KRISP-K037217/2022;21K (Omicron);BA.1.1;BA.1.1;21K;Omicron;21K (Omicron);0;good;60;39;9;0;51;16;1;153;0;5;C241T	C2470T	A2832G	C3037T	T5386G	G8393A	C10029T	C10449A	A11537G	T13195C	C14408T	C15240T	A18163G	C21762T	C21846T	G22578A	G22599A	T22673C	C22674T	T22679C	C22686T	G22813T	T22882G	G22898A	G22992A	C22995A	A23013C	A23040G	G23048A	A23055G	A23063T	T23075C	C23202A	A23403G	C23525T	T23599G	C23604A	C23854A	G23948T	C24130A	A24424T	T24469A	C24503T	C25000T	C25433T	C25584T	C26270T	A26530G	C26577G	G26709A
hCoV-19/Cameroon/CERI-KRISP-K037218/2021;21K (Omicron);BA.1.1;BA.1.1;21K;Omicron;21K (Omicron);4.987778;good;54;62;9;0;46;16;1;903;0;5;C241T	A2832G	C3037T	T5386G	G8393A	C10029T	C10449A	A11537G	T13195C	C14408T	C15240T	C21762T	C21846T	G22578A	G22599A	T22673C	C22674T	T22679C	C22686T	G22813T	T22882G	G22898A	G22992A	C22995A	A23013C	A23040G	G23048A	A23055G	A23063T	T23075C	C23202A	A23403G	C23525T	T23599G	C23604A	C23854A	G23948T	C24130A	A24424T	T24469A	C24503T	C25000T	C25584T	C26270T	A26530G	C26577G	G26709A	A27259C	C27807T	A28271T
hCoV-19/Cameroon/CERI-KRISP-K037221/2022;21K (Omicron);BA.1;BA.1;21K;Omicron;21K (Omicron);435.805556;bad;46;42;9;0;38;17;1;4440;0;5;C241T	A2832G	C3037T	G8393A	C9534T	C10029T	C10198T	C10449A	T13195C	C14408T	C15240T	C15714T	C21618T	G22813T	T22882G	G22898A	G22992A	C22995A	A23013C	A23040G	G23048A	A23055G	A23063T	T23075C	C23202A	A23403G	C23525T	T23599G	C23604A	C23854A	A24424T	T24469A	C24503T	C25000T	C25584T	C26270T	A26530G	C26577G	G26709A	A27259C	C27807T	A28271T	C28311T	G28881A	G28882A	G28883C;6212-6214	11285-11293	21633-21641	21987-21995	22194-22196
hCoV-19/Cameroon/Yaounde-ECO1/2021;20D;B.1.1.1;B.1.1.1;20D;unassigned;20D;118.361111;bad;33;0;0;0;16;0;0;0;1;3;C241T	A543G	C2062T	G2755T	C3037T	C3117T	C4002T	C4084T	C4321T	C5512T	C6606T	G10097A	C12115T	C13405T	C13536T	C14408T	T14514C	C16694T	C19029T	C20270T	A23403G	G23426T	C23604A	C23731T	C26060T	A26772G	G27084T	C28253T	G28881A	G28882A	G28883C	G29751C	G29755T;;;;C4321T|21L&22C&22B&22A&22D	C23604A|21K&21L&20I&22C&22B&22A&21H&21M&22D	C26060T|21L&22C&22B&22A&22D	C28253T|20H&21G;A543G	C2062T	G2755T	C3117T	C4084T	C5512T	C6606T	C12115T	C13405T	T14514C	C16694T	C19029T	C20270T	G23426T	A26772G
hCoV-19/Cameroon/Yaounde-ECO4/2021;20D;B.1.1.1;B.1.1.1;20D;unassigned;20D;117.361111;bad;33;0;0;0;16;0;0;2;0;3;C241T	A543G	C2062T	C3037T	C3117T	C4002T	C4084T	C4321T	C5512T	C6606T	G10097A	G11596T	C12115T	C13536T	C14408T	T14514C	C19029T	C20270T	A23403G	G23426T	C23604A	C23731T	C26060T	A26772G	G27084T	C28253T	G28881A	G28882A	G28883C	G29751C	G29755T	A29892G	A29899C;;;;C4321T|21L&22C&22B&22A&22D	C23604A|21K&21L&20I&22C&22B&22A&21H&21M&22D	C26060T|21L&22C&22B&22A&22D	C28253T|20H&21G;A543G	C2062T	C3117T	C4084T	C5512T	C6606T	G11596T	C12115T	T14514C	C19029T	C20270T	G23426T	A26772G	G27084T	G29751C
hCoV-19/Cameroon/Yaounde-ECO8/2021;20B;L.3;B.1.1.10.3;20B;unassigned;20B;11.111111;good;30;0;0;0;15;0;0;0;0;3;C241T	C1601T	C3037T	G4399T	C4543T	G8179T	C8481T	A9453C	C11565T	C12085T	C12406T	C14408T	C14805T	C15656T	C17002T	C19170T	C19269T	G19509A	C21811T	T22917G	A23403G	A25026T	G25244T	C25810T	T26705C	A26927G	G28881A	G28882A	G28883C	G29759T;;;;C14805T|20G&19B	C25810T|21L;C11565T	C12085T	C12406T	C15656T	C17002T	C21811T	T26705C	G29759T;0;2;8;10;;N:R203K	N:G204R	ORF1a:L446F	ORF1a:M1378I	ORF1a:P2739L	ORF1a:Y3063S	ORF1a:P3767L	ORF1b:P314L	ORF1b:T730I	ORF1b:L1179F	ORF3a:L140F	S:L452R	S:D614G
hCoV-19/Cameroon/Yaounde-ECO9/2021;21D (Eta);B.1.525;B.1.525;21D;Eta;21D (Eta);4.340278;good;31;24;0;0;17;8;0;48;0;2;A12T	C241T	C1498T	A1807G	G2659A	C3037T	C6285T	T8593C	C9565T	A10323G	C14407T	C14408T	C18171T	A20724G	A21717G	C21762T	G23012A	A23403G	G23593C	C23730T	T24224C	C24748T	C26305T	T26767C	C26801T	G27541A	C27630T	C28308G	A28699G	C28887T	G29543T;11288-11296	21765-21770	21992-21994	27205-27207	28278-28280;;;A10323G|20H	C26305T|21D;A12T	C23730T	C26801T	G27541A	C27630T;0;2;5;7;;E:L21F	M:I82T	N:D3Y	N:A12G	N:T205I	ORF1a:T2007I	ORF1a:K3353R	ORF1b:P314F	ORF7a:A50T	ORF9b:H9D	S:Q52R
hCoV-19/Cameroon/Yaounde-ECO10/2021;20D;B.1.1.1;B.1.1.1;20D;unassigned;20D;88.027778;mediocre;32;0;0;0;17;0;0;0;2;4;C241T	A543G	C2062T	C3037T	C3117T	C4002T	C4021T	G4444A	C5512T	C6606T	G7252A	G10097A	A10323G	G11335T	C13536T	C14408T	T14514C	G18525T	C19029T	G22346T	A23403G	G23426T	C23604A	C23731T	C26060T	G27084T	G28337T	G28881A	G28882A	G28883C	G29755T	A29898G;;;;A10323G|20H	C23604A|21K&21L&20I&22C&22B&22A&21H&21M&22D	C26060T|21L&22C&22B&22A&22D;A543G	C2062T	C3117T	C4021T	G4444A	C5512T	C6606T	G7252A	G11335T	T14514C	G18525T	C19029T	G22346T	G23426T	G27084T	G28337T	G29755T
hCoV-19/Cameroon/Yaounde-ECO15/2021;20D;B.1.1.1;B.1.1.1;20D;unassigned;20D;11.111111;good;24;0;0;0;15;0;0;0;0;3;C241T	C3037T	C4002T	T4726C	G10097A	C13536T	C14408T	C14708T	C17410T	G18538T	T18696A	A21957C	G23120T	A23403G	T23599A	C23731T	C24378T	G25135T	G26918T	T28465C	G28881A	G28882A	G28883C	C29095T;;;;C17410T|21L&22C&22B&22A&22D;T4726C	C14708T	G18538T	T18696A	A21957C	G23120T	T23599A	C24378T	G25135T	G26918T	T28465C	C29095T;0;1;12;13;;N:R203K	N:G204R	ORF1a:T1246I	ORF1a:G3278S	ORF1b:P314L	ORF1b:A414V	ORF1b:R1315C	ORF1b:V1691L	ORF9b:L61S	S:E132A	S:A520S	S:D614G	S:N679K	S:S939F	S:K1191N;;;;;"ChinaCDC_N_F:G28881A;G28882A;G28883C";89502;0;29866;0.9987626659532488;3000;0;good;0;10;0;good;0;24;8;33.333333;mediocre;16;;0;good;0;;0;;0;0;good;;0;0;good;false;;;
hCoV-19/Cameroon/Yaounde-ECO17/2021;20D;B.1.1.1;B.1.1.1;20D;unassigned;20D;137.111111;bad;32;0;0;0;17;0;0;0;1;3;C241T	A543G	C2062T	C3037T	C3117T	C4002T	C4084T	C4321T	C5512T	C6606T	G10097A	G11596T	C12115T	C13536T	C14408T	T14514C	C17410T	C19029T	C20270T	A23403G	G23426T	C23604A	C23731T	C26060T	A26772G	G27084T	C28253T	G28881A	G28882A	G28883C	G29751C	G29755T;;;;C4321T|21L&22C&22B&22A&22D	C17410T|21L&22C&22B&22A&22D	C23604A|21K&21L&20I&22C&22B&22A&21H&21M&22D	C26060T|21L&22C&22B&22A&22D	C28253T|20H&21G;A543G	C2062T	C3117T	C4084T	C5512T	C6606T	G11596T	C12115T	T14514C	C19029T	C20270T	G23426T	A26772G	G27084T	G29751C
hCoV-19/Cameroon/Yaounde-ECO19/2021;20A;B.1.619;B.1.619;20A;unassigned;20A;0;good;31;10;0;0;18;3;0;0;0;2;C241T	G2407A	C3037T	G5008T	C6633T	G8084A	C8311T	C9319T	G11521T	C12473T	C14403T	C14408T	C15324T	G19962A	C21637T	T22191C	T22882G	G23012A	A23403G	T24194C	G24368A	C24378T	C24642T	G26211T	C26606T	T26767C	G27459T	C28311T	C28441T	G28875T	C28887T;11288-11296	28271;;;;C28441T;0;0;1;1;;M:I82T	N:P13L	N:S201I	N:T205I	ORF1a:A2123V	ORF1a:E2607K	ORF1a:M3752I	ORF1b:P314L	ORF7a:E22D	ORF9b:P10S	ORF9b:S53L	S:I210T	S:N440K	S:E484K	S:D614G	S:D936N	S:S939F	S:T1027I;ORF1a:S3675-	ORF1a:G3676-
hCoV-19/Cameroon/Yaounde-ECO20/2021;21D (Eta);B.1.525;B.1.525;21D;Eta;21D (Eta);4.173611;good;30;24;0;0;15;8;0;10;2;2;A12T	C241T	C1091T	C1498T	A1807G	G2659A	C3037T	C6285T	T8593C	C9565T	C14407T	C14408T	C18171T	A20724G	A21717G	C21762T	G23012A	A23403G	G23593C	T24224C	C24748T	C26305T	T26767C	C26801T	C28308G	A28699G	C28887T	G29543T	A29746C	T29758G;11288-11296	21765-21770	21992-21994	27205-27207	28278-28280;;;C26305T|21D;A12T	C1091T	C26801T	A29746C	T29758G;0;1;5;6;;E:L21F	M:I82T	N:D3Y	N:A12G	N:T205I	ORF1a:P276S	ORF1a:T2007I	ORF1b:P314F	ORF9b:H9D	S:Q52R	S:A67V	S:E484K	S:D614G
hCoV-19/Cameroon/Yaounde-ECO23/2021;20A;B.1.260;B.1.260;20A;unassigned;20A;12.111111;good;21;0;0;0;12;0;0;0;1;1;C241T	C3037T	A7519G	C9333T	G11327A	C14408T	C14724T	C15324T	C18486T	G19891T	T19896C	T20850C	A23403G	G23587C	A25472G	G25593T	C25889T	C26735T	A26766G	C28153T	T28889G;;;;;A7519G	C9333T	G11327A	C14724T	C15324T	C18486T	G19891T	T19896C	T20850C	G23587C	A25472G	G25593T	C25889T	A26766G	C28153T	T28889G;0;0;16;16;;M:I82V	N:S206A	ORF1a:A3023V	ORF1a:A3688T	ORF1b:P314L	ORF1b:D2142Y	ORF3a:D27G	ORF3a:K67N	ORF3a:S166L	ORF8:T87I	S:D614G	S:Q675H;;;;Y:12924;ChinaCDC_N_F:T28889G;89574;0;29886;0.999398053706986;3000;0;good;0;10;10;good;1;24;8;33.333333;mediocre;16;;0;good;0;;0;;0;0;good;;0;0;good;false;;;
hCoV-19/Cameroon/Yaounde-ECO29/2021;20D;B.1.1.1;B.1.1.1;20D;unassigned;20D;160.250000;bad;34;0;4;0;19;0;0;93;2;3;C241T	A543G	C2062T	C3037T	C3117T	C4002T	C4084T	C4321T	C5512T	C6606T	G10097A	C12115T	C13536T	A13712G	C14408T	T14514C	C17678T	C18568T	C19029T	C20270T	G23012A	A23403G	G23426T	C23604A	C23731T	C26060T	A26772G	G27084T	C28253T	G28881A	G28882A	G28883C	G29751C	G29755T;;29893:CACC;;C4321T|21L&22C&22B&22A&22D	G23012A|20J&20H&21H&21D	C23604A|21K&21L&20I&22C&22B&22A&21H&21M&22D	C26060T|21L&22C&22B&22A&22D	C28253T|20H&21G;A543G	C2062T	C3117T	C4084T	C5512T	C6606T	C12115T	A13712G	T14514C	C17678T	C18568T	C19029T	C20270T
hCoV-19/Cameroon/Yaounde-ECO31/2021;20A;B.1.619;B.1.619;20A;unassigned;20A;0;good;31;10;0;0;18;3;0;0;0;2;C241T	G2407A	C3037T	G5008T	C6633T	G8084A	C8311T	C9319T	G11521T	C12473T	C14403T	C14408T	C15324T	G19962A	C21637T	T22191C	T22882G	G23012A	A23403G	T24194C	G24368A	C24378T	C24642T	G26211T	C26606T	T26767C	G27459T	C28311T	C28441T	G28875T	C28887T;11288-11296	28271;;;;C28441T;0;0;1;1;;M:I82T	N:P13L	N:S201I	N:T205I	ORF1a:A2123V	ORF1a:E2607K	ORF1a:M3752I	ORF1b:P314L	ORF7a:E22D	ORF9b:P10S	ORF9b:S53L	S:I210T	S:N440K	S:E484K	S:D614G	S:D936N	S:S939F	S:T1027I;ORF1a:S3675-	ORF1a:G3676-
hCoV-19/Cameroon/Yaounde-ECO33/2021;20A;B.1;B.1;20A;unassigned;20A;35.027778;mediocre;19;2;0;0;11;0;0;0;1;1;C241T	C1884T	C3037T	C9711T	C9891T	C14408T	C15324T	A16422G	C21575T	G22093C	G22205C	G22225T	A23403G	C25544A	G26196C	C27128T	A27388G	A28816C	C28869T;138	28271;;;C9891T|21I&21A	C28869T|20G;C1884T	C9711T	A16422G	C21575T	G22093C	G22205C	G22225T	C25544A	G26196C	C27128T	A27388G	A28816C;0;2;12;14;;N:Q181H	N:P199L	ORF1a:A540V	ORF1a:S3149F	ORF1a:A3209V	ORF1b:P314L	ORF3a:A51E	S:L5F	S:M177I	S:D215H	S:D614G;;;;K:28690;Charit̩_N_R:A28816C;89534;0;29876;0.999063639099756;3000;0;good;0;10;10;good;1;24;14;58.333333;mediocre;22;;0;good;0;;0;;0;0;good;;0;0;good;false;;;
hCoV-19/Cameroon/Yaounde-ECO34/2021;20D;B.1.1.1;B.1.1.1;20D;unassigned;20D;95.840278;mediocre;30;0;0;0;15;0;0;0;2;3;C241T	A543G	C2062T	C3037T	C3117T	C4002T	C4084T	C4321T	C5512T	C6606T	G10097A	C12115T	C13536T	C14408T	T14514C	C19029T	C20270T	A23403G	G23426T	C23604A	C23731T	C26060T	A26772G	G27084T	C28253T	G28881A	G28882A	G28883C	G29751C	G29755T;;;;C4321T|21L&22C&22B&22A&22D	C23604A|21K&21L&20I&22C&22B&22A&21H&21M&22D	C26060T|21L&22C&22B&22A&22D	C28253T|20H&21G;A543G	C2062T	C3117T	C4084T	C5512T	C6606T	C12115T	T14514C	C19029T	C20270T	G23426T	A26772G	G27084T	G29751C	G29755T;0;4;15;19;;M:M84V	M:A188S	N:R203K	N:G204R
hCoV-19/Cameroon/Yaounde-ECO36/2021;20D;B.1.1.1;B.1.1.1;20D;unassigned;20D;26;good;22;0;0;0;11;0;0;0;1;3;C241T	C2536T	C3037T	C4002T	C9448T	G10097A	G11417T	C11653A	C13536T	C14408T	C14805T	C17410T	A23403G	C23731T	G25249T	C25904T	G28280T	G28881A	G28882A	G28883C	C29284A	C29784T;;;;C14805T|20G&19B	C17410T|21L&22C&22B&22A&22D	C25904T|20H;C2536T	C9448T	G11417T	C11653A	G25249T	G28280T	C29284A	C29784T;0;3;8;11;;N:D3Y	N:R203K	N:G204R	ORF1a:T1246I	ORF1a:G3278S	ORF1a:V3718F	ORF1b:P314L	ORF1b:R1315C	ORF3a:S171L	S:D614G	S:M1229I;;;;Y:3787;"ChinaCDC_N_F:G28881A;G28882A;G28883C";89495;0;29861;0.9985620171889108;3000;0;good;0;10;10;good;1;24;12;50;mediocre;20;;0;good;0;;0;;0;0;good;;0;0;good;false;;;
hCoV-19/Cameroon/Yaounde-ECO37/2021;20D;B.1.1.1;B.1.1.1;20D;unassigned;20D;26;good;22;0;0;0;11;0;0;0;1;3;C241T	C2536T	C3037T	C4002T	C9448T	G10097A	G11417T	C11653A	C13536T	C14408T	C14805T	C17410T	A23403G	C23731T	G25249T	C25904T	G28280T	G28881A	G28882A	G28883C	C29284A	C29784T;;;;C14805T|20G&19B	C17410T|21L&22C&22B&22A&22D	C25904T|20H;C2536T	C9448T	G11417T	C11653A	G25249T	G28280T	C29284A	C29784T;0;3;8;11;;N:D3Y	N:R203K	N:G204R	ORF1a:T1246I	ORF1a:G3278S	ORF1a:V3718F	ORF1b:P314L	ORF1b:R1315C	ORF3a:S171L	S:D614G	S:M1229I;;;;Y:3787;"ChinaCDC_N_F:G28881A;G28882A;G28883C";89486;3;29861;0.9984616928067418;3000;0;good;0;10;10;good;1;24;12;50;mediocre;20;;0;good;0;;0;;0;0;good;;0;0;good;false;;;
hCoV-19/Cameroon/Yaounde-ECO40/2021;20H (Beta	V2);B.1.351;B.1.351;20H;Beta;20H (Beta	V2);22.006944;good;24;18;0;0;17;6;0;64;1;1;G174T	C241T	C1059T	A2692T	C3037T	G5230T	T7226C	C9344T	A10323G	T11485C	C14408T	A21801C	A22206G	G23012A	A23063T	A23403G	C23664T	G25563T	G25726T	C25904T	C26456T	T27193C	C28253T	C28887T;11288-11296	22283-22291;;T22813G;A2692T|20H	C9344T|21L&22C&22B&22A&22D;T7226C	T11485C	G25726T	T27193C;1;2;4;7;;E:P71L	N:T205I	ORF1a:T265I	ORF1a:K1655N	ORF1a:F2321L	ORF1a:L3027F	ORF1a:K3353R	ORF1b:P314L	ORF3a:Q57H	ORF3a:V112F	ORF3a:S171L	S:D80A	S:D215G	S:E484K	S:N501Y	S:D614G	S:A701V;ORF1a:S3675-	ORF1a:G3676-	ORF1a:F3677-	S:L241-
hCoV-19/Cameroon/Yaounde-ECO42/2020;20D;B.1.1.1;B.1.1.1;20D;unassigned;20D;66.673611;mediocre;26;0;0;0;14;0;0;0;2;3;C21T	C241T	A543G	C3037T	C3117T	C4002T	C5512T	C6606T	G10097A	C13536T	C14408T	T14514C	C14676T	C19029T	A23403G	G23426T	T23470C	C23604A	C23731T	C26060T	G26398T	G27084T	G28881A	G28882A	G28883C	G29553T;;;;C21T|21K	C14676T|20I	C23604A|21K&21L&20I&22C&22B&22A&21H&21M&22D	C26060T|21L&22C&22B&22A&22D;A543G	C3117T	C5512T	C6606T	T14514C	C19029T	G23426T	T23470C	G26398T	G27084T	G29553T;0;4;11;15;;E:V52L	M:A188S	N:R203K	N:G204R	ORF1a:E93G	ORF1a:T951I	ORF1a:T1246I	ORF1a:S2114F	ORF1a:G3278S	ORF1b:P314L	ORF3a:T223I	S:D614G
hCoV-19/Cameroon/Yaounde-ECO43/2020;20D;B.1.1.1;B.1.1.1;20D;unassigned;20D;1.694444;good;18;0;0;0;11;0;0;0;1;3;C241T	C3037T	C4002T	A4957G	G10097A	C13517T	C13536T	C14408T	C17410T	A22005G	A23403G	T23599A	C23731T	C27393T	T28465C	G28881A	G28882A	G28883C;;;;C17410T|21L&22C&22B&22A&22D;A4957G	C13517T	A22005G	T23599A	C27393T	T28465C;0;1;6;7;;N:R203K	N:G204R	ORF1a:T1246I	ORF1a:G3278S	ORF1b:T17I	ORF1b:P314L	ORF1b:R1315C	ORF9b:L61S	S:N148S	S:D614G	S:N679K;;;;W:22645;"ChinaCDC_N_F:G28881A;G28882A;G28883C";89505;7;29866;0.9984951342674648;3000;0;good;0;10;10;good;1;24;2;8.333333;good;10;;0;good;0;;0;;0;0;good;;0;0;good;false;;;
hCoV-19/Cameroon/Yaounde-ECO45/2020;20A;B.1;B.1;20A;unassigned;20A;5.562500;good;16;0;0;0;9;0;0;244;2;1;C241T	C3037T	G11312A	C14408T	C14724T	C15324T	T19896C	C20405T	T20850C	A23403G	G23587C	A25472G	C25889T	A26766G	C27741T	T28889G;;;;;G11312A	C14724T	T19896C	C20405T	T20850C	G23587C	A25472G	C25889T	A26766G	C27741T	T28889G;0;0;11;11;;M:I82V	N:S206A	ORF1a:V3683I	ORF1b:P314L	ORF1b:P2313L	ORF3a:D27G	ORF3a:S166L	S:D614G	S:Q675H;;;16505-16748;R:7388	W:22645;ChinaCDC_N_F:T28889G;89471;16;29861;0.9898337959402068;3000;0;good;244;10;20;good;2;24;3;12.500000;good;11;;0;good;0;;0;;0;0;good;;0;0;good;false;;;
hCoV-19/Cameroon/Yaounde-20V-57422/2020;20G;B.1.2;B.1.2;20G;unassigned;20G;8.158491;good;22;0;0;0;20;0;0;673;0;0;C1059T	C1437T	C3037T	A6866T	A6869T	G8264T	G8342A	C8344A	T8345A	C10319T	C14408T	A18424G	C21077T	G22217A	A23403G	G25563T	G25907T	C26060T	C26204T	C27964T	C28472T	C28869T;;;;C26060T|21L&22C&22B&22A&22D;C1437T	A6866T	A6869T	G8264T	G8342A	C8344A	T8345A	C21077T	G22217A	C26204T;0;1;10;11;;N:P67S	N:P199L	ORF1a:T265I	ORF1a:S391F	ORF1a:N2201Y	ORF1a:T2202S	ORF1a:G2667C	ORF1a:D2693K	ORF1a:C2694S	ORF1a:L3352F	ORF1b:P314L	ORF1b:N1653D	ORF1b:T2537I	ORF3a:Q57H	ORF3a:G172V	ORF3a:T223I	ORF3a:T271I	ORF8:S24L	S:G219S	S:D614G;;;6877
hCoV-19/Cameroon/Yaounde-20V-58947/2020;20A;B.1.110.3;B.1.110.3;20A;unassigned;20A;11.111111;good;16;1;0;1;11;1;0;78;0;0;C601T	C1716T	C3037T	C8318A	C8389T	C9120T	C11916T	G12832T	C14408T	C19524T	G21974T	A23403G	G25563T	G27915A	A28877T	C29614T;28254;;;G21974T|20J	A28877T|20J;C1716T	C8318A	C9120T	C11916T	G12832T	C19524T	C29614T;0;2;7;9;ORF8:122;N:S202C	ORF1a:T484I	ORF1a:P2685T	ORF1a:T2952I	ORF1a:S3884L	ORF1a:Q4189H	ORF1b:P314L	ORF3a:Q57H	ORF8:G8R	S:D138Y	S:D614G;ORF8:I121-;;19315-19326	19397-19462;;;87910;343;29671;0.978162726147878;3000;0;good;78;10;0;good;0;24;8;33.333333;mediocre;16;;0;good;0;;0;ORF8:122;1;0;good;;0;0;good;false;;;
hCoV-19/Cameroon/Yaounde-20V-59103/2020;20A;B.1;B.1;20A;unassigned;20A;6.829660;good;17;0;0;0;10;0;0;726;0;1;T847C	C3037T	C4021T	G6320T	C14408T	C14724T	C15324T	C18377T	T19896C	T20850C	A23403G	G23587C	G25269T	A25472G	C25889T	A26766G	T28889G;;;;;T847C	C4021T	G6320T	C14724T	C18377T	T19896C	T20850C	G23587C	G25269T	A25472G	C25889T	A26766G	T28889G;0;0;13;13;;M:I82V	N:S206A	ORF1a:V2019F	ORF1b:P314L	ORF1b:T1637I	ORF3a:D27G	ORF3a:S166L	S:D614G	S:Q675H	S:C1236F;;;6875-7042	19293-19557	21163-21210	21220-21243	21296	21310	21314-21317	21322-21340	27528-27650	27697-27769;;ChinaCDC_N_F:T28889G;87916;343;29671;0.9564926595993714;3000;15.777778;good;726;10;0;good;0;24;5;20.833333;good;13;;0;good;0;;0;;0;0;good;;0;0;good;false;;;
hCoV-19/Cameroon/Yaounde-21V-00596/2021;20D;B.1.1.1;B.1.1.1;20D;unassigned;20D;92.161389;mediocre;29;0;0;0;17;0;0;453;0;3;A543G	C2062T	C3037T	C3117T	C4002T	C4084T	C4321T	C5512T	C6606T	A6866T	A6869T	G10097A	C12115T	C13536T	C14408T	T14514C	C19029T	C20270T	A23403G	G23426T	C23604A	C23731T	C26060T	A26772G	G27084T	C28253T	G28881A	G28882A	G28883C;;;;C4321T|21L&22C&22B&22A&22D	C23604A|21K&21L&20I&22C&22B&22A&21H&21M&22D	C26060T|21L&22C&22B&22A&22D	C28253T|20H&21G;A543G	C2062T	C3117T	C4084T	C5512T	C6606T	A6866T	A6869T	C12115T	T14514C	C19029T	C20270T	G23426T	A26772G	G27084T;0;4;15;19;;M:M84V	M:A188S	N:R203K	N:G204R	ORF1a:E93G
hCoV-19/Cameroon/Yaounde-21V-01591/2021;20B;B.1.1.354;B.1.1.354;20B;unassigned;20B;1.562500;good;17;0;0;0;11;0;0;127;0;5;C3037T	C7528T	C8917T	G9389A	C14408T	C17528T	G18651T	C19217T	G21974T	A23403G	G27637T	C27920A	G28881A	G28882A	G28883C	G28899T	C29167T;;;;G21974T|20J;C7528T	C17528T	G18651T	C19217T	G27637T	C27920A	C29167T;0;1;7;8;;N:R203K	N:G204R	N:R209I	ORF1a:D3042N	ORF1b:P314L	ORF1b:T1354I	ORF1b:E1728D	ORF1b:P1917L	ORF7a:V82F	S:D138Y	S:D614G;;;19293	19362-19388	19444	19454-19551;;"ChinaCDC_N_F:G28881A;G28882A;G28883C;G28899T	USCDC_N2_F:C29167T";87916;343;29671;0.9765240945724508;3000;0;good;127;10;0;good;0;24;3;12.500000;good;11;;0;good;0;;0;;0;0;good;;0;0;good;false;;;
hCoV-19/Cameroon/Yaounde-21V-02362/2021;20A;B.1;B.1;20A;unassigned;20A;21.006944;good;20;0;0;0;13;0;0;287;0;1;A929G	A2466G	C3037T	T3203C	C14408T	C14724T	C15324T	G16528T	T19896C	T20850C	C21721T	A23403G	G23587C	A25472G	G25538T	A25712G	C25889T	A26766G	G28077T	T28889G;;;;C21721T|22C;A929G	A2466G	T3203C	C14724T	G16528T	T19896C	T20850C	G23587C	A25472G	G25538T	A25712G	C25889T	A26766G	G28077T	T28889G;0;1;15;16;;M:I82V	N:S206A	ORF1a:I222V	ORF1a:K734R	ORF1b:P314L	ORF1b:V1021F	ORF3a:D27G	ORF3a:G49V	ORF3a:Y107C	ORF3a:S166L	ORF8:V62L	S:D614G	S:Q675H;;;6935-6957	19293-19556;;ChinaCDC_N_F:T28889G;87904;343;29671;0.9711734608567704;3000;0;good;287;10;0;good;0;24;11;45.833333;mediocre;19;;0;good;0;;0;;0;0;good;;0;0;good;false;;;
hCoV-19/Cameroon/Yaounde-21V-02577/2021;20A;B.1;B.1;20A;unassigned;20A;29.340278;good;18;1;0;0;12;0;0;151;0;1;C1884T	C2252A	C3037T	C9711T	C9891T	C14408T	C15324T	G15919T	A21768T	G22205C	G22225T	A23403G	C26078T	G26196C	C27128T	A27388G	A28816C	C28869T;28271;;;C9891T|21I&21A	C28869T|20G;C1884T	C2252A	C9711T	G15919T	A21768T	G22205C	G22225T	C26078T	G26196C	C27128T	A27388G	A28816C;0;2;12;14;;N:Q181H	N:P199L	ORF1a:A540V	ORF1a:Q663K	ORF1a:S3149F	ORF1a:A3209V	ORF1b:P314L	ORF1b:V818L	ORF3a:T229I	S:H69L	S:D215H	S:D614G;;;19401-19410	19414-19554;;Charit̩_N_R:A28816C;87903;343;29671;0.9757214995150988;3000;0;good;151;10;0;good;0;24;13;54.166667;mediocre;21;;0;good;0;;0;;0;0;good;;0;0;good;false;;;
hCoV-19/Cameroon/Yaounde-21V-04686/2021;20A;B.1;B.1;20A;unassigned;20A;6.250000;good;18;0;0;0;10;0;0;0;0;2;C3037T	T9931C	G11312A	C14408T	C14724T	C15324T	T19896C	C20316T	C20405T	T20850C	A23403G	G23587C	A25472G	C25889T	A26766G	C27741T	C28315T	T28889G;;;;;T9931C	G11312A	C14724T	T19896C	C20316T	C20405T	T20850C	G23587C	A25472G	C25889T	A26766G	C27741T	C28315T	T28889G;0;0;14;14;;M:I82V	N:S206A	ORF1a:V3683I	ORF1b:P314L	ORF1b:P2313L	ORF3a:D27G	ORF3a:S166L	ORF9b:A11V	S:D614G	S:Q675H;;;;;ChinaCDC_N_F:T28889G	USCDC_N1_P:C28315T;87912;343;29671;0.9807711600842725;3000;0;good;0;10;0;good;0;24;6;25;good;14;;0;good;0;;0;;0;0;good;;0;0;good;false;;;
hCoV-19/Cameroon/Douala-HGDCOV1685/2021;20I (Alpha	V1);B.1.1.7;B.1.1.7;20I;Alpha;20I (Alpha	V1);11.934499;good;33;19;0;0;22;6;0;545;0;5;C913T	C2110T	C3037T	C3267T	C4784T	C5388A	C5979T	C5986T	A6869T	T7984C	C14120T	C14408T	C14676T	C15279T	T16176C	A23063T	C23271A	A23403G	C23604A	C23709T	T24506G	G24914C	C27972T	G28048T	A28095T	A28111G	G28280C	A28281T	T28282A	G28881A	G28882A	G28883C	C28977T;11288-11296	21765-21770	21992-21994	28271;;;C2110T|20I	C14120T|20I	A28095T|20I;C4784T	C5979T	A6869T	T7984C;0;3;4;7;;N:D3L	N:R203K	N:G204R	N:S235F	ORF1a:T1001I	ORF1a:L1507F	ORF1a:A1708D	ORF1a:S1905F
hCoV-19/Cameroon/Douala-HGDCOV1946/2021;20A;B.1.619;B.1.619;20A;unassigned;20A;15.328275;good;40;13;0;0;25;4;0;1195;0;2;C583T	C643T	G2407A	C3037T	G5008T	A6183G	C6633T	G8084A	C8311T	C8655T	A8658G	C9319T	G10617A	G11521T	C12473T	C14403T	C14408T	C15324T	G19962A	C21637T	T22191C	T22882G	C22987T	G23012A	A23403G	T24194C	G24368A	C24378T	C24642T	G26211T	C26464G	G26467C	C26606T	T26767C	G27459T	G28027C	C28311T	C28441T	G28875T	C28887T;8663-8665	11288-11296	28271;;;;C583T	C643T	A6183G	C8655T	A8658G	G10617A	C22987T	C26464G	G26467C
hCoV-19/Cameroon/Douala-HGDCOV2383/2021;20A;B.1;B.1;20A;unassigned;20A;436.317215;bad;28;1;2;2;14;1;0;1180;0;0;C2416T	C3037T	G3053T	G4255T	C5183T	G5206T	A6869T	T6873C	G8371T	C9891T	G11417T	A11430G	C14408T	T16683C	C16887T	G20476T	C21077T	C21846T	A22320G	C22591T	G23012A	A23403G	G24977C	A25531G	G25563T	C28253T	A28272T	C28606T;26161;6871:TT;;C5183T|22D	C9891T|21I&21A	C21846T|21K&21J&21H&21B&21M	G23012A|20J&20H&21H&21D	C28253T|20H&21G	A28272T|21C&21H;G3053T	G4255T	G5206T	A6869T	T6873C	G8371T	G11417T	A11430G	T16683C	C16887T	G20476T	C21077T	A22320G	C22591T	G24977C	A25531G	C28606T;0;6;17;23;ORF1a:2203-4401	ORF3a:258-276;ORF1a:D930Y
hCoV-19/Cameroon/Douala-HGDCOV2700/2021;20B;B.1.1.318;B.1.1.318;20B;unassigned;20B;120.617040;bad;39;15;6;2;15;4;1;449;0;3;C3037T	A3852T	C3961T	A6866T	A6869T	T6873C	G7798T	C9072T	G9176A	C9891T	C10116T	T10687C	C10833T	C14408T	G15372T	T18012C	G20578A	C21846T	G23012A	T23287C	A23403G	C23604A	G23948C	C24382T	C25276A	T26767C	A27887T	A27888C	C27889T	G27890T	A27894T	A27897T	A27898C	T27901A	G28209T	A28271G	G28881A	G28882A	G28883C;11288-11296	21992-21994	28896-28898;6871:TT	27899:CGCC;;-27889T|22B	-27890T|21C;A3852T	A6866T	A6869T	T6873C	G9176A	T10687C	C10833T	G15372T
hCoV-19/Cameroon/Douala-HGDCOV2800/2021;20B;B.1.1.318;B.1.1.318;20B;unassigned;20B;36.111111;mediocre;32;15;4;1;19;5;1;245;0;3;G545T	C3037T	C3961T	G7798T	C9072T	C9891T	C10116T	G12817T	C14408T	G20578A	C21846T	G23012A	T23287C	A23403G	C23604A	G23948C	C24382T	C25276A	T26767C	A27887T	A27888C	C27889T	G27890T	A27894T	A27897T	A27898C	T27901A	G28209T	A28271G	G28881A	G28882A	G28883C;11288-11296	21992-21994	28896-28898;27899:CGCC;;-27889T|22B	-27890T|21C;G545T	G12817T	-27887T	-27888C	-27894T	-27897T	-27898C	-27901A;0;2;8;10;ORF8:3-122;M:I82T	N:R203K	N:G204R	N:R209G	ORF1a:G94C	ORF1a:K2511N	ORF1a:T2936I	ORF1a:A3209V	ORF1a:T3284I
hCoV-19/Cameroon/Douala-HGDCOV3195/2021;20H (Beta	V2);B.1.351;B.1.351;20H;Beta;20H (Beta	V2);62.945322;mediocre;21;9;0;0;14;3;0;2333;0;1;C1059T	A2692T	C3037T	G4201T	G5230T	C9344T	A10323G	C10741T	C11956T	C12415T	C14408T	A21801C	G22813T	A23403G	C23664T	G25563T	C25904T	C26456T	T27193C	C28253T	C28887T;11288-11296;;;A2692T|20H	C9344T|21L&22C&22B&22A&22D;G4201T	C10741T	C11956T	C12415T	T27193C;0;2;5;7;;E:P71L	N:T205I	ORF1a:T265I	ORF1a:M1312I	ORF1a:K1655N	ORF1a:L3027F	ORF1a:K3353R	ORF1b:P314L	ORF3a:Q57H	ORF3a:S171L	S:D80A	S:K417N	S:D614G	S:A701V;ORF1a:S3675-	ORF1a:G3676-	ORF1a:F3677-;;1410-1412	1432-1447	5054	5068-5072	5076-5102	6867-7069	7289-7293	7866-7874
hCoV-19/Cameroon/Douala-HGDCOV3231/2021;20A;B.1.619;B.1.619;20A;unassigned;20A;2502.951389;bad;17;10;0;0;10;3;0;13575;0;4;C884T	G2407A	C3037T	C8311T	G11521T	C12473T	T15484C	A15486T	G15487T	A23403G	T24194C	C24378T	C24748T	C26606T	T26767C	G27459T	C28311T;11288-11296	28271;;T6633C	G22882T;C24748T|21D;C884T	T15484C	A15486T	G15487T;2;1;4;7;;M:I82T	N:P13L	ORF1a:R207C	ORF1a:M3752I	ORF1b:S673P	ORF1b:G674*	ORF7a:E22D	ORF9b:P10S	S:D614G	S:S939F;ORF1a:S3675-	ORF1a:G3676-	ORF1a:F3677-;;1332-1981	1994	1996	2001	2233-2368	2449	2453	2463-2852	2936-2959	3194-3413	3415-3422	3484-4066	4069-4070	4407-4596	4616	4641-5277	5951-6176	6865-7357
hCoV-19/Cameroon/Douala-56674/2021;20A;B.1.619;B.1.619;20A;unassigned;20A;1970.500772;bad;52;10;12;2;21;3;2;7515;0;2;G1868T	T1871G	A2903G	A2905G	A2906T	A2907T	A2908G	G5008T	T6174G	A7690G	C7691T	C7721A	G8084A	C8311T	G9203C	T9206A	G9209C	C9319T	G11521T	T14543A	T14544C	G14548T	C15324T	A15827G	A15828T	G15829C	A15833C	T18256A	T18258A	T18260A	A21163T	A21166T	T21170C	C21637T	A21963G	T21966A	T22191C	C22987T	G23012A	A23403G	C24642T	C24981G	T24982G	C25378G	C25380T	A25381C	A27218T	C28087G	C28311T	C28441T
hCoV-19/Cameroon/Douala-58014/2021;20A;B.1.620;B.1.620;20A;unassigned;20A;1466.498272;bad;37;24;2;2;16;8;0;8718;0;1;C1473T	A1870T	T1871G	A2903G	A2905G	A2906T	T6174G	G6236A	A7690G	C7691T	C8293T	T8338A	G8342A	C8344A	G9203C	T9206A	G9209C	T9212A	T14544C	G14548T	C15324T	G17110T	C19152A	C21638T	C22295T	G22992A	G23012A	A23403G	A23416T	G23517C	C24642T	A26588T	A26591T	T28088G	A28271T	T28297C	C28932T;11288-11296	21992-21994	22283-22291	27795-27797;9204:G	26586:A;;;A1870T	T1871G	A2903G	A2905G	A2906T	T6174G	A7690G	C7691T	C8293T	T8338A
hCoV-19/Cameroon/Douala-58420/2021;20A;B.1.619;B.1.619;20A;unassigned;20A;0;good;33;10;0;0;20;3;0;257;0;2;G2407A	C3037T	C3429T	G5008T	C6633T	G8084A	C8311T	C9319T	G11521T	C12473T	C14403T	C14408T	C15324T	C19017T	G19962A	C21637T	T22191C	T22882G	G23012A	A23403G	T24194C	G24368A	C24378T	C24642T	G26211T	C26606T	T26767C	G27459T	T27796C	C28311T	C28441T	G28875T	C28887T;11288-11296	28271;;;;C3429T	C19017T	T27796C	C28441T;0;0;4;4;;M:I82T	N:P13L	N:S201I	N:T205I	ORF1a:T1055I	ORF1a:A2123V	ORF1a:E2607K	ORF1a:M3752I	ORF1b:P314L	ORF7a:E22D	ORF7b:L14S	ORF9b:P10S	ORF9b:S53L	S:I210T
hCoV-19/Cameroon/Douala-58530/2021;20A;B.1.619;B.1.619;20A;unassigned;20A;3.401975;good;30;10;0;0;17;3;0;798;0;2;C1627G	G2407A	C3037T	G5008T	C6633T	G8084A	C8311T	C9319T	G11521T	C12473T	C14403T	C14408T	C15324T	G19962A	C21637T	T22191C	T22882G	G23012A	A23403G	T24194C	G24368A	C24378T	C24642T	G26211T	C26606T	T26767C	G27459T	C28311T	G28875T	C28887T;11288-11296	28271;;;;C1627G;0;0;1;1;;M:I82T	N:P13L	N:S201I	N:T205I	ORF1a:A2123V	ORF1a:E2607K	ORF1a:M3752I	ORF1b:P314L	ORF7a:E22D	ORF9b:P10S	S:I210T	S:N440K	S:E484K	S:D614G	S:D936N	S:S939F	S:T1027I;ORF1a:S3675-	ORF1a:G3676-	ORF1a:F3677-;;6867-6955	7031-7032
hCoV-19/Cameroon/Douala-TB-001/2021;20H (Beta	V2);B.1.351;B.1.351;20H;Beta;20H (Beta	V2);12.921896;good;26;18;0;0;19;6;0;1210;0;1;C1059T	A2194G	C3037T	G5230T	G8021T	A10323G	C14408T	C17999T	C18714T	C19803T	C21110T	A21801C	A22206G	G22813T	G23012A	A23403G	T23470C	C23664T	C25546T	G25563T	C25904T	C26456T	C27059T	C28253T	A28254C	C28887T;11288-11296	22283-22291;;;;A2194G	G8021T	C17999T	C18714T	C19803T	C21110T	T23470C	C25546T	C27059T	A28254C;0;0;10;10;;E:P71L	N:T205I	ORF1a:T265I	ORF1a:K1655N	ORF1a:V2586F	ORF1a:K3353R	ORF1b:P314L	ORF1b:T1511I	ORF1b:T2548I	ORF3a:L52F	ORF3a:Q57H	ORF3a:S171L	ORF8:I121L
hCoV-19/Cameroon/Yaounde-01-ECO1/2021;20D;B.1.1.1;B.1.1.1;20D;unassigned;20D;118.361111;bad;33;0;0;0;16;0;0;0;1;3;C241T	A543G	C2062T	G2755T	C3037T	C3117T	C4002T	C4084T	C4321T	C5512T	C6606T	G10097A	C12115T	C13405T	C13536T	C14408T	T14514C	C16694T	C19029T	C20270T	A23403G	G23426T	C23604A	C23731T	C26060T	A26772G	G27084T	C28253T	G28881A	G28882A	G28883C	G29751C	G29755T;;;;C4321T|21L&22C&22B&22A&22D	C23604A|21K&21L&20I&22C&22B&22A&21H&21M&22D	C26060T|21L&22C&22B&22A&22D	C28253T|20H&21G;A543G	C2062T	G2755T	C3117T	C4084T	C5512T	C6606T	C12115T	C13405T	T14514C	C16694T	C19029T	C20270T	G23426T	A26772G
hCoV-19/Cameroon/Yaounde-01-ECO4/2021;20D;B.1.1.1;B.1.1.1;20D;unassigned;20D;117.361111;bad;33;0;0;0;16;0;0;2;0;3;C241T	A543G	C2062T	C3037T	C3117T	C4002T	C4084T	C4321T	C5512T	C6606T	G10097A	G11596T	C12115T	C13536T	C14408T	T14514C	C19029T	C20270T	A23403G	G23426T	C23604A	C23731T	C26060T	A26772G	G27084T	C28253T	G28881A	G28882A	G28883C	G29751C	G29755T	A29892G	A29899C;;;;C4321T|21L&22C&22B&22A&22D	C23604A|21K&21L&20I&22C&22B&22A&21H&21M&22D	C26060T|21L&22C&22B&22A&22D	C28253T|20H&21G;A543G	C2062T	C3117T	C4084T	C5512T	C6606T	G11596T	C12115T	T14514C	C19029T	C20270T	G23426T	A26772G	G27084T	G29751C
hCoV-19/Cameroon/Yaounde-01-ECO8/2021;20B;L.3;B.1.1.10.3;20B;unassigned;20B;11.111111;good;30;0;0;0;15;0;0;0;0;3;C241T	C1601T	C3037T	G4399T	C4543T	G8179T	C8481T	A9453C	C11565T	C12085T	C12406T	C14408T	C14805T	C15656T	C17002T	C19170T	C19269T	G19509A	C21811T	T22917G	A23403G	A25026T	G25244T	C25810T	T26705C	A26927G	G28881A	G28882A	G28883C	G29759T;;;;C14805T|20G&19B	C25810T|21L;C11565T	C12085T	C12406T	C15656T	C17002T	C21811T	T26705C	G29759T;0;2;8;10;;N:R203K	N:G204R	ORF1a:L446F	ORF1a:M1378I	ORF1a:P2739L	ORF1a:Y3063S	ORF1a:P3767L	ORF1b:P314L	ORF1b:T730I	ORF1b:L1179F	ORF3a:L140F	S:L452R	S:D614G
hCoV-19/Cameroon/Yaounde-01-ECO9/2021;21D (Eta);B.1.525;B.1.525;21D;Eta;21D (Eta);4.340278;good;31;24;0;0;17;8;0;48;0;2;A12T	C241T	C1498T	A1807G	G2659A	C3037T	C6285T	T8593C	C9565T	A10323G	C14407T	C14408T	C18171T	A20724G	A21717G	C21762T	G23012A	A23403G	G23593C	C23730T	T24224C	C24748T	C26305T	T26767C	C26801T	G27541A	C27630T	C28308G	A28699G	C28887T	G29543T;11288-11296	21765-21770	21992-21994	27205-27207	28278-28280;;;A10323G|20H	C26305T|21D;A12T	C23730T	C26801T	G27541A	C27630T;0;2;5;7;;E:L21F	M:I82T	N:D3Y	N:A12G	N:T205I	ORF1a:T2007I	ORF1a:K3353R	ORF1b:P314F	ORF7a:A50T	ORF9b:H9D	S:Q52R
hCoV-19/Cameroon/Yaounde-01-ECO10/2021;20D;B.1.1.1;B.1.1.1;20D;unassigned;20D;88.027778;mediocre;32;0;0;0;17;0;0;0;2;4;C241T	A543G	C2062T	C3037T	C3117T	C4002T	C4021T	G4444A	C5512T	C6606T	G7252A	G10097A	A10323G	G11335T	C13536T	C14408T	T14514C	G18525T	C19029T	G22346T	A23403G	G23426T	C23604A	C23731T	C26060T	G27084T	G28337T	G28881A	G28882A	G28883C	G29755T	A29898G;;;;A10323G|20H	C23604A|21K&21L&20I&22C&22B&22A&21H&21M&22D	C26060T|21L&22C&22B&22A&22D;A543G	C2062T	C3117T	C4021T	G4444A	C5512T	C6606T	G7252A	G11335T	T14514C	G18525T	C19029T	G22346T	G23426T	G27084T	G28337T	G29755T
hCoV-19/Cameroon/Yaounde-01-ECO15/2021;20D;B.1.1.1;B.1.1.1;20D;unassigned;20D;11.111111;good;24;0;0;0;15;0;0;0;0;3;C241T	C3037T	C4002T	T4726C	G10097A	C13536T	C14408T	C14708T	C17410T	G18538T	T18696A	A21957C	G23120T	A23403G	T23599A	C23731T	C24378T	G25135T	G26918T	T28465C	G28881A	G28882A	G28883C	C29095T;;;;C17410T|21L&22C&22B&22A&22D;T4726C	C14708T	G18538T	T18696A	A21957C	G23120T	T23599A	C24378T	G25135T	G26918T	T28465C	C29095T;0;1;12;13;;N:R203K	N:G204R	ORF1a:T1246I	ORF1a:G3278S	ORF1b:P314L	ORF1b:A414V	ORF1b:R1315C	ORF1b:V1691L	ORF9b:L61S	S:E132A	S:A520S	S:D614G	S:N679K	S:S939F	S:K1191N;;;;;"ChinaCDC_N_F:G28881A;G28882A;G28883C";89502;0;29866;0.9987626659532488;3000;0;good;0;10;0;good;0;24;8;33.333333;mediocre;16;;0;good;0;;0;;0;0;good;;0;0;good;false;;;
hCoV-19/Cameroon/Yaounde-02-ECO17/2021;20D;B.1.1.1;B.1.1.1;20D;unassigned;20D;137.111111;bad;32;0;0;0;17;0;0;0;1;3;C241T	A543G	C2062T	C3037T	C3117T	C4002T	C4084T	C4321T	C5512T	C6606T	G10097A	G11596T	C12115T	C13536T	C14408T	T14514C	C17410T	C19029T	C20270T	A23403G	G23426T	C23604A	C23731T	C26060T	A26772G	G27084T	C28253T	G28881A	G28882A	G28883C	G29751C	G29755T;;;;C4321T|21L&22C&22B&22A&22D	C17410T|21L&22C&22B&22A&22D	C23604A|21K&21L&20I&22C&22B&22A&21H&21M&22D	C26060T|21L&22C&22B&22A&22D	C28253T|20H&21G;A543G	C2062T	C3117T	C4084T	C5512T	C6606T	G11596T	C12115T	T14514C	C19029T	C20270T	G23426T	A26772G	G27084T	G29751C
hCoV-19/Cameroon/Yaounde-01-ECO19/2021;20A;B.1.619;B.1.619;20A;unassigned;20A;0;good;31;10;0;0;18;3;0;0;0;2;C241T	G2407A	C3037T	G5008T	C6633T	G8084A	C8311T	C9319T	G11521T	C12473T	C14403T	C14408T	C15324T	G19962A	C21637T	T22191C	T22882G	G23012A	A23403G	T24194C	G24368A	C24378T	C24642T	G26211T	C26606T	T26767C	G27459T	C28311T	C28441T	G28875T	C28887T;11288-11296	28271;;;;C28441T;0;0;1;1;;M:I82T	N:P13L	N:S201I	N:T205I	ORF1a:A2123V	ORF1a:E2607K	ORF1a:M3752I	ORF1b:P314L	ORF7a:E22D	ORF9b:P10S	ORF9b:S53L	S:I210T	S:N440K	S:E484K	S:D614G	S:D936N	S:S939F	S:T1027I;ORF1a:S3675-	ORF1a:G3676-
hCoV-19/Cameroon/Yaounde-02-ECO20/2021;21D (Eta);B.1.525;B.1.525;21D;Eta;21D (Eta);4.173611;good;30;24;0;0;15;8;0;10;2;2;A12T	C241T	C1091T	C1498T	A1807G	G2659A	C3037T	C6285T	T8593C	C9565T	C14407T	C14408T	C18171T	A20724G	A21717G	C21762T	G23012A	A23403G	G23593C	T24224C	C24748T	C26305T	T26767C	C26801T	C28308G	A28699G	C28887T	G29543T	A29746C	T29758G;11288-11296	21765-21770	21992-21994	27205-27207	28278-28280;;;C26305T|21D;A12T	C1091T	C26801T	A29746C	T29758G;0;1;5;6;;E:L21F	M:I82T	N:D3Y	N:A12G	N:T205I	ORF1a:P276S	ORF1a:T2007I	ORF1b:P314F	ORF9b:H9D	S:Q52R	S:A67V	S:E484K	S:D614G
hCoV-19/Cameroon/Yaounde-02-ECO23/2021;20A;B.1.260;B.1.260;20A;unassigned;20A;12.111111;good;21;0;0;0;12;0;0;0;1;1;C241T	C3037T	A7519G	C9333T	G11327A	C14408T	C14724T	C15324T	C18486T	G19891T	T19896C	T20850C	A23403G	G23587C	A25472G	G25593T	C25889T	C26735T	A26766G	C28153T	T28889G;;;;;A7519G	C9333T	G11327A	C14724T	C15324T	C18486T	G19891T	T19896C	T20850C	G23587C	A25472G	G25593T	C25889T	A26766G	C28153T	T28889G;0;0;16;16;;M:I82V	N:S206A	ORF1a:A3023V	ORF1a:A3688T	ORF1b:P314L	ORF1b:D2142Y	ORF3a:D27G	ORF3a:K67N	ORF3a:S166L	ORF8:T87I	S:D614G	S:Q675H;;;;Y:12924;ChinaCDC_N_F:T28889G;89574;0;29886;0.999398053706986;3000;0;good;0;10;10;good;1;24;8;33.333333;mediocre;16;;0;good;0;;0;;0;0;good;;0;0;good;false;;;
hCoV-19/Cameroon/Yaounde-02-ECO29/2021;20D;B.1.1.1;B.1.1.1;20D;unassigned;20D;160.250000;bad;34;0;4;0;19;0;0;93;2;3;C241T	A543G	C2062T	C3037T	C3117T	C4002T	C4084T	C4321T	C5512T	C6606T	G10097A	C12115T	C13536T	A13712G	C14408T	T14514C	C17678T	C18568T	C19029T	C20270T	G23012A	A23403G	G23426T	C23604A	C23731T	C26060T	A26772G	G27084T	C28253T	G28881A	G28882A	G28883C	G29751C	G29755T;;29893:CACC;;C4321T|21L&22C&22B&22A&22D	G23012A|20J&20H&21H&21D	C23604A|21K&21L&20I&22C&22B&22A&21H&21M&22D	C26060T|21L&22C&22B&22A&22D	C28253T|20H&21G;A543G	C2062T	C3117T	C4084T	C5512T	C6606T	C12115T	A13712G	T14514C	C17678T	C18568T	C19029T	C20270T
hCoV-19/Cameroon/Yaounde-02-ECO31/2021;20A;B.1.619;B.1.619;20A;unassigned;20A;0;good;31;10;0;0;18;3;0;0;0;2;C241T	G2407A	C3037T	G5008T	C6633T	G8084A	C8311T	C9319T	G11521T	C12473T	C14403T	C14408T	C15324T	G19962A	C21637T	T22191C	T22882G	G23012A	A23403G	T24194C	G24368A	C24378T	C24642T	G26211T	C26606T	T26767C	G27459T	C28311T	C28441T	G28875T	C28887T;11288-11296	28271;;;;C28441T;0;0;1;1;;M:I82T	N:P13L	N:S201I	N:T205I	ORF1a:A2123V	ORF1a:E2607K	ORF1a:M3752I	ORF1b:P314L	ORF7a:E22D	ORF9b:P10S	ORF9b:S53L	S:I210T	S:N440K	S:E484K	S:D614G	S:D936N	S:S939F	S:T1027I;ORF1a:S3675-	ORF1a:G3676-
hCoV-19/Cameroon/Yaounde-01-ECO33/2021;20A;B.1;B.1;20A;unassigned;20A;35.027778;mediocre;19;2;0;0;11;0;0;0;1;1;C241T	C1884T	C3037T	C9711T	C9891T	C14408T	C15324T	A16422G	C21575T	G22093C	G22205C	G22225T	A23403G	C25544A	G26196C	C27128T	A27388G	A28816C	C28869T;138	28271;;;C9891T|21I&21A	C28869T|20G;C1884T	C9711T	A16422G	C21575T	G22093C	G22205C	G22225T	C25544A	G26196C	C27128T	A27388G	A28816C;0;2;12;14;;N:Q181H	N:P199L	ORF1a:A540V	ORF1a:S3149F	ORF1a:A3209V	ORF1b:P314L	ORF3a:A51E	S:L5F	S:M177I	S:D215H	S:D614G;;;;K:28690;Charit̩_N_R:A28816C;89534;0;29876;0.999063639099756;3000;0;good;0;10;10;good;1;24;14;58.333333;mediocre;22;;0;good;0;;0;;0;0;good;;0;0;good;false;;;
hCoV-19/Cameroon/Yaounde-01-ECO34/2021;20D;B.1.1.1;B.1.1.1;20D;unassigned;20D;95.840278;mediocre;30;0;0;0;15;0;0;0;2;3;C241T	A543G	C2062T	C3037T	C3117T	C4002T	C4084T	C4321T	C5512T	C6606T	G10097A	C12115T	C13536T	C14408T	T14514C	C19029T	C20270T	A23403G	G23426T	C23604A	C23731T	C26060T	A26772G	G27084T	C28253T	G28881A	G28882A	G28883C	G29751C	G29755T;;;;C4321T|21L&22C&22B&22A&22D	C23604A|21K&21L&20I&22C&22B&22A&21H&21M&22D	C26060T|21L&22C&22B&22A&22D	C28253T|20H&21G;A543G	C2062T	C3117T	C4084T	C5512T	C6606T	C12115T	T14514C	C19029T	C20270T	G23426T	A26772G	G27084T	G29751C	G29755T;0;4;15;19;;M:M84V	M:A188S	N:R203K	N:G204R
hCoV-19/Cameroon/Yaounde-01-ECO36/2021;20D;B.1.1.1;B.1.1.1;20D;unassigned;20D;26;good;22;0;0;0;11;0;0;0;1;3;C241T	C2536T	C3037T	C4002T	C9448T	G10097A	G11417T	C11653A	C13536T	C14408T	C14805T	C17410T	A23403G	C23731T	G25249T	C25904T	G28280T	G28881A	G28882A	G28883C	C29284A	C29784T;;;;C14805T|20G&19B	C17410T|21L&22C&22B&22A&22D	C25904T|20H;C2536T	C9448T	G11417T	C11653A	G25249T	G28280T	C29284A	C29784T;0;3;8;11;;N:D3Y	N:R203K	N:G204R	ORF1a:T1246I	ORF1a:G3278S	ORF1a:V3718F	ORF1b:P314L	ORF1b:R1315C	ORF3a:S171L	S:D614G	S:M1229I;;;;Y:3787;"ChinaCDC_N_F:G28881A;G28882A;G28883C";89495;0;29861;0.9985620171889108;3000;0;good;0;10;10;good;1;24;12;50;mediocre;20;;0;good;0;;0;;0;0;good;;0;0;good;false;;;
hCoV-19/Cameroon/Yaounde-01-ECO37/2021;20D;B.1.1.1;B.1.1.1;20D;unassigned;20D;26;good;22;0;0;0;11;0;0;0;1;3;C241T	C2536T	C3037T	C4002T	C9448T	G10097A	G11417T	C11653A	C13536T	C14408T	C14805T	C17410T	A23403G	C23731T	G25249T	C25904T	G28280T	G28881A	G28882A	G28883C	C29284A	C29784T;;;;C14805T|20G&19B	C17410T|21L&22C&22B&22A&22D	C25904T|20H;C2536T	C9448T	G11417T	C11653A	G25249T	G28280T	C29284A	C29784T;0;3;8;11;;N:D3Y	N:R203K	N:G204R	ORF1a:T1246I	ORF1a:G3278S	ORF1a:V3718F	ORF1b:P314L	ORF1b:R1315C	ORF3a:S171L	S:D614G	S:M1229I;;;;Y:3787;"ChinaCDC_N_F:G28881A;G28882A;G28883C";89486;3;29861;0.9984616928067418;3000;0;good;0;10;10;good;1;24;12;50;mediocre;20;;0;good;0;;0;;0;0;good;;0;0;good;false;;;
hCoV-19/Cameroon/Yaounde-01-ECO40/2021;20H (Beta	V2);B.1.351;B.1.351;20H;Beta;20H (Beta	V2);22.006944;good;24;18;0;0;17;6;0;64;1;1;G174T	C241T	C1059T	A2692T	C3037T	G5230T	T7226C	C9344T	A10323G	T11485C	C14408T	A21801C	A22206G	G23012A	A23063T	A23403G	C23664T	G25563T	G25726T	C25904T	C26456T	T27193C	C28253T	C28887T;11288-11296	22283-22291;;T22813G;A2692T|20H	C9344T|21L&22C&22B&22A&22D;T7226C	T11485C	G25726T	T27193C;1;2;4;7;;E:P71L	N:T205I	ORF1a:T265I	ORF1a:K1655N	ORF1a:F2321L	ORF1a:L3027F	ORF1a:K3353R	ORF1b:P314L	ORF3a:Q57H	ORF3a:V112F	ORF3a:S171L	S:D80A	S:D215G	S:E484K	S:N501Y	S:D614G	S:A701V;ORF1a:S3675-	ORF1a:G3676-	ORF1a:F3677-	S:L241-
hCoV-19/Cameroon/Yaounde-12-ECO42/2020;20D;B.1.1.1;B.1.1.1;20D;unassigned;20D;66.673611;mediocre;26;0;0;0;14;0;0;0;2;3;C21T	C241T	A543G	C3037T	C3117T	C4002T	C5512T	C6606T	G10097A	C13536T	C14408T	T14514C	C14676T	C19029T	A23403G	G23426T	T23470C	C23604A	C23731T	C26060T	G26398T	G27084T	G28881A	G28882A	G28883C	G29553T;;;;C21T|21K	C14676T|20I	C23604A|21K&21L&20I&22C&22B&22A&21H&21M&22D	C26060T|21L&22C&22B&22A&22D;A543G	C3117T	C5512T	C6606T	T14514C	C19029T	G23426T	T23470C	G26398T	G27084T	G29553T;0;4;11;15;;E:V52L	M:A188S	N:R203K	N:G204R	ORF1a:E93G	ORF1a:T951I	ORF1a:T1246I	ORF1a:S2114F	ORF1a:G3278S	ORF1b:P314L	ORF3a:T223I	S:D614G
hCoV-19/Cameroon/Yaounde-12-ECO43/2020;20D;B.1.1.1;B.1.1.1;20D;unassigned;20D;1.694444;good;18;0;0;0;11;0;0;0;1;3;C241T	C3037T	C4002T	A4957G	G10097A	C13517T	C13536T	C14408T	C17410T	A22005G	A23403G	T23599A	C23731T	C27393T	T28465C	G28881A	G28882A	G28883C;;;;C17410T|21L&22C&22B&22A&22D;A4957G	C13517T	A22005G	T23599A	C27393T	T28465C;0;1;6;7;;N:R203K	N:G204R	ORF1a:T1246I	ORF1a:G3278S	ORF1b:T17I	ORF1b:P314L	ORF1b:R1315C	ORF9b:L61S	S:N148S	S:D614G	S:N679K;;;;W:22645;"ChinaCDC_N_F:G28881A;G28882A;G28883C";89505;7;29866;0.9984951342674648;3000;0;good;0;10;10;good;1;24;2;8.333333;good;10;;0;good;0;;0;;0;0;good;;0;0;good;false;;;
hCoV-19/Cameroon/Yaounde-12-ECO45/2020;20A;B.1;B.1;20A;unassigned;20A;5.562500;good;16;0;0;0;9;0;0;244;2;1;C241T	C3037T	G11312A	C14408T	C14724T	C15324T	T19896C	C20405T	T20850C	A23403G	G23587C	A25472G	C25889T	A26766G	C27741T	T28889G;;;;;G11312A	C14724T	T19896C	C20405T	T20850C	G23587C	A25472G	C25889T	A26766G	C27741T	T28889G;0;0;11;11;;M:I82V	N:S206A	ORF1a:V3683I	ORF1b:P314L	ORF1b:P2313L	ORF3a:D27G	ORF3a:S166L	S:D614G	S:Q675H;;;16505-16748;R:7388	W:22645;ChinaCDC_N_F:T28889G;89471;16;29861;0.9898337959402068;3000;0;good;244;10;20;good;2;24;3;12.500000;good;11;;0;good;0;;0;;0;0;good;;0;0;good;false;;;
hCoV-19/Cameroon/CV977/2021;20A;B.1;B.1;20A;unassigned;20A;76.562500;mediocre;26;0;0;0;13;0;0;0;0;0;T10A	T13A	T224C	C241T	T2300C	C2416T	C3037T	G3047T	G3307T	C7765T	C14408T	A14489G	G16647T	G20274T	C22550T	A23403G	A23566T	G23749T	C25513T	G25563T	C25904T	C27532T	A28272G	C28603T	C28869T	C29550T;;;;G16647T|20F	C25904T|20H	C28869T|20G;T10A	T13A	T224C	T2300C	G3047T	G3307T	C7765T	A14489G	G20274T	C22550T	A23566T	G23749T	C25513T	C27532T	A28272G	C28603T	C29550T;0;3;17;20;;N:P199L	ORF1a:F679L	ORF1a:D928Y	ORF1a:M1014I	ORF1b:P314L	ORF1b:E341G	ORF1b:M2269I
hCoV-19/Cameroon/CV980/2021;20A;B.1;B.1;20A;unassigned;20A;100;bad;24;1;0;0;12;0;0;2;0;2;C241T	C1884T	C3037T	C9711T	C9891T	A10323G	C12076A	C14408T	C15324T	A16422G	A20634C	G22205C	G22225T	A23403G	C25544A	G26196C	C27002T	C27128T	C27297T	T27384C	A27388G	G28690T	A28816C	C28869T;28271;;;C9891T|21I&21A	A10323G|20H	T27384C|21L&22C&22A&22D	C28869T|20G;C1884T	C9711T	C12076A	A16422G	A20634C	G22205C	G22225T	C25544A	G26196C	C27002T	C27128T	C27297T	A27388G	G28690T	A28816C;0;4;15;19;;N:L139F	N:Q181H	N:P199L	ORF1a:A540V	ORF1a:S3149F	ORF1a:A3209V	ORF1a:K3353R	ORF1a:N3937K	ORF1b:P314L	ORF3a:A51E
hCoV-19/Cameroon/CV981/2021;20A;B.1;B.1;20A;unassigned;20A;122.964335;bad;17;0;0;0;10;0;0;3260;0;1;C241T	A1809G	C3037T	T9395A	C14408T	C14724T	C15324T	A16311G	C17642T	T19896C	T20850C	A23403G	G23587C	A25472G	C25889T	A26766G	T28889G;;;;;A1809G	T9395A	C14724T	A16311G	C17642T	T19896C	T20850C	G23587C	A25472G	C25889T	A26766G	T28889G;0;0;12;12;;M:I82V	N:S206A	ORF1a:K515R	ORF1a:S3044T	ORF1b:P314L	ORF1b:A1392V	ORF3a:D27G	ORF3a:S166L	S:D614G	S:Q675H;;;76-98	1361-1376	1383-1388	2556-2561	3729-3734	4318-4337	4473-4478	4731-4735	4837-4892	4897	5130-5142	5151-5166	5862-6100	6202-6211
hCoV-19/Cameroon/CV985/2021;20A;B.1.619;B.1.619;20A;unassigned;20A;0;good;32;10;0;0;18;3;0;2;0;2;C241T	G2407A	C3037T	G5008T	C6633T	C8016T	G8084A	C8311T	C9319T	G11521T	C12473T	C14403T	C14408T	C15324T	G19962A	C21637T	T22191C	T22882G	G23012A	A23403G	T24194C	G24368A	C24378T	C24642T	G26211T	C26606T	T26767C	G27459T	C28311T	G28875T	C28887T	C29614T;11288-11296	28271;;;;C8016T	C29614T;0;0;2;2;;M:I82T	N:P13L	N:S201I	N:T205I	ORF1a:A2123V	ORF1a:A2584V	ORF1a:E2607K	ORF1a:M3752I	ORF1b:P314L	ORF7a:E22D	ORF9b:P10S	S:I210T	S:N440K	S:E484K	S:D614G	S:D936N	S:S939F
hCoV-19/Cameroon/CV986/2021;20I (Alpha	V1);B.1.1.7;B.1.1.7;20I;Alpha;20I (Alpha	V1);0.284722;good;32;19;0;0;20;6;0;390;0;4;C241T	C913T	C3037T	C3267T	C5388A	C5986T	C6070A	A6081G	T6954C	T8603C	C14408T	C14676T	C15279T	T16176C	C16667T	A17615G	A23063T	C23271A	A23403G	C23604A	C23709T	T24506G	G24914C	G25437T	G28280C	A28281T	T28282A	G28881A	G28882A	G28883C	C28977T	A29700G;11288-11296	21765-21770	21992-21994	28271;;;A29700G|21J;C6070A	A6081G	T8603C	C16667T	G25437T;0;1;5;6;;N:D3L	N:R203K	N:G204R	N:S235F	ORF1a:T1001I	ORF1a:A1708D	ORF1a:D1939G	ORF1a:I2230T	ORF1a:F2780L	ORF1b:P314L
hCoV-19/Cameroon/CV987/2021;20I (Alpha	V1);B.1.1.7;B.1.1.7;20I;Alpha;20I (Alpha	V1);0.791235;good;33;19;0;0;20;6;0;384;0;4;C241T	C913T	C3037T	C3267T	C5388A	C5986T	C6070A	A6081G	T6954C	T8603C	C14408T	C14676T	C15279T	T16176C	C16667T	A17615G	A23063T	C23271A	A23403G	C23604A	C23709T	T24506G	G24914C	G25437T	A27867C	G28280C	A28281T	T28282A	G28881A	G28882A	G28883C	C28977T	A29700G;11288-11296	21765-21770	21992-21994	28271;;;A29700G|21J;C6070A	A6081G	T8603C	C16667T	G25437T	A27867C;0;1;6;7;;N:D3L	N:R203K	N:G204R	N:S235F	ORF1a:T1001I	ORF1a:A1708D	ORF1a:D1939G	ORF1a:I2230T
hCoV-19/Cameroon/CV988/2021;20A;B.1;B.1;20A;unassigned;20A;69.444444;mediocre;26;1;0;0;12;0;0;5;0;2;C222T	C241T	C1884T	C3037T	G3620A	C9711T	C9891T	T11713C	C14358T	C14408T	C15324T	A16422G	G17079A	A17737G	C18687T	G22205C	G22225T	A23403G	C25544A	G26196C	C26522T	C27128T	A27388G	G28690T	A28816C	C28869T;28271;;;C9891T|21I&21A	C28869T|20G;C222T	C1884T	G3620A	C9711T	T11713C	C14358T	A16422G	G17079A	A17737G	C18687T	G22205C	G22225T	C25544A	G26196C	C26522T	C27128T	A27388G	G28690T	A28816C;0;2;19;21;;N:L139F	N:Q181H	N:P199L	ORF1a:A540V	ORF1a:G1119S	ORF1a:S3149F
hCoV-19/Cameroon/CV990/2021;19B;A.23.1;A.23.1;19B;unassigned;19B;4.340278;good;29;0;0;0;16;0;0;2;0;2;C337T	C925T	C1314A	C2062T	C2695T	C4573T	C8782T	C10747T	G11230T	G11266T	G11521T	A13693T	C14183T	C16575T	C17745T	C22000T	C22033A	G22661T	G23401T	C23604G	T24097C	T28144C	G28167A	C28278A	G28378C	G28878A	G28881A	C29668T	G29742A;;;;G28881A|21K&21L&20I&20B&22C&22B&20J&22A&20D&20F&21G&21M&22D;C337T	C925T	C1314A	C2062T	C2695T	A13693T	C14183T	C28278A	C29668T;0;1;9;10;;N:S2Y	N:S202N	N:R203K	ORF1a:T350N	ORF1a:M3655I	ORF1a:L3667F	ORF1a:M3752I	ORF1b:T76S	ORF1b:T239I	ORF8:L84S	ORF8:E92K	ORF9b:R32P	S:F157L	S:V367F
hCoV-19/Cameroon/CV991/2021;19B;A.23.1;A.23.1;19B;unassigned;19B;6.496310;good;30;0;0;0;17;0;0;434;0;2;C337T	C925T	C1314A	C2062T	C2695T	C4573T	C8782T	C10747T	G11230T	G11266T	G11521T	C14183T	C16575T	C17745T	A20198T	C22000T	C22033A	G22661T	G23401T	C23604G	T24097C	G27225T	T28144C	G28167A	C28278A	G28378C	G28878A	G28881A	C29668T	G29742A;;;;G28881A|21K&21L&20I&20B&22C&22B&20J&22A&20D&20F&21G&21M&22D;C337T	C925T	C1314A	C2062T	C2695T	C14183T	A20198T	G27225T	C28278A	C29668T;0;1;10;11;;N:S2Y	N:S202N	N:R203K	ORF1a:T350N	ORF1a:M3655I	ORF1a:L3667F	ORF1a:M3752I	ORF1b:T239I	ORF1b:Y2244F	ORF6:Q8H	ORF8:L84S	ORF8:E92K
hCoV-19/Cameroon/CV993/2021;20A;B.1.462;B.1.462;20A;unassigned;20A;25;good;22;0;0;0;13;0;0;0;0;0;C241T	C1218T	C2933T	C3037T	C3811T	C6578T	A6608G	C14408T	G15894T	C18877T	A23403G	C23604A	A23898G	G25563T	C26735T	C27294T	G28122A	G28209T	C28657T	A28911T	C29640T	G29706T;;;;C23604A|21K&21L&20I&22C&22B&22A&21H&21M&22D	C28657T|19B;C1218T	C2933T	C6578T	A6608G	G15894T	A23898G	C27294T	G28122A	G28209T	A28911T	C29640T	G29706T;0;2;12;14;;N:N213I	ORF1a:S318L	ORF1a:L890F	ORF1a:L2105F	ORF1a:R2115G	ORF1b:P314L	ORF1b:M809I	ORF3a:Q57H	ORF8:G77S	ORF8:E106*	S:D614G	S:P681H	S:Q779R;;;;;;89522;6;29876;0.9988964317961408;3000;0;good;0;10;0;good;0;24;12;50;mediocre;20;;0;good;0;;0;;0;0;good;;0;0;good;false;;;
hCoV-19/Cameroon/CV994/2021;20A;B.1.619;B.1.619;20A;unassigned;20A;0.346790;good;33;10;0;0;19;3;0;459;0;2;C241T	G2407A	C3037T	G5008T	C6633T	G8084A	C8311T	C9319T	G11521T	C12473T	C14403T	C14408T	C15324T	G19656T	G19962A	C21637T	C21721T	T22191C	T22882G	G23012A	A23403G	T24194C	G24368A	C24378T	C24642T	G26211T	C26606T	T26767C	G27459T	C28311T	C28441T	G28875T	C28887T;11288-11296	28271;;;C21721T|22C;G19656T	C28441T;0;1;2;3;;M:I82T	N:P13L	N:S201I	N:T205I	ORF1a:A2123V	ORF1a:E2607K	ORF1a:M3752I	ORF1b:P314L	ORF1b:K2063N	ORF7a:E22D	ORF9b:P10S	ORF9b:S53L	S:I210T	S:N440K	S:E484K	S:D614G
hCoV-19/Cameroon/CV998/2021;20D;B.1.1.1;B.1.1.1;20D;unassigned;20D;183.143224;bad;30;0;0;0;16;0;0;3179;0;3;C241T	A543G	G970T	C2062T	C3037T	C3117T	A3500C	C4002T	C4084T	C5512T	G10097A	C12115T	C13536T	C14408T	T14514C	C19029T	C20270T	A23403G	G23426T	C23604A	C23731T	C26060T	A26772G	G27084T	C28253T	G28881A	G28882A	G28883C	G29751C	G29755T;;;;C23604A|21K&21L&20I&22C&22B&22A&21H&21M&22D	C26060T|21L&22C&22B&22A&22D	C28253T|20H&21G;A543G	G970T	C2062T	C3117T	A3500C	C4084T	C5512T	C12115T	T14514C	C19029T	C20270T	G23426T	A26772G	G27084T	G29751C	G29755T;0;3;16;19;;M:M84V	M:A188S	N:R203K	N:G204R
hCoV-19/Cameroon/CV999/2021;20A;B.1;B.1;20A;unassigned;20A;84.027778;mediocre;28;1;0;0;12;0;0;0;0;2;T10A	T13A	C222T	C241T	C1884T	C3037T	G3620A	C9711T	C9891T	T11713C	C14358T	C14408T	C15324T	A16422G	G17079A	A17737G	C18687T	G22205C	G22225T	A23403G	C25544A	G26196C	C26522T	C27128T	A27388G	G28690T	A28816C	C28869T;28271;;;C9891T|21I&21A	C28869T|20G;T10A	T13A	C222T	C1884T	G3620A	C9711T	T11713C	C14358T	A16422G	G17079A	A17737G	C18687T	G22205C	G22225T	C25544A	G26196C	C26522T	C27128T	A27388G	G28690T	A28816C;0;2;21;23;;N:L139F	N:Q181H
hCoV-19/Cameroon/CV1000/2021;20I (Alpha	V1);B.1.1.7;B.1.1.7;20I;Alpha;20I (Alpha	V1);761.760000;bad;27;9;0;0;18;3;0;7752;0;3;C241T	C3037T	C3267T	C5388A	G8258T	C8950T	A13693T	C14408T	C14676T	T16176C	C21234T	C21575T	A23063T	C23271A	A23403G	C23604A	C23709T	G24914C	C27972T	G28048T	A28111G	G28280C	A28281T	T28282A	G28881A	G28882A	G28883C;11288-11296;;;;G8258T	C8950T	A13693T	C21234T	C21575T;0;0;5;5;;N:D3L	N:R203K	N:G204R	ORF1a:T1001I	ORF1a:A1708D	ORF1a:V2665F	ORF1b:T76S	ORF1b:P314L	ORF8:Q27*	ORF8:R52I	ORF8:Y73C	S:L5F	S:N501Y	S:A570D	S:D614G	S:P681H	S:T716I	S:D1118H;ORF1a:S3675-
hCoV-19/Cameroon/CV1003/2021;20D;B.1.1.1;B.1.1.1;20D;unassigned;20D;84.027778;mediocre;32;0;0;0;17;0;0;4;0;4;C241T	A543G	C2062T	C3037T	C3117T	C4002T	C4321T	C5512T	C6606T	A7291G	G10097A	G10396T	C13536T	C14408T	T14514C	G17721T	C19029T	A20284T	T20285C	G20287A	A23403G	G23426T	C23604A	C23731T	T25849C	C26060T	G27084T	G28881A	G28882A	G28883C	G28975T	G29755T;;;;C4321T|21L&22C&22B&22A&22D	C23604A|21K&21L&20I&22C&22B&22A&21H&21M&22D	C26060T|21L&22C&22B&22A&22D;A543G	C2062T	C3117T	C5512T	C6606T	A7291G	G10396T	T14514C	G17721T	C19029T	A20284T	T20285C	G20287A	G23426T	T25849C	G27084T	G28975T
hCoV-19/Cameroon/CV1009/2021;20A;B.1;B.1;20A;unassigned;20A;264.271605;bad;21;0;0;0;12;0;0;3750;1;1;C241T	A543G	G970T	C2062T	C3037T	C3117T	C4002T	C5512T	G10097A	C12115T	C14408T	T14514C	A23403G	C26060T	A26772G	G27084T	C28253T	G28875T	C28887T	G29751C	G29755T;;;;C4002T|20D&21G	G10097A|20D&21G	C26060T|21L&22C&22B&22A&22D	C28253T|20H&21G	C28887T|21C&20H&21H&21D;A543G	G970T	C2062T	C3117T	C5512T	C12115T	T14514C	A26772G	G27084T	G28875T	G29751C	G29755T;0;5;12;17;;M:M84V	M:A188S	N:S201I	N:T205I	ORF1a:E93G	ORF1a:E235D	ORF1a:T951I	ORF1a:T1246I	ORF1a:G3278S	ORF1b:P314L	ORF3a:T223I	S:D614G;;;1114-1120	1126-1130	1939-1964	4079-4144
hCoV-19/Cameroon/CV1010/2021;20A;B.1.619;B.1.619;20A;unassigned;20A;0;good;32;10;0;0;19;3;0;0;0;2;C241T	G2407A	C3037T	G5008T	C6633T	C7113T	G8084A	C8311T	C9319T	G11521T	C12473T	C14403T	C14408T	C15324T	G19962A	C21637T	T22191C	T22882G	G23012A	A23403G	T24194C	G24368A	C24378T	C24642T	G26211T	C26606T	T26767C	G27459T	C28311T	C28441T	G28875T	C28887T;11288-11296	28271;;;;C7113T	C28441T;0;0;2;2;;M:I82T	N:P13L	N:S201I	N:T205I	ORF1a:A2123V	ORF1a:T2283I	ORF1a:E2607K	ORF1a:M3752I	ORF1b:P314L	ORF7a:E22D	ORF9b:P10S	ORF9b:S53L	S:I210T	S:N440K	S:E484K	S:D614G	S:D936N
hCoV-19/Cameroon/Douala-57802/2021;20G;B.1.2;B.1.2;20G;unassigned;20G;261.838697;bad;20;1;1;2;17;2;0;1229;0;0;C3037T	A6866T	A6869T	G8264T	G8342A	C8344A	T8345A	C10319T	C14408T	A18424G	C21077T	G22217A	A23403G	G25563T	G25907T	C26060T	C26204T	C27964T	C28472T	C28869T;27523;19587:T;T1059C;C26060T|21L&22C&22B&22A&22D;A6866T	A6869T	G8264T	G8342A	C8344A	T8345A	C21077T	G22217A	C26204T;1;1;9;11;ORF1b:2041-2696	ORF7a:45-122;N:P67S	N:P199L	ORF1a:N2201Y	ORF1a:T2202S	ORF1a:G2667C	ORF1a:D2693K	ORF1a:C2694S	ORF1a:L3352F	ORF1b:P314L	ORF1b:N1653D	ORF3a:Q57H	ORF3a:G172V	ORF3a:T223I	ORF3a:T271I	ORF8:S24L	S:G219S	S:D614G;ORF7a:N43-	ORF7a:S44-;;647-648	650	655	810-812	816-819
hCoV-19/Cameroon/Douala-57930/2021;20A;B.1.619;B.1.619;20A;unassigned;20A;95.396176;mediocre;30;10;0;0;17;3;0;2735;0;2;C241T	C884T	G2407A	C3037T	C6633T	G8084A	C8311T	C9319T	G11521T	C12473T	C14403T	C14408T	C15324T	C17678T	C21637T	T22191C	G23012A	A23403G	A23884G	T24194C	G24368A	C24378T	C24642T	G26211T	C26606T	T26767C	A27388G	C28311T	G28875T	C28887T;11288-11296	28271;;G22882T	T27459G;;C884T	C17678T	A23884G	A27388G;2;0;4;6;;M:I82T	N:P13L	N:S201I	N:T205I	ORF1a:R207C	ORF1a:A2123V	ORF1a:E2607K	ORF1a:M3752I	ORF1b:P314L	ORF1b:T1404M	ORF9b:P10S	S:I210T	S:E484K	S:D614G	S:D936N	S:S939F
hCoV-19/Cameroon/Douala-58474/2021;20A;B.1.260;B.1.260;20A;unassigned;20A;1332.062565;bad;6;4;0;1;4;3;0;9944;0;0;C241T	A1103G	A23403G	G25563T	C26735T	G28703C;10751-10754;;;G25563T|20C&20G&20A&21C&20H&21H;A1103G	G28703C;0;1;2;3;ORF1a:3498-4401;N:D144H	ORF1a:I280V	ORF3a:Q57H	S:D614G;ORF1a:L3495-	ORF1a:V3496-	ORF1a:A3497-;;30-31	35	1362-1579	2545	2553	2565	2568-3157	3521-3778	4698-5569	5953-6168	6864-7311	8620-8646	8656	8667	8707	8961-9201	9579-9802	10149-10156	10161	10164-10168	10175	10275-10372	10750	10755-11004	11393-11566	11570	11618	11784-11793	11796	11828	11831	11836-11868	12483-12716	13693-13924	14293-14551	14920-15179	16205-17070	17499-17683	18056-18262
hCoV-19/Cameroon/Douala-58478/2021;20A;B.1.619;B.1.619;20A;unassigned;20A;829.013388;bad;28;1;0;0;16;0;0;8074;0;2;C3037T	A3569G	G5008T	C5175T	C6633T	G8084A	C8311T	C9319T	C12473T	C14403T	C14408T	C15324T	T19452A	A19459T	T19460A	A19461T	T22882G	A23403G	T24194C	G24368A	C24378T	G25273C	G26211T	T26767C	G27459T	C28311T	G28875T	C28887T;28271;;;;A3569G	C5175T	T19452A	A19459T	T19460A	A19461T	G25273C;0;0;7;7;;M:I82T	N:P13L	N:S201I	N:T205I	ORF1a:S1102G	ORF1a:T1637I	ORF1a:A2123V	ORF1b:P314L	ORF1b:I1998Y	ORF7a:E22D	ORF9b:P10S	S:N440K	S:D614G	S:D936N	S:S939F	S:M1237I;;;233	235
hCoV-19/Cameroon/Douala-58593/2021;20A;B.1.619;B.1.619;20A;unassigned;20A;3.456845;good;34;10;0;0;19;3;0;802;0;2;C241T	G2407A	C3037T	G3259T	G5008T	T5701C	C6633T	G8084A	C8311T	C9319T	G11521T	C12473T	C14403T	C14408T	C15324T	G19962A	C21637T	T22191C	T22882G	G23012A	A23403G	T24194C	G24368A	C24378T	C24642T	G26211T	C26606T	T26767C	G27459T	C28311T	C28441T	G28875T	C28887T	C28957T;11288-11296	28271;;;;G3259T	T5701C	C28441T	C28957T;0;0;4;4;;M:I82T	N:P13L	N:S201I	N:T205I	ORF1a:Q998H	ORF1a:A2123V	ORF1a:E2607K	ORF1a:M3752I	ORF1b:P314L	ORF7a:E22D	ORF9b:P10S	ORF9b:S53L	S:I210T
hCoV-19/Cameroon/Douala-HGD-COV1933/2021;20I (Alpha	V1);B.1.1.7;B.1.1.7;20I;Alpha;20I (Alpha	V1);194.461578;bad;28;13;0;0;17;4;0;3607;0;4;C241T	C913T	G1231T	C3037T	C3267T	C5388A	C6363T	G8084A	C8311T	T12304C	C14408T	C14676T	C15279T	A17615G	C23271A	A23403G	C23604A	C23709T	T24506G	A28111G	G28280C	A28281T	T28282A	G28881A	G28882A	G28883C	C28977T	C29750T;11288-11296	21992-21994	28271;;C16176T	T23063A	C24914G;;G1231T	C6363T	G8084A	C8311T	T12304C	C29750T;3;0;6;9;;N:D3L	N:R203K	N:G204R	N:S235F	ORF1a:K322N	ORF1a:T1001I	ORF1a:A1708D	ORF1a:A2033V	ORF1a:E2607K	ORF1b:P314L	ORF1b:K1383R	ORF8:Y73C
hCoV-19/Cameroon/Douala-HGD-COV2253/2021;20I (Alpha	V1);B.1.1.7;B.1.1.7;20I;Alpha;20I (Alpha	V1);14.088549;good;35;19;0;0;21;6;0;1143;0;5;C241T	C913T	C2110T	C3037T	C3267T	C4784T	C5388A	C5979T	C5986T	T6954C	T7984C	C14120T	C14408T	C14676T	C15279T	T15804C	T16176C	A23063T	C23271A	A23403G	C23604A	C23709T	T24506G	G24914C	C27972T	G28048T	A28111G	G28280C	A28281T	T28282A	G28881A	G28882A	G28883C	C28977T	G29212C;11288-11296	21765-21770	21992-21994	28271;;;C2110T|20I	C14120T|20I;C4784T	C5979T	T7984C	T15804C	G29212C;0;2;5;7;;N:D3L	N:R203K	N:G204R	N:S235F	ORF1a:T1001I	ORF1a:L1507F
hCoV-19/Cameroon/Douala-HGD-COV2382/2021;20A;B.1;B.1;20A;unassigned;20A;1683.698903;bad;13;2;0;1;7;1;0;11155;0;2;C241T	C14697T	A16422G	G18169A	A23403G	C25544A	G26196C	C27128T	A27388G	G27637T	G28690T	A28816C	C28869T;21067	28271;;;C28869T|20G;C14697T	A16422G	G18169A	C25544A	G26196C	C27128T	A27388G	G27637T	G28690T	A28816C;0;1;10;11;ORF1b:2535-2696;N:L139F	N:Q181H	N:P199L	ORF1b:G1568S	ORF3a:A51E	ORF7a:V82F	S:D614G;ORF1b:K2534-;;148	150-151	162	166	168	172	177	197	1198	1206	1210	1213	1216-1236	1240-1271	1285	1294-1297	1301	1305	1307-1308	1310-1311	1315-1316	1320-1321
hCoV-19/Cameroon/Douala-HGD-COV2391/2021;20A;B.1.619;B.1.619;20A;unassigned;20A;1127.236228;bad;17;36;0;1;11;12;0;9136;0;2;C241T	G2407A	C3037T	C6633T	G8084A	C8311T	G11521T	C12473T	T22191C	C24642T	G26211T	C26606T	T26767C	G27459T	C28311T	G28875T	C28887T;11288-11296	27268-27293	28271;;;;;0;0;0;0;ORF6:32-62;M:I82T	N:P13L	N:S201I	N:T205I	ORF1a:A2123V	ORF1a:E2607K	ORF1a:M3752I	ORF7a:E22D	ORF9b:P10S	S:I210T	S:T1027I;ORF1a:S3675-	ORF1a:G3676-	ORF1a:F3677-	ORF6:K23-	ORF6:V24-	ORF6:S25-	ORF6:I26-	ORF6:W27-	ORF6:N28-	ORF6:L29-	ORF6:D30-	ORF6:Y31-;;2517-2518	2521-2523	2525-2526	2532-2534	2538-2837	4732-5264	6150	6237-6478	6862-7311	8336-8337	8573
hCoV-19/Cameroon/Douala-HGD-COV2602/2021;20B;B.1.1.101;B.1.1.101;20B;unassigned;20B;98.886063;mediocre;11;2;0;1;6;1;0;2063;0;3;C241T	C2416T	C3037T	C5178T	T5260A	G8371T	C14408T	A23403G	G28881A	G28882A	G28883C;19294-19295;;;;C2416T	C5178T	T5260A;0;0;3;3;ORF1b:1944-2696;N:R203K	N:G204R	ORF1a:T1638I	ORF1a:Q2702H	ORF1b:P314L	S:D614G;ORF1b:L1943-;;2590	2595	2601	2606	2608	2610	2616	2648	2662-2767	2772-2773	2776-2777	2779	2797	2803	3526-3654	3658	3673	3679	3722	3728	3730	3735	5261-5265	6871-7097	7102	16206	16217	16457-16676	16678	16686	16704	16711	16715-16716
hCoV-19/Cameroon/Douala-HGD-COV2694/2021;20A;B.1.619;B.1.619;20A;unassigned;20A;1566.579890;bad;22;1;1;1;10;0;0;10793;0;2;C241T	C583T	G2407A	G5008T	A6183G	G8084A	C8311T	C14403T	C14408T	C15324T	T24194C	G24368A	C24378T	C24642T	G26211T	C26606T	T26767C	G27459T	C28311T	C28441T	G28875T	C28887T;28271;8083:A;;;C583T	A6183G	C28441T;0;0;3;3;ORF1a:2607-4401;M:I82T	N:P13L	N:S201I	N:T205I	ORF7a:E22D	ORF9b:P10S	ORF9b:S53L	S:D936N	S:S939F	S:T1027I;;;186	221	1459-1529	1532	1537	1640	1649	1654-1655	1690	1698-1703	1712-1721	1766	1805	1814	1816	1819	1829-1830	1888
hCoV-19/Cameroon/Douala-TB-002/2021;20D;B.1.1.1;B.1.1.1;20D;unassigned;20D;48.472802;mediocre;26;0;0;0;15;0;0;1481;0;3;C241T	C3037T	C4002T	T4726C	C5986T	G10097A	C12970T	C13536T	C14408T	C17410T	G18538T	T18696A	A21551T	A21957C	A23403G	T23599A	C23731T	C24181T	G25552T	G26918T	G28374T	T28465C	G28881A	G28882A	G28883C	C29095T;;;;C5986T|20I	C17410T|21L&22C&22B&22A&22D;T4726C	C12970T	G18538T	T18696A	A21551T	A21957C	T23599A	C24181T	G25552T	G26918T	G28374T	T28465C	C29095T;0;2;13;15;;N:G34V	N:R203K	N:G204R	ORF1a:T1246I	ORF1a:G3278S	ORF1b:P314L	ORF1b:R1315C	ORF1b:V1691L	ORF1b:N2695I	ORF3a:A54S	ORF9b:G31W	ORF9b:L61S
hCoV-19/Cameroon/Douala-TB-004/2021;20A;B.1.214.3;B.1.214.3;20A;unassigned;20A;258.894938;bad;27;0;0;0;17;0;0;3696;0;4;C241T	C673T	C683T	C3037T	A4457G	C4891T	C5907T	G8428A	A11430G	C12312T	C14408T	A15187G	T15484C	A15486T	G15487T	A21551T	C21707T	C21846T	A23403G	C23709T	C26456T	C26464G	G28280C	A28281T	T28282A	C28846T	C28887T;;;T11291G	T15324C;C26456T|20H;C683T	G8428A	T15484C	A15486T	G15487T	A21551T	C21707T	C26464G;2;1;8;11;;E:P71L	E:L74V	N:D3L	N:T205I	ORF1a:I1398V	ORF1a:T1881I	ORF1a:Y3722C	ORF1a:A4016V	ORF1b:P314L	ORF1b:R574G	ORF1b:S673P	ORF1b:G674*	ORF1b:N2695I	S:H49Y	S:T95I	S:D614G
hCoV-19/Cameroon/Douala-TB-005/2021;20A;B.1.214.3;B.1.214.3;20A;unassigned;20A;165.270425;bad;28;11;3;0;17;3;1;3083;0;7;C241T	C673T	C683T	C3037T	A4457G	C4891T	C5907T	G8428A	A11430G	C12312T	C14408T	A15187G	A15478G	T15481A	T15484C	A15486T	G15487T	A21551T	C21707T	C21846T	A23403G	C23709T	G28280C	A28281T	T28282A	C28760A	C28846T	C28887T;11285-11293	28271-28272;15482:TAG;;;C683T	G8428A	A15478G	T15481A	T15484C	A15486T	G15487T	A21551T	C21707T	C28760A;0;0;10;10;;N:D3L	N:Q163K	N:T205I	ORF1a:I1398V	ORF1a:T1881I	ORF1a:Y3722C	ORF1a:A4016V	ORF1b:P314L	ORF1b:R574G	ORF1b:S672R	ORF1b:S673P	ORF1b:G674*	ORF1b:N2695I
hCoV-19/Cameroon/GAROUA-CoV1843/2020;20D;B.1.1.1;B.1.1.1;20D;unassigned;20D;2381.431413;bad;53;1;11;3;26;1;2;10310;0;3;C186T	C241T	A543G	A1870T	T1871G	C2062T	C4002T	G6166A	T6174G	T8338A	T8340A	G8342A	C8344A	T8345A	G10097A	T11390C	G11392C	T11398C	C13536T	T14543A	T14544C	G14548T	A15827G	A15828T	G15829C	A15833C	C18248T	A18250G	A18251G	C18252G	A18253G	T18256A	T18258A	T18260A	G18668C	G18670C	C19029T	A23403G	G23426T	G23517C	G23518C	C25378G	C25380T	A25381C	A26588T	G27084T	A27218T	G28080A	C28087G	T28088G
hCoV-19/Cameroon/GAROUA-CoV1851/2020;20D;B.1.1.1;B.1.1.1;20D;unassigned;20D;767.583913;bad;19;1;0;1;8;2;0;7394;0;3;C241T	C3037T	C4002T	G11417T	C11653A	C13536T	C14408T	C17410T	A23403G	C23731T	T26463G	G26466T	G26467C	G26828T	G28280T	G28881A	G28882A	G28883C	C29284A;26464;;A10097G;C17410T|21L&22C&22B&22A&22D;G11417T	C11653A	T26463G	G26466T	G26467C	G26828T	G28280T	C29284A;1;1;8;10;E:75-76;N:D3Y	N:R203K	N:G204R	ORF1a:T1246I	ORF1a:V3718F	ORF1b:P314L	ORF1b:R1315C	S:D614G;E:L73-	E:L74-;;1332-1590	1641-1652	1666-1667	1762	1781	2730-2803	2810	3520-3669	3731-3784	4414-4654	5001-5265	5965-6060	6142-6175	6864-7328	7797-7842	7852-7880	8646-8902
hCoV-19/Cameroon/GAROUA-CoV1857/2020;20D;B.1.1.1;B.1.1.1;20D;unassigned;20D;166.994407;bad;38;0;0;0;18;0;0;406;0;4;C241T	A543G	C2062T	C3037T	C3117T	C4002T	C4021T	G4444A	C5512T	C6606T	G7252A	T9076C	G10097A	A10323G	A11062G	G11335T	C13536T	C14408T	T14514C	A18333G	T18453C	G18525T	C19029T	C21736T	G22346T	A23403G	G23426T	C23604A	C23731T	C26060T	G26416A	G27084T	G28337T	G28881A	G28882A	G28883C	A29700G	G29755T;;;;A10323G|20H	C23604A|21K&21L&20I&22C&22B&22A&21H&21M&22D	C26060T|21L&22C&22B&22A&22D	A29700G|21J;A543G	C2062T	C3117T	C4021T	G4444A	C5512T	C6606T	G7252A	T9076C	A11062G
hCoV-19/Cameroon/GAROUA-CoV1858/2020;20D;B.1.1.1;B.1.1.1;20D;unassigned;20D;177.777778;bad;39;0;0;0;19;0;0;259;0;5;C241T	A543G	C2062T	C3037T	C3117T	C4002T	C4021T	G4444A	C5512T	C6606T	G7252A	T9076C	G10097A	A10323G	A11062G	G11335T	C13536T	C14408T	T14514C	A18333G	T18453C	G18525T	C19029T	C21736T	G22346T	A23403G	G23426T	C23604A	C23731T	C26060T	G26416A	G27084T	G28337T	G28881A	G28882A	G28883C	C29253T	A29700G	G29755T;;;;A10323G|20H	C23604A|21K&21L&20I&22C&22B&22A&21H&21M&22D	C26060T|21L&22C&22B&22A&22D	A29700G|21J;A543G	C2062T	C3117T	C4021T	G4444A	C5512T	C6606T	G7252A	T9076C
hCoV-19/Cameroon/GAROUA-CoV1859/2020;20D;B.1.1.1;B.1.1.1;20D;unassigned;20D;157.128038;bad;37;0;0;0;18;0;0;553;0;4;C241T	A543G	C2062T	C3037T	C3117T	C4002T	C4021T	G4444A	C5512T	C6606T	G7252A	T9076C	G10097A	A10323G	A11062G	G11335T	C13536T	C14408T	T14514C	T18453C	G18525T	C19029T	C21736T	G22346T	A23403G	G23426T	C23604A	C23731T	C26060T	G26416A	G27084T	G28337T	G28881A	G28882A	G28883C	A29700G	G29755T;;;;A10323G|20H	C23604A|21K&21L&20I&22C&22B&22A&21H&21M&22D	C26060T|21L&22C&22B&22A&22D	A29700G|21J;A543G	C2062T	C3117T	C4021T	G4444A	C5512T	C6606T	G7252A	T9076C	A11062G	G11335T
hCoV-19/Cameroon/GAROUA-CoV1863/2020;20D;B.1.1.1;B.1.1.1;20D;unassigned;20D;166.840278;bad;38;0;0;0;18;0;0;131;0;4;C241T	A543G	C2062T	C3037T	C3117T	C4002T	C4021T	G4444A	C5512T	C6606T	G7252A	T9076C	G10097A	A10323G	G11335T	C13536T	C14408T	T14514C	A18333G	T18453C	G18525T	C19029T	C21736T	G22346T	A23403G	G23426T	C23604A	C23731T	C26060T	G26416A	C26750T	G27084T	G28337T	G28881A	G28882A	G28883C	A29700G	G29755T;;;;A10323G|20H	C23604A|21K&21L&20I&22C&22B&22A&21H&21M&22D	C26060T|21L&22C&22B&22A&22D	A29700G|21J;A543G	C2062T	C3117T	C4021T	G4444A	C5512T	C6606T	G7252A	T9076C	G11335T
hCoV-19/Cameroon/GAROUA-CoV1864/2020;20D;B.1.1.1;B.1.1.1;20D;unassigned;20D;186.317160;bad;39;0;0;0;18;0;0;1089;0;4;C241T	A543G	C2062T	C3037T	C3117T	C4002T	C4021T	G4444A	C5512T	C6606T	G7252A	T9076C	G10097A	A10323G	A11062G	G11335T	C13426T	C13536T	C14408T	T14514C	A18333G	T18453C	G18525T	C19029T	C21736T	G22346T	A23403G	G23426T	C23604A	C23731T	C26060T	G26416A	G27084T	G28337T	G28881A	G28882A	G28883C	A29700G	G29755T;;;;A10323G|20H	C23604A|21K&21L&20I&22C&22B&22A&21H&21M&22D	C26060T|21L&22C&22B&22A&22D	A29700G|21J;A543G	C2062T	C3117T	C4021T	G4444A	C5512T	C6606T	G7252A	T9076C
hCoV-19/Cameroon/GAROUA-CoV1865/2020;20D;B.1.1.1;B.1.1.1;20D;unassigned;20D;166.840278;bad;38;0;0;0;18;0;0;0;0;4;C241T	A543G	C2062T	C3037T	C3117T	C4002T	C4021T	G4444A	C5512T	C6606T	G7252A	T9076C	G10097A	A10323G	G11335T	C13426T	C13536T	C14408T	T14514C	A18333G	T18453C	G18525T	C19029T	C21736T	G22346T	A23403G	G23426T	C23604A	C23731T	C26060T	G26416A	G27084T	G28337T	G28881A	G28882A	G28883C	A29700G	G29755T;;;;A10323G|20H	C23604A|21K&21L&20I&22C&22B&22A&21H&21M&22D	C26060T|21L&22C&22B&22A&22D	A29700G|21J;A543G	C2062T	C3117T	C4021T	G4444A	C5512T	C6606T	G7252A	T9076C	G11335T
hCoV-19/Cameroon/GAROUA-CoV1867/2020;20D;B.1.1.1;B.1.1.1;20D;unassigned;20D;25.439520;good;25;0;0;0;15;0;0;479;0;3;C193T	C241T	G942A	C2091T	C3037T	C4002T	A4843G	G10097A	G10870T	C12073T	C13536T	C14408T	G15906T	C17410T	A23403G	T23599A	C23731T	C23896T	G25523T	C25708T	T28465C	G28812C	G28881A	G28882A	G28883C;;;;C17410T|21L&22C&22B&22A&22D	C25708T|21K;C193T	G942A	C2091T	A4843G	G10870T	C12073T	G15906T	T23599A	C23896T	G25523T	T28465C	G28812C;0;2;12;14;;N:S180T	N:R203K	N:G204R	ORF1a:R226K	ORF1a:T609I	ORF1a:T1246I	ORF1a:G3278S	ORF1b:P314L	ORF1b:Q813H	ORF1b:R1315C	ORF3a:G44V	ORF3a:L106F	ORF9b:L61S	S:D614G
hCoV-19/Cameroon/GAROUA-CoV1869/2020;20D;B.1.1.1;B.1.1.1;20D;unassigned;20D;56.250000;mediocre;28;0;0;0;14;0;0;0;0;3;C241T	A543G	C2062T	C3037T	C3117T	C4002T	G4207A	C4321T	C5512T	C6606T	G10097A	C13536T	C14408T	T14514C	C19029T	A21282G	A23403G	G23426T	C23604A	C23731T	G25218T	C26060T	G27084T	G28881A	G28882A	G28883C	G29755T	G29853A;;;;C4321T|21L&22C&22B&22A&22D	C23604A|21K&21L&20I&22C&22B&22A&21H&21M&22D	C26060T|21L&22C&22B&22A&22D;A543G	C2062T	C3117T	G4207A	C5512T	C6606T	T14514C	C19029T	A21282G	G23426T	G25218T	G27084T	G29755T	G29853A;0;3;14;17;;M:A188S	N:R203K	N:G204R	ORF1a:E93G	ORF1a:T951I	ORF1a:T1246I	ORF1a:S2114F	ORF1a:G3278S
hCoV-19/Cameroon/GAROUA-CoV1870/2020;20D;B.1.1.1;B.1.1.1;20D;unassigned;20D;0.898615;good;18;0;0;0;10;0;0;422;0;3;C147T	C241T	A543G	G1212A	G1264A	C3037T	C4002T	G10097A	C13536T	C14408T	C20016T	A23403G	G23426T	C23731T	C26060T	G28881A	G28882A	G28883C;;;;C26060T|21L&22C&22B&22A&22D;C147T	A543G	G1212A	G1264A	C20016T	G23426T;0;1;6;7;;N:R203K	N:G204R	ORF1a:E93G	ORF1a:C316Y	ORF1a:T1246I	ORF1a:G3278S	ORF1b:P314L	ORF3a:T223I	S:D614G	S:V622F;;;19293-19551	21173	21178	27528-27688;;"ChinaCDC_N_F:G28881A;G28882A;G28883C";89406;36;29862;0.9833127110992208;3000;4.518519;good;422;10;0;good;0;24;2;8.333333;good;10;;0;good;0;;0;;0;0;good;;0;0;good;false;;;
hCoV-19/Cameroon/GAROUA-CoV1879/2020;20D;B.1.1.1;B.1.1.1;20D;unassigned;20D;132.553254;bad;35;0;0;0;16;0;0;1624;0;4;C241T	A543G	C2062T	C3037T	C3117T	C4002T	C4021T	G4444A	C5512T	C6606T	G7252A	T9076C	G10097A	A11062G	G11335T	C13536T	C14408T	T14514C	T18453C	G18525T	C19029T	C21736T	A23403G	G23426T	C23604A	C23731T	C26060T	G26416A	G27084T	G28337T	G28881A	G28882A	G28883C	A29700G	G29755T;;;;C23604A|21K&21L&20I&22C&22B&22A&21H&21M&22D	C26060T|21L&22C&22B&22A&22D	A29700G|21J;A543G	C2062T	C3117T	C4021T	G4444A	C5512T	C6606T	G7252A	T9076C	A11062G	G11335T	T14514C	T18453C	G18525T
hCoV-19/Cameroon/GAROUA-CoV1901/2020;20A;B.1.462;B.1.462;20A;unassigned;20A;38.244818;mediocre;24;0;0;0;18;0;0;1421;0;2;C241T	T1623C	C3037T	C3811T	A6608G	A6866T	A6869T	T6873C	C10908T	G11083T	G13618A	G14118A	C14408T	C18877T	C19718T	A22091G	G22104C	C22570T	A23403G	G25563T	G25922T	C26735T	A28305T	A28911T;;;;G11083T|21J&19A;T1623C	A6608G	A6866T	A6869T	T6873C	C10908T	G13618A	G14118A	C19718T	A22091G	G22104C	C22570T	G25922T	A28305T	A28911T;0;1;15;16;;N:N11I	N:N213I	ORF1a:I453T	ORF1a:R2115G	ORF1a:N2201Y	ORF1a:T2202S	ORF1a:V2203A	ORF1a:A3548V	ORF1a:L3606F	ORF1b:D51N	ORF1b:P314L	ORF1b:T2084I	ORF3a:Q57H
hCoV-19/Cameroon/GAROUA-CoV1912/2021;20D;B.1.1.1;B.1.1.1;20D;unassigned;20D;244.105024;bad;28;0;0;0;14;0;0;4060;0;4;C241T	A543G	C2062T	C3037T	C3117T	C4002T	C4021T	G4444A	C5512T	G7252A	T9076C	G10097A	G11335T	C14408T	T14514C	C19029T	C21736T	A23403G	G23426T	C26060T	G26416A	G27084T	G28337T	G28881A	G28882A	G28883C	A29700G	G29755T;;;;C26060T|21L&22C&22B&22A&22D	A29700G|21J;A543G	C2062T	C3117T	C4021T	G4444A	C5512T	G7252A	T9076C	G11335T	T14514C	C19029T	C21736T	G23426T	G26416A	G27084T	G28337T	G29755T;0;2;17;19;;E:V58I	M:A188S	N:D22Y	N:R203K	N:G204R	ORF1a:E93G
hCoV-19/Cameroon/GAROUA-CoV1917/2021;20D;B.1.1.1;B.1.1.1;20D;unassigned;20D;167.051197;bad;38;0;0;0;18;0;0;424;0;4;C241T	A543G	C2062T	C3037T	C3117T	C4002T	C4021T	G4444A	C5512T	C6606T	G7252A	T9076C	G10097A	A10323G	A11062G	G11335T	C13536T	C14408T	T14514C	A18333G	T18453C	G18525T	C19029T	C21736T	G22346T	A23403G	G23426T	C23604A	C23731T	C26060T	G26416A	G27084T	G28337T	G28881A	G28882A	G28883C	A29700G	G29755T;;;;A10323G|20H	C23604A|21K&21L&20I&22C&22B&22A&21H&21M&22D	C26060T|21L&22C&22B&22A&22D	A29700G|21J;A543G	C2062T	C3117T	C4021T	G4444A	C5512T	C6606T	G7252A	T9076C	A11062G
hCoV-19/Cameroon/GAROUA-CoV2016/2021;20D;B.1.1.1;B.1.1.1;20D;unassigned;20D;535.217658;bad;33;0;0;0;20;0;0;4706;0;3;A543G	C1122T	C2509T	A2630G	C3037T	C4002T	C8782T	A9204G	G10097A	A10555G	A11217G	A11326G	T11701C	C14408T	A16359G	A16602G	T17798C	A18366G	C23520T	C23525T	C23731T	G24620T	C25708G	C26060T	C28087T	C28107T	G28280T	G28881A	G28882A	G28883C	G29511T	A29700G	G29742A;;;T241C;C8782T|19B	C23525T|21K&21L&22C&22B&20J&22A&21M&22D	C26060T|21L&22C&22B&22A&22D	A29700G|21J;A543G	C1122T	C2509T	A2630G	A9204G	A10555G	A11217G	A11326G	T11701C	A16359G	A16602G	T17798C	A18366G	C23520T	G24620T
hCoV-19/Cameroon/GAROUA-CoV2021/2021;20D;B.1.1.1;B.1.1.1;20D;unassigned;20D;28.743584;good;23;2;0;0;11;0;0;1051;0;3;C241T	C3037T	C4002T	C6286T	G6446T	A6876G	C8293T	G10097A	G11417T	C11653A	C13536T	C14408T	C17410T	C19895T	A23403G	C23731T	G28280T	G28881A	G28882A	G28883C	C29284A	C29642T	T29748C;29726-29727;;;C6286T|20E	C17410T|21L&22C&22B&22A&22D;G6446T	A6876G	C8293T	G11417T	C11653A	C19895T	G28280T	C29284A	C29642T	T29748C;0;2;10;12;;N:D3Y	N:R203K	N:G204R	ORF1a:T1246I	ORF1a:V2061F	ORF1a:G3278S	ORF1a:V3718F	ORF1b:P314L	ORF1b:R1315C	ORF1b:A2143V	S:D614G;;;6877-7016	19291-19558	20283-20291	20295-20303	20307	20309	20323	20436-20479
hCoV-19/Cameroon/GAROUA-CoV2026/2021;20H (Beta	V2);B.1.351;B.1.351;20H;Beta;20H (Beta	V2);28.523512;good;25;18;0;0;19;6;0;1742;0;1;G174T	C241T	C1059T	C3037T	C6606T	A10323G	C12473T	C14408T	C17999T	C21110T	A21801C	A22206G	G22813T	G23012A	A23063T	A23403G	C23664T	C25546T	G25563T	C25904T	C26456T	C27059T	C28253T	A28254C	C28887T;11288-11296	22283-22291;;;;C6606T	C12473T	C17999T	C21110T	C25546T	C27059T	A28254C;0;0;7;7;;E:P71L	N:T205I	ORF1a:T265I	ORF1a:S2114F	ORF1a:K3353R	ORF1b:P314L	ORF1b:T1511I	ORF1b:T2548I	ORF3a:L52F	ORF3a:Q57H	ORF3a:S171L	ORF8:I121L	S:D80A	S:D215G	S:K417N	S:E484K	S:N501Y
hCoV-19/Cameroon/GAROUA-CoV2053/2021;20D;B.1.1.1;B.1.1.1;20D;unassigned;20D;20.574499;good;23;0;0;0;13;0;0;784;0;3;C193T	C241T	G942A	C3037T	C4002T	A4843G	A6866T	A6869T	G10097A	G10870T	C12073T	C13536T	C14408T	C17410T	A23403G	T23599A	C23731T	C23896T	C25708T	T28465C	G28881A	G28882A	G28883C;;;;C17410T|21L&22C&22B&22A&22D	C25708T|21K;C193T	G942A	A4843G	A6866T	A6869T	G10870T	C12073T	T23599A	C23896T	T28465C;0;2;10;12;;N:R203K	N:G204R	ORF1a:R226K	ORF1a:T1246I	ORF1a:N2201Y	ORF1a:T2202S	ORF1a:G3278S	ORF1b:P314L	ORF1b:R1315C	ORF3a:L106F	ORF9b:L61S	S:D614G	S:N679K;;;6876-7029	8693	8695-8696	8702-8703	8711-8714	8717-8722
hCoV-19/Cameroon/GAROUA-CoV2087/2021;20A;B.1;B.1;20A;unassigned;20A;434.027778;bad;21;0;0;0;10;0;0;4800;0;0;C193T	C241T	C3037T	A3469G	C4002T	A4843G	G6166A	C9891T	G10870T	T11075C	C12073T	C13536T	C14408T	C17410T	A23403G	T23599A	C23731T	C23896T	C25708T	T28465C	C28932T;;;;C4002T|20D&21G	C9891T|21I&21A	C13536T|20D&21G	C17410T|21L&22C&22B&22A&22D	C23731T|20D&21G	C25708T|21K	C28932T|20E;C193T	A3469G	A4843G	G6166A	G10870T	T11075C	C12073T	T23599A	C23896T	T28465C;0;7;10;17;;N:A220V	ORF1a:T1246I	ORF1a:A3209V	ORF1a:F3604L	ORF1b:P314L	ORF1b:R1315C	ORF3a:L106F	ORF9b:L61S	S:D614G	S:N679K;;;1333	2259-2297	2299	2301	2304-2308	2317
hCoV-19/Cameroon/GAROUA-CoV2090/2021;20B;B.1.533;B.1.533;20B;unassigned;20B;2802.798697;bad;22;0;0;0;14;0;0;14270;0;3;G6094T	A10393G	A12050G	C12970T	C14408T	G14500T	C17165T	C18461A	T18548G	C18877T	G19656T	A23403G	C23604A	C23731T	G25563T	C26735T	C27128T	G28209T	C28657T	G28881A	G28882A	G28883C;;;;C18877T|20A&21H	C23604A|21K&21L&20I&22C&22B&22A&21H&21M&22D	C23731T|20D&21G	C28657T|19B;G6094T	A10393G	A12050G	C12970T	G14500T	C17165T	C18461A	T18548G	G19656T	C26735T	C27128T	G28209T;0;4;12;16;;N:R203K	N:G204R	ORF1a:Q1943H	ORF1a:K3929E	ORF1b:P314L	ORF1b:V345L	ORF1b:S1233F	ORF1b:P1665Q	ORF1b:L1694*	ORF1b:K2063N	ORF3a:Q57H	ORF8:E106*	S:D614G	S:P681H;;;59	65
hCoV-19/Cameroon/GAROUA-CoV2140/2021;20D;B.1.1.1;B.1.1.1;20D;unassigned;20D;1933.795556;bad;26;0;3;0;13;0;1;12036;0;3;C193T	C241T	A642C	G644T	G645T	A648T	G942A	T1864C	A1866G	A1870T	T1871G	C4002T	G10097A	C13536T	G14548T	T16056C	C17410T	T18256A	T18258A	T18260A	A23403G	C23896T	C25708T	G28881A	G28882A	G28883C;;18253:GGG;;C17410T|21L&22C&22B&22A&22D	C25708T|21K;C193T	A642C	G644T	G645T	A648T	G942A	T1864C	A1866G	A1870T	T1871G	G14548T	T16056C	T18256A	T18258A	T18260A	C23896T;0;2;16;18;;N:R203K	N:G204R	ORF1a:G127F	ORF1a:N128I	ORF1a:R226K	ORF1a:Y534C	ORF1a:F536V	ORF1a:T1246I	ORF1a:G3278S
hCoV-19/Cameroon/GAROUA-CoV2154/2021;20D;B.1.1.1;B.1.1.1;20D;unassigned;20D;29.340278;good;26;0;0;0;13;0;0;267;0;3;C193T	C241T	G942A	C3037T	C4002T	A4843G	G6094T	G10097A	A10720G	C10747T	G10870T	C12073T	C13536T	C14408T	T16056C	C17410T	G22344T	A23403G	T23599A	C23731T	C23896T	C25708T	T28465C	G28881A	G28882A	G28883C;;;;C17410T|21L&22C&22B&22A&22D	C25708T|21K;C193T	G942A	A4843G	G6094T	A10720G	C10747T	G10870T	C12073T	T16056C	G22344T	T23599A	C23896T	T28465C;0;2;13;15;;N:R203K	N:G204R	ORF1a:R226K	ORF1a:T1246I	ORF1a:Q1943H	ORF1a:G3278S	ORF1b:P314L	ORF1b:R1315C	ORF3a:L106F	ORF9b:L61S	S:G261V	S:D614G
hCoV-19/Cameroon/GAROUA-CoV2166/2021;20D;B.1.1.1;B.1.1.1;20D;unassigned;20D;17.361111;good;23;0;0;0;12;0;0;259;0;3;C193T	C241T	G942A	G1709A	G2962A	C3037T	C4002T	A4843G	G10097A	G10870T	C12073T	C13536T	C14408T	C17410T	A23403G	T23599A	C23731T	C23896T	C25708T	T28465C	G28881A	G28882A	G28883C;;;;C17410T|21L&22C&22B&22A&22D	C25708T|21K;C193T	G942A	G1709A	G2962A	A4843G	G10870T	C12073T	T23599A	C23896T	T28465C;0;2;10;12;;N:R203K	N:G204R	ORF1a:R226K	ORF1a:A482T	ORF1a:T1246I	ORF1a:G3278S	ORF1b:P314L	ORF1b:R1315C	ORF3a:L106F	ORF9b:L61S	S:D614G	S:N679K;;;19293-19551;;"ChinaCDC_N_F:G28881A;G28882A;G28883C";89407;35;29868;0.9889977594221316;3000;0;good;259;10;0;good;0;24;10;41.666667;mediocre;18;;0;good;0;;0;;0;0;good;;0;0;good;false;;;
hCoV-19/Cameroon/GAROUA-CoV2216/2021;20B;B.1.1;B.1.1;20B;unassigned;20B;774.139012;bad;26;9;1;0;15;3;0;5778;0;5;G219T	C241T	C913T	C2110T	C3037T	C3267T	C5388A	C8180T	C9120T	G9802T	C14120T	C14408T	C14676T	C15324T	T16176C	G16855T	C23271A	A23403G	G23593T	T24506G	G28209T	A28271G	G28881A	G28882A	G28883C	C28977T;21765-21770	21992-21994;26493:T;;C913T|20I	C2110T|20I	C3267T|20I	C5388A|20I	C14120T|20I	C14676T|20I	T16176C|20I	C23271A|20I	T24506G|20I	C28977T|20I;G219T	C8180T	G9802T	C15324T	G16855T	G23593T	G28209T	A28271G;0;10;8;18;;N:R203K	N:G204R	N:S235F	ORF1a:T1001I	ORF1a:A1708D	ORF1a:Q2639*	ORF1a:T2952I	ORF1b:P218L
hCoV-19/Cameroon/GAROUA-CoV2392/2021;20A;B.1;B.1;20A;unassigned;20A;528.564211;bad;16;0;3;1;7;0;1;6059;0;1;C241T	C601T	C1716T	T1867G	G1868T	C3037T	C6633T	C8318A	G12832T	C14408T	A21551T	C21637T	G21974T	A23403G	G28875T	C28887T;;1871:G	7504:A	10621:A;;G21974T|20J	C28887T|21C&20H&21H&21D;C601T	C1716T	T1867G	G1868T	C6633T	C8318A	G12832T	A21551T	C21637T	G28875T;0;2;10;12;ORF1a:537-3452;N:S201I	N:T205I	ORF1a:T484I	ORF1a:Q4189H	ORF1b:P314L	S:D138Y	S:D614G;;ORF1a:520:W;136-144	219	256	278	282	284	291-292	295	303	307-308	1332-1465	1484-1499	1534-1566	1570-1598	1637-1645	1831-1866	1870
hCoV-19/Cameroon/Yaounde-21V-02464/2021;20D;B.1.1.1;B.1.1.1;20D;unassigned;20D;754.387946;bad;25;0;0;0;13;0;0;7465;0;3;A543G	C2062T	C3037T	C3117T	C5512T	G10097A	C13536T	C14408T	T14514C	C19029T	C20270T	A23403G	G23426T	C23604A	C23731T	C26060T	A26772G	G27084T	C27509T	C28253T	G28881A	G28882A	G28883C	G29751C	G29755T;;;;C23604A|21K&21L&20I&22C&22B&22A&21H&21M&22D	C26060T|21L&22C&22B&22A&22D	C28253T|20H&21G;A543G	C2062T	C3117T	C5512T	T14514C	C19029T	C20270T	G23426T	A26772G	G27084T	C27509T	G29751C	G29755T;0;3;13;16;;M:M84V	M:A188S	N:R203K	N:G204R	ORF1a:E93G	ORF1a:G3278S	ORF1b:P314L	ORF1b:A2268V	ORF3a:T223I	ORF7a:T39I	S:D614G	S:V622F
hCoV-19/Cameroon/Yaounde-21V-02484/2021;20G;B.1.2;B.1.2;20G;unassigned;20G;625.867082;bad;19;179;1;3;17;62;0;1723;0;1;C1059T	C1437T	C3037T	A6866T	A6869T	G8264T	C10319T	C14408T	A18424G	C21077T	G22217A	A23403G	G25563T	G25907T	C26060T	C26204T	C28472T	G28875T	C28887T;8339	19381-19557	27523;26966:N;T27964C	T28869C;C26060T|21L&22C&22B&22A&22D	C28887T|21C&20H&21H&21D;C1437T	A6866T	A6869T	G8264T	C21077T	G22217A	C26204T	G28875T;2;2;8;12;M:149-223	ORF1a:2693-4401	ORF7a:45-122;N:P67S	N:S201I	N:T205I	ORF1a:T265I	ORF1a:S391F	ORF1a:N2201Y	ORF1a:T2202S	ORF1a:G2667C	ORF1b:P314L	ORF1b:N1653D	ORF1b:T2537I	ORF3a:Q57H	ORF3a:G172V	ORF3a:T223I	ORF3a:T271I	S:G219S	S:D614G;ORF1a:I2692-	ORF1b:S1972-	ORF1b:D1973-
hCoV-19/Cameroon/Yaounde-21V-02914/2021;20G;B.1.2;B.1.2;20G;unassigned;20G;216.644036;bad;25;0;0;0;19;0;0;838;0;4;C1059T	C1437T	C3037T	A6866T	A6869T	G8264T	G8342A	C8344A	T8345A	C10319T	C14408T	A18424G	C21077T	G22217A	A23403G	G25563T	G25907T	C26060T	C26204T	C28253T	C28869T	G28881A	G28882A	G28883C	C29200T;;;T27964C	T28472C;C26060T|21L&22C&22B&22A&22D	C28253T|20H&21G	G28881A|21K&21L&20I&20B&22C&22B&20J&22A&20D&20F&21G&21M&22D	G28882A|21K&21L&20I&20B&22C&22B&20J&22A&20D&20F&21G&21M&22D	G28883C|21K&21L&20I&20B&22C&22B&20J&22A&20D&20F&21G&21M&22D;C1437T	A6866T	A6869T	G8264T	G8342A	C8344A	T8345A	C21077T	G22217A	C26204T	C29200T;2;5;11;18;;N:P199L	N:R203K	N:G204R	ORF1a:T265I	ORF1a:S391F	ORF1a:N2201Y	ORF1a:T2202S	ORF1a:G2667C	ORF1a:D2693K	ORF1a:C2694S	ORF1a:L3352F
hCoV-19/Cameroon/Yaounde-21V-06070/2021;21C (Epsilon);B.1.429;B.1.429;21C;Epsilon;21C (Epsilon);1.173611;good;26;0;0;0;14;0;0;92;1;1;C241T	C1059T	C2395T	T2597C	C3037T	C8947T	C9803T	C10641T	C12100T	A12878G	C14408T	G17014T	G21600T	G22018T	T22917G	C23280T	A23403G	T24349C	G25218T	G25563T	C26681T	C27406G	G27890T	A28272T	C28887T	C29362T;;;;C29362T|21C;C9803T	C10641T	C23280T	G25218T	C27406G;0;1;5;6;;N:T205I	ORF1a:T265I	ORF1a:T3459M	ORF1a:I4205V	ORF1b:P314L	ORF1b:D1183Y	ORF3a:Q57H	ORF7a:L5V	S:S13I	S:W152C	S:L452R	S:T573I	S:D614G	S:G1219V;;;135	3361-3363	3399-3403	8236	15183-15196	28670	28801	28819-28827
hCoV-19/Cameroon/Yaounde-21V-06112/2021;21C (Epsilon);B.1.429;B.1.429;21C;Epsilon;21C (Epsilon);1.173611;good;26;0;0;0;14;0;0;133;1;1;C241T	C1059T	C2395T	T2597C	C3037T	C8947T	C9803T	C10641T	C12100T	A12878G	C14408T	G17014T	G21600T	G22018T	T22917G	C23280T	A23403G	T24349C	G25218T	G25563T	C26681T	C27406G	G27890T	A28272T	C28887T	C29362T;;;;C29362T|21C;C9803T	C10641T	C23280T	G25218T	C27406G;0;1;5;6;;N:T205I	ORF1a:T265I	ORF1a:T3459M	ORF1a:I4205V	ORF1b:P314L	ORF1b:D1183Y	ORF3a:Q57H	ORF7a:L5V	S:S13I	S:W152C	S:L452R	S:T573I	S:D614G	S:G1219V;;;135	3361-3363	3399-3403	8236	10279	12982	12997-12998	15183-15196
hCoV-19/Cameroon/Yaounde-21V-06140/2021;21C (Epsilon);B.1.429;B.1.429;21C;Epsilon;21C (Epsilon);1;good;23;0;109;0;13;0;0;159;1;0;C241T	C1059T	C2395T	T2597C	C3037T	C8947T	C9803T	C10641T	C12100T	A12878G	C14408T	G17014T	G21600T	G22018T	T22917G	C23280T	A23403G	T24349C	G25218T	G25563T	C26681T	C27406G	G27890T;;27387:ANGAANANGAAAATTATTGTTTTCTTGGCACTGATAACACTCGCTACTTGTGAGCTTTATCACTACNNNNNCTCAATTAGATGAAGAGCAACCAATGGAGATTGATTAA;;;C9803T	C10641T	C23280T	G25218T	C27406G;0;0;5;5;;ORF1a:T265I	ORF1a:T3459M	ORF1a:I4205V	ORF1b:P314L	ORF1b:D1183Y	ORF3a:Q57H	ORF7a:L5V	S:S13I	S:W152C	S:L452R	S:T573I	S:D614G	S:G1219V;;;135	3361-3363	3399-3403	3763-3765	3769-3770	3773-3777	3779	3783	3791-3792	3794-3795	3799	3809
hCoV-19/Cameroon/Yaounde-21V-06179/2021;20I (Alpha	V1);B.1.1.7;B.1.1.7;20I;Alpha;20I (Alpha	V1);34.278549;mediocre;28;19;0;0;18;6;0;900;0;1;C913T	C2110T	C3037T	C3267T	C4784T	C5388A	C5979T	C5986T	T7984C	C14120T	C14408T	C14676T	C15279T	T16176C	A23063T	C23271A	A23403G	C23604A	C23709T	T24506G	G24914C	C27972T	G28048T	A28095T	A28111G	G28280C	A28281T	T28282A;11288-11296	21765-21770	21992-21994	28271;;T28977C;C2110T|20I	C14120T|20I	A28095T|20I;C4784T	C5979T	T7984C;1;3;3;7;;N:D3L	ORF1a:T1001I	ORF1a:L1507F	ORF1a:A1708D	ORF1a:S1905F	ORF1b:P218L	ORF1b:P314L	ORF8:Q27*	ORF8:R52I	ORF8:K68*	ORF8:Y73C	S:N501Y	S:A570D	S:D614G
hCoV-19/Cameroon/Yaounde-21V-06411/2021;21D (Eta);B.1.525;B.1.525;21D;Eta;21D (Eta);541.687586;bad;28;70;0;0;16;7;0;6580;0;3;C241T	A1807G	G2659A	C3037T	C6285T	C9565T	T10387C	C14407T	C14408T	T18042C	C18171T	A20724G	A21717G	C21762T	G23012A	A23403G	G23593C	T24224C	C24748T	G25996T	C26228A	C26305T	T26767C	A28305T	C28308G	A28699G	C28887T	G29543T;11288-11296	21765-21770	21992-21994	27205-27207	29728-29776;;;C26305T|21D;T10387C	T18042C	G25996T	C26228A	A28305T;0;1;5;6;;E:L21F	M:I82T	N:N11I	N:A12G	N:T205I	ORF1a:T2007I	ORF1b:P314F	ORF3a:V202L	ORF9b:M8L	ORF9b:H9D	S:Q52R	S:A67V	S:E484K	S:D614G	S:Q677H
hCoV-19/Cameroon/Yaounde-21V-06436/2021;20B;B.1.1.420;B.1.1.420;20B;unassigned;20B;249.682442;bad;27;0;0;0;13;0;0;4265;0;4;G61A	C241T	C817T	T847C	C3037T	G3994T	A5353G	C5548T	G9245A	A11451G	C13694T	C14408T	T18132C	A19182G	C21614T	T22882G	A23403G	G23868T	A24373G	G27382C	A27383T	T27384C	C28310T	T28862A	G28881A	G28882A	G28883C;;;;T22882G|21K&21L&22C&22B&22A&21M&22D	G27382C|21L&22C&22A&22D	A27383T|21L&22C&22A&22D	T27384C|21L&22C&22A&22D;G61A	C817T	A5353G	G9245A	A19182G	G23868T;0;4;6;10;;N:P13S	N:S197T	N:R203K	N:G204R	ORF1a:A2994T	ORF1a:Q3729R	ORF1b:T76I	ORF1b:P314L	ORF6:D61L	S:L18F	S:N440K	S:D614G	S:G769V;;;1536	1559-1579	3720	3743-3778
hCoV-19/Cameroon/Yaounde-21V-06549/2021;20I (Alpha	V1);B.1.1.7;B.1.1.7;20I;Alpha;20I (Alpha	V1);44.667452;mediocre;32;19;0;0;22;6;0;2101;0;5;C241T	C913T	G2150A	C3037T	C3267T	C5388A	C5986T	T6954C	G8258T	C8950T	C14408T	C14676T	C15279T	T16176C	C21846T	A23063T	C23271A	A23403G	C23604A	C23709T	T24506G	G24914C	C25844T	A28111G	G28280C	A28281T	T28282A	G28314T	G28881A	G28882A	G28883C	C28977T;11288-11296	21765-21770	21992-21994	28271;;;C21846T|21K&21J&21H&21B&21M;G2150A	G8258T	C8950T	C25844T	G28314T;0;1;5;6;;N:D3L	N:R14L	N:R203K	N:G204R	N:S235F	ORF1a:D629N	ORF1a:T1001I	ORF1a:A1708D	ORF1a:I2230T	ORF1a:V2665F
hCoV-19/Cameroon/Yaounde-21V-06560/2021;20H (Beta	V2);B.1.351;B.1.351;20H;Beta;20H (Beta	V2);181.122500;bad;21;9;0;0;15;3;0;3918;0;1;G174T	C241T	C1059T	A2692T	C3037T	C9344T	A10323G	C13981T	C14408T	A21801C	A22206G	G22813T	A23403G	C23664T	G25563T	C25904T	C26456T	T27193C	C28253T	A28254C	C28887T;22283-22291;;;A2692T|20H	C9344T|21L&22C&22B&22A&22D;C13981T	T27193C	A28254C;0;2;3;5;;E:P71L	N:T205I	ORF1a:T265I	ORF1a:L3027F	ORF1a:K3353R	ORF1b:R172C	ORF1b:P314L	ORF3a:Q57H	ORF3a:S171L	ORF8:I121L	S:D80A	S:D215G	S:K417N	S:D614G	S:A701V;S:L241-	S:L242-	S:A243-;;3526-3778	5001	5004-5265	5952-6175	6544-7046	7781-7782	7785-7787	7790-7792	7794
hCoV-19/Cameroon/Yaounde-21V-06630/2021;20A;B.1.619;B.1.619;20A;unassigned;20A;1209.786382;bad;30;11;0;1;19;4;0;9464;0;2;C241T	G2407A	C3037T	G5008T	C6384A	C6633T	C7728T	G8084A	C8311T	C9319T	C12473T	C14403T	C14408T	C15324T	C17678T	T22191C	T22882G	C22987T	G23012A	A23403G	C24642T	G25907T	G26211T	C26606T	T26767C	G27459T	C28311T	C28441T	G28875T	C28887T;11288-11296	19678	28271;;;G25907T|20G;C6384A	C7728T	C17678T	C22987T	C28441T;0;1;5;6;ORF1b:2072-2696;M:I82T	N:P13L	N:S201I	N:T205I	ORF1a:A2040D	ORF1a:A2123V	ORF1a:S2488F	ORF1a:E2607K	ORF1b:P314L	ORF1b:T1404M	ORF3a:G172V	ORF7a:E22D	ORF9b:P10S	ORF9b:S53L	S:I210T
hCoV-19/Cameroon/Yaounde-21V-06642/2021;20A;B.1.619;B.1.619;20A;unassigned;20A;146.525929;bad;32;10;0;0;19;3;0;3472;0;2;C241T	G2407A	C3037T	C6633T	C8016T	G8084A	C8311T	C9319T	G11521T	C12473T	C14403T	C14408T	C15324T	C16887T	T22191C	T22882G	G23012A	A23403G	T24194C	G24368A	C24378T	C24642T	G26211T	C26606T	T26767C	G27382C	A27383T	T27384C	G27459T	C28311T	G28875T	C28887T;11288-11296	28271;;;G27382C|21L&22C&22A&22D	A27383T|21L&22C&22A&22D	T27384C|21L&22C&22A&22D;C8016T	C16887T;0;3;2;5;;M:I82T	N:P13L	N:S201I	N:T205I	ORF1a:A2123V	ORF1a:A2584V	ORF1a:E2607K	ORF1a:M3752I	ORF1b:P314L	ORF6:D61L	ORF7a:E22D	ORF9b:P10S	S:I210T	S:N440K	S:E484K
hCoV-19/Cameroon/Yaounde-21V-06739/2021;20A;B.1;B.1;20A;unassigned;20A;1034.966327;bad;24;9;1;1;14;3;0;8217;0;1;G942A	G1999T	C3037T	C3045A	G10054T	T10687C	C10747T	G10870T	A11167T	C12073T	G13713T	C14408T	G17122T	G17278T	C21721T	T22191C	A23403G	C23896T	C24642T	G25563T	G25696T	A27388G	C28310T	T28465C;11288-11296;21102:T;;C21721T|22C	C24642T|20J;G942A	G1999T	C3045A	G10054T	T10687C	C10747T	G10870T	A11167T	C12073T	G13713T	G17122T	G17278T	T22191C	C23896T	G25696T	A27388G	C28310T	T28465C;0;2;18;20;ORF1b:2546-2696;N:P13S	ORF1a:R226K	ORF1a:P927Q	ORF1a:Q3263H	ORF1b:K82N	ORF1b:P314L	ORF1b:A1219S	ORF1b:V1271L	ORF3a:Q57H
hCoV-19/Cameroon/Yaounde-21V-06804/2021;20H (Beta	V2);B.1.351;B.1.351;20H;Beta;20H (Beta	V2);1.787452;good;27;18;0;0;20;6;0;643;0;1;G174T	C241T	C1059T	C3037T	G5230T	C6606T	A10323G	C12473T	C14408T	C17999T	C19803T	C21110T	A21801C	A22206G	G22813T	G23012A	A23063T	A23403G	C23664T	C25546T	G25563T	C25904T	C26456T	C27059T	C28253T	A28254C	C28887T;11288-11296	22283-22291;;;;C6606T	C12473T	C17999T	C19803T	C21110T	C25546T	C27059T	A28254C;0;0;8;8;;E:P71L	N:T205I	ORF1a:T265I	ORF1a:K1655N	ORF1a:S2114F	ORF1a:K3353R	ORF1b:P314L	ORF1b:T1511I	ORF1b:T2548I	ORF3a:L52F	ORF3a:Q57H	ORF3a:S171L	ORF8:I121L	S:D80A
hCoV-19/Cameroon/Yaounde-21V-06836/2021;20A;B.1.619;B.1.619;20A;unassigned;20A;36.892030;mediocre;32;10;0;0;20;3;0;1877;0;2;C241T	G2407A	C3037T	C7728T	G8084A	C8311T	C9319T	G11521T	C12473T	C14403T	C14408T	C15324T	C17678T	C21637T	T22191C	T22882G	C22987T	G23012A	A23403G	T24194C	G24368A	C24378T	C24642T	C25262T	G26211T	C26606T	T26767C	G27459T	C28311T	C28441T	G28875T	C28887T;11288-11296	28271;;T6633C;;C7728T	C17678T	C22987T	C25262T	C28441T;1;0;5;6;;M:I82T	N:P13L	N:S201I	N:T205I	ORF1a:S2488F	ORF1a:E2607K	ORF1a:M3752I	ORF1b:P314L	ORF1b:T1404M	ORF7a:E22D	ORF9b:P10S	ORF9b:S53L	S:I210T	S:N440K
hCoV-19/Cameroon/Yaounde-21V-06914/2021;20G;B.1.2;B.1.2;20G;unassigned;20G;67.234654;mediocre;22;1;0;1;20;2;0;725;0;0;C1059T	C1437T	C3037T	A6866T	A6869T	G8264T	G8342A	C8344A	T8345A	C10319T	C14408T	A18424G	C21077T	G22217A	A23403G	G25563T	G25907T	C26060T	C26204T	C27964T	C28472T	C28869T;27523;;;C26060T|21L&22C&22B&22A&22D;C1437T	A6866T	A6869T	G8264T	G8342A	C8344A	T8345A	C21077T	G22217A	C26204T;0;1;10;11;ORF7a:45-122;N:P67S	N:P199L	ORF1a:T265I	ORF1a:S391F	ORF1a:N2201Y	ORF1a:T2202S	ORF1a:G2667C	ORF1a:D2693K	ORF1a:C2694S	ORF1a:L3352F	ORF1b:P314L	ORF1b:N1653D	ORF1b:T2537I	ORF3a:Q57H	ORF3a:G172V	ORF3a:T223I	ORF3a:T271I	ORF8:S24L	S:G219S	S:D614G;ORF7a:N43-
hCoV-19/Cameroon/Yaounde-21V-06985/2021;20I (Alpha	V1);B.1.1.7;B.1.1.7;20I;Alpha;20I (Alpha	V1);5.453306;good;35;19;0;0;24;6;0;889;0;4;C241T	C913T	G2150A	C3037T	C3267T	C5388A	C5986T	T6954C	G7212T	G8258T	C8950T	C14408T	C14676T	C15279T	T16176C	C21575T	C21846T	A23063T	C23271A	A23403G	C23604A	C23709T	T24506G	G24914C	C25844T	C27972T	G28048T	A28111G	G28280C	A28281T	T28282A	G28881A	G28882A	G28883C	C28977T;11288-11296	21765-21770	21992-21994	28271;;;C21846T|21K&21J&21H&21B&21M;G2150A	G7212T	G8258T	C8950T	C21575T	C25844T;0;1;6;7;;N:D3L	N:R203K	N:G204R	N:S235F	ORF1a:D629N	ORF1a:T1001I
hCoV-19/Cameroon/Yaounde-21V-07093/2021;20G;B.1.2;B.1.2;20G;unassigned;20G;934.827246;bad;45;2;1;3;31;3;0;1225;0;0;C1059T	C1437T	C3037T	A6866T	A6869T	G8264T	C10319T	C14408T	G17110T	A18424G	T19503A	A19504T	T19506A	G19507A	A19511G	A19513T	G19514T	A19515T	T19517G	G19518T	T19521A	C19522T	C19524T	G19525A	T19527A	G19528A	T19530A	T19531A	A19532T	A19535C	G19539T	A19540T	G19542T	A19543C	C19545A	C21077T	G22217A	A23403G	G25563T	G25907T	C26060T	C26204T	C27964T	C28472T	C28869T;8339	27523;19587:T;;C26060T|21L&22C&22B&22A&22D;C1437T	A6866T	A6869T	G8264T	G17110T
hCoV-19/Cameroon/Yaounde-21V-07104/2021;20A;B.1.620;B.1.620;20A;unassigned;20A;11.864198;good;23;30;0;0;15;10;0;1230;0;1;C241T	C1473T	T2930C	C3037T	G6236A	C14408T	C15324T	G17110T	T20049C	C21638T	T21939C	C22295T	G22992A	G23012A	A23403G	A23416T	C23604A	C24642T	G24914C	C26882T	A28271T	T28297C	C28932T;11288-11296	21765-21770	21992-21994	22283-22291	27795-27797;;;;T2930C	C26882T;0;0;2;2;;N:A220V	ORF1a:T403I	ORF1a:V1991I	ORF1b:P314L	ORF1b:A1215S	ORF9b:I5T	S:P26S	S:V126A	S:H245Y	S:S477N	S:E484K	S:D614G	S:P681H	S:T1027I	S:D1118H;ORF1a:S3675-	ORF1a:G3676-	ORF1a:F3677-	ORF7b:C12-	S:H69-	S:V70-	S:Y144-	S:L241-	S:L242-
hCoV-19/Cameroon/Yaounde-21V-07226/2021;20G;B.1.2;B.1.2;20G;unassigned;20G;6.250000;good;23;0;0;0;21;0;0;102;0;0;C1059T	C1437T	C3037T	A6866T	A6869T	G8264T	G8342A	C8344A	T8345A	C10319T	C14408T	A18424G	C21077T	C21304T	G22217A	A23403G	G25563T	G25907T	C26060T	C26204T	C27964T	C28472T	C28869T;;;;C26060T|21L&22C&22B&22A&22D;C1437T	A6866T	A6869T	G8264T	G8342A	C8344A	T8345A	C21077T	G22217A	C26204T;0;1;10;11;;N:P67S	N:P199L	ORF1a:T265I	ORF1a:S391F	ORF1a:N2201Y	ORF1a:T2202S	ORF1a:G2667C	ORF1a:D2693K	ORF1a:C2694S	ORF1a:L3352F	ORF1b:P314L	ORF1b:N1653D	ORF1b:T2537I	ORF1b:R2613C	ORF3a:Q57H	ORF3a:G172V	ORF3a:T223I	ORF3a:T271I	ORF8:S24L
hCoV-19/Cameroon/Yaounde-21V-07325/2021;20H (Beta	V2);B.1.351;B.1.351;20H;Beta;20H (Beta	V2);8.506944;good;30;18;0;0;22;6;0;0;0;1;G174T	C241T	G587A	C1059T	C1263T	C3037T	G5230T	A9204C	A10323G	C14408T	A21801C	A22206G	T22618C	C22792T	G22813T	G23012A	A23063T	A23403G	A23526G	C23664T	A23734G	G25563T	C25904T	G26167C	T26168A	C26456T	T28251G	C28253T	A28254C	C28887T;11288-11296	22283-22291;;;C22792T|21L;G587A	C1263T	A9204C	T22618C	A23526G	A23734G	G26167C	T26168A	T28251G	A28254C;0;1;10;11;;E:P71L	N:T205I	ORF1a:V108I	ORF1a:T265I	ORF1a:T333M	ORF1a:K1655N	ORF1a:D2980A	ORF1a:K3353R	ORF1b:P314L
hCoV-19/Cameroon/Yaounde-21V-07350/2021;20G;B.1.2;B.1.2;20G;unassigned;20G;6.250000;good;23;0;0;0;21;0;0;102;0;0;C1059T	C1437T	C3037T	A6866T	A6869T	G8264T	G8342A	C8344A	T8345A	C10319T	C14408T	A18424G	C21077T	C21304T	G22217A	A23403G	G25563T	G25907T	C26060T	C26204T	C27964T	C28472T	C28869T;;;;C26060T|21L&22C&22B&22A&22D;C1437T	A6866T	A6869T	G8264T	G8342A	C8344A	T8345A	C21077T	G22217A	C26204T;0;1;10;11;;N:P67S	N:P199L	ORF1a:T265I	ORF1a:S391F	ORF1a:N2201Y	ORF1a:T2202S	ORF1a:G2667C	ORF1a:D2693K	ORF1a:C2694S	ORF1a:L3352F	ORF1b:P314L	ORF1b:N1653D	ORF1b:T2537I	ORF1b:R2613C	ORF3a:Q57H	ORF3a:G172V	ORF3a:T223I	ORF3a:T271I	ORF8:S24L
hCoV-19/Cameroon/Yaounde-21V-07472/2021;21D (Eta);B.1.525;B.1.525;21D;Eta;21D (Eta);350.108368;bad;27;70;0;0;13;7;0;4570;0;5;C241T	C1498T	A1807G	G2659A	C3037T	C6285T	T7138C	T8593C	C14407T	C14408T	C18171T	A21717G	C21762T	G23012A	A23403G	G23593C	T24224C	C24748T	C26305T	T26767C	C26801T	C28310T	A28699G	G28881A	G28882A	G28883C	G29543T;11288-11296	21765-21770	21992-21994	27205-27207	29728-29776;;G28308C	T28887C;C26305T|21D	G28881A|21K&21L&20I&20B&22C&22B&20J&22A&20D&20F&21G&21M&22D	G28882A|21K&21L&20I&20B&22C&22B&20J&22A&20D&20F&21G&21M&22D	G28883C|21K&21L&20I&20B&22C&22B&20J&22A&20D&20F&21G&21M&22D;T7138C	C26801T	C28310T;2;4;3;9;;E:L21F	M:I82T	N:P13S	N:R203K	N:G204R	ORF1a:T2007I	ORF1b:P314F	S:Q52R	S:A67V	S:E484K	S:D614G	S:Q677H	S:F888L;ORF1a:S3675-	ORF1a:G3676-
hCoV-19/Cameroon/Yaounde-21V-08001/2021;20A;B.1.619;B.1.619;20A;unassigned;20A;202.060960;bad;31;1;0;0;18;0;0;4138;0;2;C241T	G2407A	C3037T	C6633T	G8084A	C8311T	C9319T	C12473T	C14403T	C14408T	C15324T	C21637T	T22191C	G22696A	T22882G	G23012A	A23403G	T24194C	G24368A	C24378T	C24642T	C25886T	G26211T	C26606T	T26767C	T27264C	G27459T	C28311T	C28441T	G28875T	C28887T;28271;;;;G22696A	C25886T	T27264C	C28441T;0;0;4;4;;M:I82T	N:P13L	N:S201I	N:T205I	ORF1a:A2123V	ORF1a:E2607K	ORF1b:P314L	ORF3a:S165F	ORF7a:E22D	ORF9b:P10S	ORF9b:S53L	S:I210T	S:N440K	S:E484K	S:D614G	S:D936N	S:S939F
hCoV-19/Cameroon/Yaounde-21V-08004/2021;20I (Alpha	V1);B.1.1.7;B.1.1.7;20I;Alpha;20I (Alpha	V1);3.443086;good;35;19;0;0;22;6;0;801;0;4;C241T	C913T	G1231T	C3037T	C3267T	C5388A	C5986T	C6363T	T6954C	T12304C	C14408T	C14676T	C15279T	T16176C	A17615G	C22851T	A23063T	C23271A	A23403G	C23604A	C23709T	T24506G	G24914C	C27972T	G28048T	C28076T	A28111G	G28280C	A28281T	T28282A	G28881A	G28882A	G28883C	C28977T	C29750T;11288-11296	21765-21770	21992-21994	28271;;;;G1231T	C6363T	T12304C	C22851T	C28076T	C29750T;0;0;6;6;;N:D3L	N:R203K	N:G204R	N:S235F	ORF1a:K322N	ORF1a:T1001I
hCoV-19/Cameroon/Yaounde-21V-08081/2021;20I (Alpha	V1);B.1.1.7;B.1.1.7;20I;Alpha;20I (Alpha	V1);2641.030919;bad;21;10;0;0;14;3;0;14027;0;4;C913T	G1231T	C3267T	C7764T	C12029T	T12304C	C14676T	T16176C	C22851T	C23271A	A23403G	T24506G	G25593T	A28111G	G28280C	A28281T	T28282A	G28881A	G28882A	G28883C	C28977T;21765-21770	21992-21994	28271;;;;G1231T	C7764T	C12029T	T12304C	C22851T	G25593T;0;0;6;6;;N:D3L	N:R203K	N:G204R	N:S235F	ORF1a:K322N	ORF1a:T1001I	ORF1a:S2500F	ORF1a:Q3922*	ORF3a:K67N	ORF8:Y73C	S:T430I	S:A570D	S:D614G	S:S982A;S:H69-	S:V70-	S:Y144-;;76-330	1333-1579	2258-2558	2850-3158	3529	3533
hCoV-19/Cameroon/Yaounde-21V-08145/2021;20D;C.36.3;B.1.1.1.36.3;20D;unassigned;20D;388.277123;bad;32;1;0;0;24;0;0;1936;0;3;C241T	G569A	C913T	C2841T	C3037T	C4002T	C4733A	G5180A	C7124T	G9929A	G10097A	T11337C	C12534T	C13536T	C14408T	G17122T	G17278T	A17743T	C17766T	G18546T	C21597T	T22917G	A23329G	A23403G	G23593T	C23731T	C24609T	G27882T	G28881A	G28882A	G28883C	G28908T;28271;;A9203G	T11325C	T16549G	A22016T	C22600A	T24257G	C26767T;C913T|20I;C4733A	G17122T	G17278T	A17743T	G18546T	A23329G	C24609T;7;1;7;15;;N:R203K	N:G204R	N:G212V	ORF1a:E102K	ORF1a:A859V	ORF1a:T1246I	ORF1a:L1490I
hCoV-19/Cameroon/Yaounde-21V-08190/2021;20A;B.1.619;B.1.619;20A;unassigned;20A;2.183827;good;32;10;0;0;18;3;0;699;0;2;C241T	C884T	G2407A	C3037T	G5008T	C6633T	G8084A	C8311T	C9319T	G11521T	C12473T	C14403T	C14408T	C15324T	G19962A	A21519G	C21637T	T22191C	T22882G	G23012A	A23403G	T24194C	G24368A	C24378T	C24642T	G26211T	C26606T	T26767C	G27459T	C28311T	G28875T	C28887T;11288-11296	28271;;;;C884T	A21519G;0;0;2;2;;M:I82T	N:P13L	N:S201I	N:T205I	ORF1a:R207C	ORF1a:A2123V	ORF1a:E2607K	ORF1a:M3752I	ORF1b:P314L	ORF7a:E22D	ORF9b:P10S	S:I210T	S:N440K	S:E484K	S:D614G	S:D936N	S:S939F
hCoV-19/Cameroon/Yaounde-21V-08192/2021;20I (Alpha	V1);B.1.1.7;B.1.1.7;20I;Alpha;20I (Alpha	V1);19.633388;good;31;19;0;0;22;6;0;707;0;5;C3037T	C3267T	C4784T	C5388A	C5979T	C5986T	A6869T	T7984C	C14120T	C14408T	C14676T	C15279T	T16176C	A23063T	C23271A	A23403G	C23604A	C23709T	T24506G	G24914C	C27972T	G28048T	A28095T	A28111G	G28280C	A28281T	T28282A	G28881A	G28882A	G28883C	C28977T;11288-11296	21765-21770	21992-21994	28271;;T913C;C14120T|20I	A28095T|20I;C4784T	C5979T	A6869T	T7984C;1;2;4;7;;N:D3L	N:R203K	N:G204R	N:S235F	ORF1a:T1001I	ORF1a:L1507F	ORF1a:A1708D	ORF1a:S1905F	ORF1a:T2202S	ORF1b:P218L	ORF1b:P314L
hCoV-19/Cameroon/CAM-01/2021;20A;B.1.620;B.1.620;20A;unassigned;20A;37.526968;mediocre;26;27;0;0;16;9;0;1954;0;1;A22T	C241T	C799T	C1473T	C3037T	G6236A	C14408T	C15324T	G17110T	A18673G	C20775T	C21638T	T21939C	C22295T	G22992A	G23012A	A23403G	A23416T	A23440T	C23604A	C24642T	G24914C	A28271T	T28297C	G28931T	C28932T;11288-11296	21765-21770	21992-21994	22283-22291;;;;A22T	C799T	A18673G	C20775T	A23440T	G28931T;0;0;6;6;;N:A220F	ORF1a:T403I	ORF1a:V1991I	ORF1b:P314L	ORF1b:A1215S	ORF1b:R1736G	ORF9b:I5T	S:P26S	S:V126A	S:H245Y	S:S477N	S:E484K	S:D614G	S:P681H	S:T1027I	S:D1118H;ORF1a:S3675-	ORF1a:G3676-
hCoV-19/Cameroon/CAM-02/2021;20A;B.1.620;B.1.620;20A;unassigned;20A;0.803347;good;28;30;0;0;18;10;0;542;0;1;A22T	C241T	C799T	C1473T	C3037T	G6236A	C14408T	C15324T	G17110T	A18673G	T20049C	C20775T	C21638T	T21939C	C22295T	G22992A	G23012A	A23403G	A23416T	A23440T	C23604A	C24642T	G24914C	A28271T	T28297C	G28541T	G28931T	C28932T;11288-11296	21765-21770	21992-21994	22283-22291	27795-27797;;;;A22T	C799T	A18673G	C20775T	A23440T	G28541T	G28931T;0;0;7;7;;N:A90S	N:A220F	ORF1a:T403I	ORF1a:V1991I	ORF1b:P314L	ORF1b:A1215S	ORF1b:R1736G	ORF9b:I5T	ORF9b:E86D	S:P26S	S:V126A	S:H245Y	S:S477N
hCoV-19/Cameroon/CAM-03/2021;21D (Eta);B.1.525;B.1.525;21D;Eta;21D (Eta);25.472716;good;31;24;0;0;18;8;0;1644;0;2;C241T	T276C	A641G	C1498T	A1807G	G2659A	C3037T	G6041T	C6285T	T8593C	C9565T	C13620T	C14407T	C14408T	C18171T	A20724G	A21717G	C21762T	G23012A	A23403G	G23593C	T24224C	C24748T	C26305T	T26767C	G28086A	T28088A	C28308G	A28699G	C28887T	G29543T;11288-11296	21765-21770	21992-21994	27205-27207	28278-28280;;;C26305T|21D;T276C	A641G	G6041T	C13620T	G28086A	T28088A;0;1;6;7;;E:L21F	M:I82T	N:D3Y	N:A12G	N:T205I	ORF1a:L4P	ORF1a:N126D	ORF1a:D1926Y	ORF1a:T2007I	ORF1b:P314F	ORF8:A65T
hCoV-19/Cameroon/CAM-10/2021;20H (Beta	V2);B.1.351;B.1.351;20H;Beta;20H (Beta	V2);37.643213;mediocre;30;18;0;0;21;6;0;1078;0;1;G174T	C241T	C1059T	A2692T	C3037T	G5230T	T7226C	C9344T	A10323G	T11485C	C14408T	A21801C	A22206G	C22295T	G22813T	G23012A	A23063T	A23403G	C23664T	G25563T	G25726T	C25904T	C26456T	T27193C	T27384C	G28086A	T28088A	G28109T	C28253T	C28887T;11288-11296	22283-22291;;;A2692T|20H	C9344T|21L&22C&22B&22A&22D	T27384C|21L&22C&22A&22D;T7226C	T11485C	C22295T	G25726T	T27193C	G28086A	T28088A	G28109T;0;3;8;11;;E:P71L	N:T205I	ORF1a:T265I	ORF1a:K1655N	ORF1a:F2321L	ORF1a:L3027F	ORF1a:K3353R	ORF1b:P314L	ORF3a:Q57H
hCoV-19/Cameroon/CAM-18/2021;20A;B.1.619;B.1.619;20A;unassigned;20A;2.765446;good;34;10;0;0;19;3;0;749;0;3;C241T	G2407A	A2419G	C3037T	G5008T	C6633T	G8084A	C8311T	C9319T	G11521T	C12473T	C14403T	C14408T	C15324T	C17104T	G19962A	C21637T	T22191C	T22882G	G23012A	A23403G	T24194C	G24368A	C24378T	C24642T	G26211T	C26606T	T26767C	G27459T	C28311T	C28441T	T28693C	G28875T	C28887T;11288-11296	28271;;;;A2419G	C17104T	C28441T	T28693C;0;0;4;4;;M:I82T	N:P13L	N:S201I	N:T205I	ORF1a:A2123V	ORF1a:E2607K	ORF1a:M3752I	ORF1b:P314L	ORF1b:H1213Y	ORF7a:E22D	ORF9b:P10S	ORF9b:S53L	S:I210T
hCoV-19/Cameroon/CAM-19/2021;20A;B.1.619;B.1.619;20A;unassigned;20A;0.850494;good;36;10;0;0;20;3;0;549;0;2;C241T	G2407A	C2623T	C3037T	G5008T	C6633T	G8084A	C8311T	C9319T	G11521T	C12473T	C14403T	C14408T	A14475G	C15324T	G19962A	C21575T	C21637T	T22191C	T22882G	C22987T	G23012A	A23403G	T24194C	G24368A	C24378T	C24642T	G26211T	C26606T	T26767C	G27459T	G28077T	C28311T	C28441T	G28875T	C28887T;11288-11296	28271;;;;C2623T	A14475G	C21575T	C22987T	G28077T	C28441T;0;0;6;6;;M:I82T	N:P13L	N:S201I	N:T205I	ORF1a:A2123V	ORF1a:E2607K	ORF1a:M3752I	ORF1b:P314L	ORF7a:E22D
hCoV-19/Cameroon/CAM-20/2021;20A;B.1.619;B.1.619;20A;unassigned;20A;8.302936;good;32;10;0;0;18;3;0;1078;0;2;C241T	G2407A	C3037T	C4084T	G5008T	C6633T	G8084A	C8311T	C9319T	G11083T	G11521T	C12473T	C14403T	C14408T	C15324T	G19962A	C21637T	T22191C	T22882G	G23012A	A23403G	T24194C	G24368A	C24378T	C24642T	G26211T	C26606T	T26767C	G27459T	C28311T	G28875T	C28887T;11288-11296	28271;;;G11083T|21J&19A;C4084T;0;1;1;2;;M:I82T	N:P13L	N:S201I	N:T205I	ORF1a:A2123V	ORF1a:E2607K	ORF1a:L3606F	ORF1a:M3752I	ORF1b:P314L	ORF7a:E22D	ORF9b:P10S	S:I210T	S:N440K	S:E484K	S:D614G	S:D936N	S:S939F	S:T1027I;ORF1a:S3675-
hCoV-19/Cameroon/CAM-24/2021;20A;B.1.619;B.1.619;20A;unassigned;20A;29.440672;good;33;16;0;0;18;5;0;1765;0;2;C241T	G2407A	C3037T	G5008T	C6633T	C8016T	G8084A	C8311T	C9319T	G11521T	C12473T	C14403T	C14408T	C15324T	C19185T	G19962A	C21637T	T22191C	A22798G	T22882G	G23012A	A23403G	T24194C	G24368A	C24378T	C24642T	G26211T	C26606T	T26767C	G27459T	C28311T	G28875T	C28887T;515-520	11288-11296	28271;;;;C8016T	C19185T	A22798G;0;0;3;3;;M:I82T	N:P13L	N:S201I	N:T205I	ORF1a:A2123V	ORF1a:A2584V	ORF1a:E2607K	ORF1a:M3752I	ORF1b:P314L	ORF7a:E22D	ORF9b:P10S	S:I210T	S:N440K	S:E484K
hCoV-19/Cameroon/CAM-26/2021;20A;B.1.619;B.1.619;20A;unassigned;20A;9.156228;good;33;10;0;0;20;3;0;1117;0;2;C241T	G2407A	C3037T	G5008T	C6633T	G8084A	C8311T	C9319T	G11521T	C12473T	C14403T	C14408T	C15324T	C16394T	G19962A	G21604T	C21637T	T22191C	T22882G	G23012A	A23403G	T24194C	G24368A	C24378T	C24642T	G26211T	C26606T	T26767C	G27459T	C28311T	C28441T	G28875T	C28887T;11288-11296	28271;;;C16394T|21C;G21604T	C28441T;0;1;2;3;;M:I82T	N:P13L	N:S201I	N:T205I	ORF1a:A2123V	ORF1a:E2607K	ORF1a:M3752I	ORF1b:P314L	ORF1b:P976L	ORF7a:E22D	ORF9b:P10S	ORF9b:S53L	S:Q14H	S:I210T	S:N440K	S:E484K
hCoV-19/Cameroon/CAM-31/2021;20I (Alpha	V1);B.1.1.7;B.1.1.7;20I;Alpha;20I (Alpha	V1);2.777778;good;34;19;0;0;21;6;0;270;0;5;G210A	C241T	C913T	C2110T	C3037T	C3267T	G4583A	T4585A	C5388A	C5986T	T6954C	G7042T	C14120T	C14408T	C14676T	C15279T	T16176C	A23063T	C23271A	A23403G	C23604A	C23709T	T24506G	G24914C	C27972T	G28048T	A28111G	G28280C	A28281T	T28282A	G28881A	G28882A	G28883C	C28977T;11288-11296	21765-21770	21992-21994	28271;;;C2110T|20I	C14120T|20I;G210A	G4583A	T4585A	G7042T;0;2;4;6;;N:D3L	N:R203K	N:G204R	N:S235F	ORF1a:T1001I	ORF1a:D1440K	ORF1a:A1708D	ORF1a:I2230T
hCoV-19/Cameroon/CAM-36/2021;20I (Alpha	V1);B.1.1.7;B.1.1.7;20I;Alpha;20I (Alpha	V1);11.012431;good;32;19;0;0;19;6;0;1130;0;5;G210A	C241T	C913T	C2110T	C3037T	C3267T	G4583A	T4585A	C5388A	C5986T	C14120T	C14408T	C14676T	C15279T	T16176C	A23063T	C23271A	A23403G	C23604A	C23709T	T24506G	G24914C	C27972T	G28048T	A28111G	G28280C	A28281T	T28282A	G28881A	G28882A	G28883C	C28977T;11288-11296	21765-21770	21992-21994	28271;;;C2110T|20I	C14120T|20I;G210A	G4583A	T4585A;0;2;3;5;;N:D3L	N:R203K	N:G204R	N:S235F	ORF1a:T1001I	ORF1a:D1440K	ORF1a:A1708D	ORF1b:P218L	ORF1b:P314L	ORF8:Q27*	ORF8:R52I
hCoV-19/Cameroon/CAM-38/2021;20H (Beta	V2);B.1.351;B.1.351;20H;Beta;20H (Beta	V2);136.280662;bad;21;18;0;0;14;6;0;3352;0;1;G174T	C241T	C1059T	C3037T	C9344T	A10323G	C12415T	C14408T	A21801C	A22206G	G22813T	A23403G	C23664T	G25563T	C25904T	C26456T	T27193C	G28086A	T28088A	C28253T	C28887T;11288-11296	22283-22291;;T5230G;C9344T|21L&22C&22B&22A&22D;C12415T	T27193C	G28086A	T28088A;1;1;4;6;;E:P71L	N:T205I	ORF1a:T265I	ORF1a:L3027F	ORF1a:K3353R	ORF1b:P314L	ORF3a:Q57H	ORF3a:S171L	ORF8:A65T	S:D80A	S:D215G	S:K417N	S:D614G	S:A701V;ORF1a:S3675-	ORF1a:G3676-	ORF1a:F3677-	S:L241-	S:L242-	S:A243-;;1334-1337	1339	2578-2850	3526-3778	5008-5229	5260-5275
hCoV-19/Cameroon/CAM-42/2021;21D (Eta);B.1.525;B.1.525;21D;Eta;21D (Eta);17.352936;good;28;82;0;0;18;11;0;1402;0;2;C241T	C1498T	A1807G	G2659A	C3037T	C3768T	G4201T	C6285T	C9565T	C14407T	C14408T	C18171T	A20724G	C21597T	A21717G	C21762T	G23012A	A23403G	G23593C	T24224C	C24748T	C26305T	T26767C	C27945T	C28308G	A28699G	C28887T	G29543T;686-694	11288-11296	21765-21770	21992-21994	27205-27207	28278-28280	29728-29776;;;C26305T|21D;C3768T	G4201T	C21597T	C27945T;0;1;4;5;;E:L21F	M:I82T	N:D3Y	N:A12G	N:T205I	ORF1a:T1168I	ORF1a:M1312I	ORF1a:T2007I	ORF1b:P314F	ORF8:Q18*	ORF9b:H9D	S:S12F	S:Q52R	S:A67V
hCoV-19/Cameroon/CAM050/2021;20A;B.1.619;B.1.619;20A;unassigned;20A;5.188272;good;37;10;0;0;24;3;0;915;0;3;C241T	G2407A	C3037T	G4016A	G5008T	C6633T	G8084A	C8311T	G8939T	C9319T	G11521T	C12473T	C14403T	C14408T	C15324T	G18905A	G19962A	C21365T	C21637T	G21987T	T22191C	T22882G	G23012A	A23403G	T24194C	G24368A	C24378T	C24642T	G26211T	C26606T	C26728T	T26767C	G27459T	C28311T	C28441T	G28875T	C28887T;11288-11296	28271;;;;G4016A	G8939T	G18905A	C21365T	G21987T	C26728T	C28441T;0;0;7;7;;M:A69V	M:I82T	N:P13L	N:S201I	N:T205I	ORF1a:E1251K	ORF1a:A2123V
hCoV-19/Cameroon/CAM056/2021;20A;B.1.619;B.1.619;20A;unassigned;20A;15.267833;good;34;10;0;0;19;3;0;1355;0;2;C241T	G2407A	C3037T	C3429T	G5008T	C6633T	G8084A	C8311T	C9319T	G11521T	C12473T	C14403T	C14408T	C15324T	C19017T	G19962A	C21637T	T22191C	T22882G	G23012A	A23403G	T24194C	G24368A	C24378T	C24642T	G26211T	C26606T	T26767C	G27459T	T28088A	C28311T	C28441T	G28875T	C28887T;11288-11296	28271;;;;C3429T	C19017T	T28088A	C28441T;0;0;4;4;;M:I82T	N:P13L	N:S201I	N:T205I	ORF1a:T1055I	ORF1a:A2123V	ORF1a:E2607K	ORF1a:M3752I	ORF1b:P314L	ORF7a:E22D	ORF9b:P10S	ORF9b:S53L	S:I210T
hCoV-19/Cameroon/CAM057/2021;20A;B.1.620;B.1.620;20A;unassigned;20A;16.447531;good;26;27;0;0;17;9;0;1395;0;1;C241T	C1473T	C3037T	G6236A	C7609T	T13902A	C14408T	C15324T	G17110T	C19269T	T20049C	C21638T	T21939C	C22295T	G22992A	G23012A	A23403G	A23416T	C23604A	C24642T	G24914C	G28086A	T28088A	A28271T	T28297C	C28932T;11288-11296	21765-21770	21992-21994	22283-22291;;;;C7609T	T13902A	C19269T	G28086A	T28088A;0;0;5;5;;N:A220V	ORF1a:T403I	ORF1a:V1991I	ORF1b:D145E	ORF1b:P314L	ORF1b:A1215S	ORF8:A65T	ORF9b:I5T	S:P26S	S:V126A	S:H245Y	S:S477N	S:E484K	S:D614G	S:P681H	S:T1027I	S:D1118H;ORF1a:S3675-	ORF1a:G3676-
hCoV-19/Cameroon/CAM058/2021;20A;B.1.619;B.1.619;20A;unassigned;20A;78.355281;mediocre;33;10;0;0;20;3;0;2690;0;2;C241T	G2407A	C3037T	G5008T	C6633T	G8084A	C8311T	C9319T	G11521T	C12473T	C14403T	C14408T	C15324T	C16997T	G19962A	C21762T	A22004T	T22191C	T22882G	G23012A	A23403G	T24194C	G24368A	C24378T	C24642T	G26211T	C26606T	T26767C	G27459T	C28311T	G28875T	C28887T	C29774T;11288-11296	28271;;;C21762T|21K&21D&21M;C16997T	A22004T	C29774T;0;1;3;4;;M:I82T	N:P13L	N:S201I	N:T205I	ORF1a:A2123V	ORF1a:E2607K	ORF1a:M3752I	ORF1b:P314L	ORF1b:P1177L	ORF7a:E22D	ORF9b:P10S	S:A67V	S:N148Y	S:I210T	S:N440K
hCoV-19/Cameroon/CAM059/2021;20A;B.1.619;B.1.619;20A;unassigned;20A;67.267956;mediocre;35;10;0;0;21;3;0;2503;0;2;C241T	G2407A	C3037T	G5008T	C6633T	G8084A	C8311T	C9319T	G11521T	C12473T	C14403T	C14408T	C15324T	C16997T	C21637T	C21762T	A22004T	T22191C	T22882G	G23012A	A23403G	T24194C	G24368A	C24378T	C24642T	G26211T	C26606T	T26767C	G27459T	G28086A	T28088A	C28311T	G28875T	C28887T	C29774T;11288-11296	28271;;;C21762T|21K&21D&21M;C16997T	A22004T	G28086A	T28088A	C29774T;0;1;5;6;;M:I82T	N:P13L	N:S201I	N:T205I	ORF1a:A2123V	ORF1a:E2607K	ORF1a:M3752I	ORF1b:P314L	ORF1b:P1177L	ORF7a:E22D	ORF8:A65T
hCoV-19/Cameroon/CAM069/2021;20A;B.1.619;B.1.619;20A;unassigned;20A;6.856639;good;32;19;0;0;19;6;0;1007;0;2;C241T	C2570T	C3037T	G5008T	C6633T	G8084A	C8311T	C9319T	G11521T	C12473T	C14403T	C14408T	C15324T	C17850T	G19962A	C21637T	T22191C	T22882G	G23012A	A23403G	C23536A	T24194C	G24368A	C24378T	C24642T	G26211T	C26606T	T26767C	G27459T	C28311T	G28875T	C28887T;686-694	11288-11296	28271;;;;C2570T	C17850T	C23536A;0;0;3;3;;M:I82T	N:P13L	N:S201I	N:T205I	ORF1a:P769S	ORF1a:A2123V	ORF1a:E2607K	ORF1a:M3752I	ORF1b:P314L	ORF7a:E22D	ORF9b:P10S	S:I210T	S:N440K	S:E484K	S:D614G
hCoV-19/Cameroon/CAM076/2021;20A;B.1.619;B.1.619;20A;unassigned;20A;280.376420;bad;31;19;0;0;20;6;0;4821;0;2;C241T	C2570T	G5008T	C6633T	G8084A	C8311T	C9319T	G11521T	C12473T	C14403T	C14408T	C15324T	C17850T	T22191C	T22882G	G23012A	A23403G	C23536A	T24194C	G24368A	C24378T	C24642T	G26211T	C26606T	T26767C	G27459T	G28086A	T28088A	C28311T	G28875T	C28887T;686-694	11288-11296	28271;;;;C2570T	C17850T	C23536A	G28086A	T28088A;0;0;5;5;;M:I82T	N:P13L	N:S201I	N:T205I	ORF1a:P769S	ORF1a:A2123V	ORF1a:E2607K	ORF1a:M3752I	ORF1b:P314L	ORF7a:E22D	ORF8:A65T	ORF9b:P10S	S:I210T	S:N440K
hCoV-19/Cameroon/CAM077/2021;20A;B.1.620;B.1.620;20A;unassigned;20A;53.073923;mediocre;25;27;0;0;18;9;0;2267;0;1;C241T	C1473T	C3037T	C5850T	G6236A	C14408T	C15324T	G17110T	A18673G	T20049C	C21638T	T21939C	C22295T	G22992A	G23012A	A23403G	A23416T	C23604A	C24642T	G24914C	G28086A	T28088A	A28271T	T28297C	C28932T;11288-11296	21765-21770	21992-21994	22283-22291;;;;C5850T	A18673G	G28086A	T28088A;0;0;4;4;;N:A220V	ORF1a:T403I	ORF1a:P1862L	ORF1a:V1991I	ORF1b:P314L	ORF1b:A1215S	ORF1b:R1736G	ORF8:A65T	ORF9b:I5T	S:P26S	S:V126A	S:H245Y	S:S477N	S:E484K	S:D614G	S:P681H	S:T1027I	S:D1118H;ORF1a:S3675-	ORF1a:G3676-	ORF1a:F3677-
hCoV-19/Cameroon/CAM079/2021;21D (Eta);B.1.525;B.1.525;21D;Eta;21D (Eta);45.461526;mediocre;28;73;0;0;17;8;0;2117;0;2;C241T	A901G	C1498T	A1807G	G2659A	C3037T	C6285T	T8593C	C9565T	C14407T	C14408T	C18171T	A21717G	C21762T	C22214G	G23012A	A23403G	G23593C	C24138T	T24224C	C24378T	C24748T	C26305T	T26767C	C28308G	A28699G	C28887T	G29543T;11288-11296	21765-21770	21992-21994	27205-27207	28278-28280	29728-29776;;;C26305T|21D;A901G	C22214G	C24138T	C24378T;0;1;4;5;;E:L21F	M:I82T	N:D3Y	N:A12G	N:T205I	ORF1a:T2007I	ORF1b:P314F	ORF9b:H9D	S:Q52R	S:A67V	S:Q218E	S:E484K	S:D614G	S:Q677H	S:T859I
hCoV-19/Cameroon/CAM089/2021;20A;B.1.462;B.1.462;20A;unassigned;20A;98.347493;mediocre;26;0;0;0;17;0;0;2174;0;0;C1960T	C2268T	C3037T	C3811T	G3950T	C6578T	A6608G	A9204C	C9611T	C14408T	G15894T	G17122T	C18877T	G21986A	A23403G	C23604A	A23898G	T25451C	G25563T	C26735T	G27390T	G28209T	C28657T	A28911T	C29640T	G29706T;;;;C23604A|21K&21L&20I&22C&22B&22A&21H&21M&22D	C28657T|19B;C1960T	C2268T	G3950T	C6578T	A6608G	A9204C	C9611T	G15894T	G17122T	G21986A	A23898G	T25451C	G27390T	G28209T	A28911T	C29640T	G29706T;0;2;17;19;;N:N213I	ORF1a:A668V	ORF1a:D1229Y	ORF1a:L2105F	ORF1a:R2115G	ORF1a:D2980A	ORF1a:L3116F	ORF1b:P314L
hCoV-19/Cameroon/ICGEB-CIRCB_14043/2021;20B;B.1.1;B.1.1;20B;unassigned;20B;203.763429;bad;17;0;0;0;10;0;0;773;0;3;C2062T	C3117T	C4084T	C4321T	C6606T	G10097A	C12115T	C13536T	T14514C	C20270T	A23403G	C23604A	C26060T	A26772G	G28881A	G28882A	G28883C;;;T241C	T3037C	T14408C;C4321T|21L&22C&22B&22A&22D	G10097A|20D&21G	C13536T|20D&21G	C23604A|21K&21L&20I&22C&22B&22A&21H&21M&22D;C2062T	C3117T	C4084T	C6606T	C12115T	T14514C	C20270T	A26772G;3;4;8;15;;M:M84V	N:R203K	N:G204R	ORF1a:T951I	ORF1a:S2114F	ORF1a:G3278S	ORF1b:A2268V	ORF3a:T223I	S:D614G	S:P681H;;;76-200	3983-4069	6846-6904	7669-7736	20289-20361	20576-20611	22076-22159	23892-23959	27222-27394;;"ChinaCDC_N_F:G28881A;G28882A;G28883C";89080;25;29741;0.9678961977059158;3000;17.518519;good;773;10;0;good;0;24;34;141.666667;bad;42;;0;good;0;;0;;0;0;good;;0;0;good;false;;;
hCoV-19/Cameroon/ICGEB-CIRCB_10136/2020;20D;B.1.1.1;B.1.1.1;20D;unassigned;20D;63.781512;mediocre;16;0;0;0;10;0;0;1296;0;3;C2062T	C3037T	C3117T	C4002T	C6606T	G10097A	C13536T	T14514C	G19847A	A23403G	C23604A	C23731T	C26060T	G28881A	G28882A	G28883C;;;T241C	T14408C;C23604A|21K&21L&20I&22C&22B&22A&21H&21M&22D	C26060T|21L&22C&22B&22A&22D;C2062T	C3117T	C6606T	T14514C	G19847A;2;2;5;9;;N:R203K	N:G204R	ORF1a:T951I	ORF1a:T1246I	ORF1a:S2114F	ORF1a:G3278S	ORF1b:G2127D	ORF3a:T223I	S:D614G	S:P681H;;;78-200	3183-3198	3728-3778	3814-3878	3884-3981	6846-6904	8531-8620	9644-9694	20187-20361	20576-20611	21515-21597	22076-22096	22517-22609	22981-23070	23815-23875	23892-23959	27266-27267	27281-27394;;"ChinaCDC_N_F:G28881A;G28882A;G28883C";89084;25;29741;0.9504063137477844;3000;36.888889;mediocre;1296;10;0;good;0;24;17;70.833333;mediocre;25;;0;good;0;;0;;0;0;good;;0;0;good;false;;;
hCoV-19/Cameroon/ICGEB-CIRCB_14431/2021;20A;B.1;B.1;20A;unassigned;20A;101.114198;bad;21;0;0;0;9;0;0;585;0;0;C241T	G248T	C1884T	C2252A	C3037T	G5554T	C9711T	C9891T	C15324T	C21707T	G22205C	G22225T	C22264T	A23403G	A23632G	A23800T	G26196C	C27128T	T27384C	A27388G	C28869T;;;T14408C;C9891T|21I&21A	T27384C|21L&22C&22A&22D	C28869T|20G;G248T	C1884T	C2252A	G5554T	C9711T	C21707T	G22205C	G22225T	C22264T	A23632G	A23800T	G26196C	C27128T	A27388G;1;3;14;18;;N:P199L	ORF1a:A540V	ORF1a:Q663K	ORF1a:K1763N	ORF1a:S3149F	ORF1a:A3209V	S:H49Y	S:D215H	S:D614G;;;76-200	1726-1786	7669-7736	8531-8620	9644-9694	20576-20611	21599-21698
hCoV-19/Cameroon/ICGEB-CIRCB_15663/2021;20D;B.1.1.1;B.1.1.1;20D;unassigned;20D;69.444444;mediocre;19;0;0;0;11;0;0;125;0;3;C2062T	C3037T	C4002T	C4321T	C4755T	C6606T	G10097A	C12115T	C13536T	T14514C	C20270T	A23403G	G23426T	C23731T	C26060T	A26772G	G28881A	G28882A	G28883C;;;T241C	T14408C;C4321T|21L&22C&22B&22A&22D	C26060T|21L&22C&22B&22A&22D;C2062T	C4755T	C6606T	C12115T	T14514C	C20270T	G23426T	A26772G;2;2;8;12;;M:M84V	N:R203K	N:G204R	ORF1a:T1246I	ORF1a:P1497L	ORF1a:S2114F	ORF1a:G3278S	ORF1b:A2268V	ORF3a:T223I	S:D614G	S:V622F;;;76-200;;"ChinaCDC_N_F:G28881A;G28882A;G28883C";88979;56;29741;0.9885295789720095;3000;0;good;125;10;0;good;0;24;20;83.333333;mediocre;28;;0;good;0;;0;;0;0;good;;0;0;good;false;;;
hCoV-19/Cameroon/ICGEB-CIRCB_16120/2021;19B;A.27;A.27;19B;unassigned;19B;34.461279;mediocre;24;0;0;0;14;0;0;911;0;0;C1122T	G1820A	C2509T	C8320T	C8782T	A9204G	G11083T	A11217G	A11782G	C13620T	C16466T	A18366G	A20262G	C21614T	G22468T	T22917G	A23063T	C23520T	C23525T	G25218T	C26437T	T28144C	A28273T	G28878A;;;G361A	C25541T;G11083T|21J&19A;G1820A	C8320T	A11782G	C13620T	C26437T;2;1;5;8;;N:S202N	ORF1a:P286L	ORF1a:G519S	ORF1a:D2980G	ORF1a:L3606F	ORF1a:N3651S	ORF1b:P1000L	ORF8:L84S	S:L18F	S:L452R	S:N501Y	S:A653V	S:H655Y	S:G1219V;;;76-200	1726-1786	3728-3778	7669-7736	10998-11068	20289-20361	20576-20611	21515-21597	23542
hCoV-19/Cameroon/ICGEB-CIRCB_22480/2021;20B;B.1.1.318;B.1.1.318;20B;unassigned;20B;1332.267864;bad;16;0;0;0;11;0;0;10139;0;3;C3037T	G7798T	C9072T	C9891T	G10096A	C10116T	C21846T	T23287C	A23403G	C23604A	C25276A	T26767C	G28209T	G28881A	G28882A	G28883C;;;T241C	G28271A;;G10096A;2;0;1;3;;M:I82T	N:R203K	N:G204R	ORF1a:K2511N	ORF1a:T2936I	ORF1a:A3209V	ORF1a:T3284I	ORF8:E106*	S:T95I	S:D614G	S:P681H;;;76-200	2257-2299	2406-2423	2827-2892	3151-3162	3183-3198	3301-3356	3391-3449	3559-3625	3728-4069	4246-4302	4503-4562	4664-4713	4751-4810	4814-4908	5135-5158	5338-5393	5653-5722	5729-5894	5916-5965	5989-6129	6155-6213	6481-6654	6750-7059
hCoV-19/Cameroon/ICGEB-CIRCB_22614/2021;20A;B.1.619;B.1.619;20A;unassigned;20A;393.309520;bad;25;1;0;0;15;0;0;2342;0;2;G2407A	C3037T	C6633T	G8084A	C9319T	G11521T	C12473T	C13255T	C14403T	C17288T	C17678T	G19962A	C21637T	T22191C	A23403G	T24194C	G24368A	C24378T	C24642T	G26211T	C26606T	T26767C	C28311T	G28875T	C28887T;28271;;T241C	T5008G	T8311C	T14408C	T15324C	G22882T	A23012G	T27459G;;C13255T	C17288T	C17678T;8;0;3;11;;M:I82T	N:P13L	N:S201I	N:T205I	ORF1a:A2123V	ORF1a:E2607K	ORF1a:M3752I	ORF1b:T1274I	ORF1b:T1404M	ORF9b:P10S	S:I210T	S:D614G	S:D936N	S:S939F	S:T1027I;;;76-200	1726-1786	2322-2401
hCoV-19/Cameroon/ICGEB-CIRCB_22941/2021;20A;B.1.620;B.1.620;20A;unassigned;20A;269.911732;bad;20;0;0;0;13;0;0;953;0;3;C1473T	C3037T	G6236A	C10969T	C13378T	C14177T	G17110T	A18673G	T20049C	C21638T	T21939C	C22498T	G22992A	G23012A	A23403G	C24642T	G24914C	G24928A	A28271T	T28297C;;;T241C	T14408C	T15324C	T22295C	T23416A	A23604C	T28932C;;C10969T	C13378T	C14177T	A18673G	G24928A;7;0;5;12;;ORF1a:T403I	ORF1a:V1991I	ORF1b:T237I	ORF1b:A1215S	ORF1b:R1736G	ORF9b:I5T	S:P26S	S:V126A	S:S477N	S:E484K	S:D614G	S:T1027I	S:D1118H;;;76-200	3814-3878	3884-3981	6846-6904	8531-8620	10998-10999	11288-11296	20289-20361	20461-20611
hCoV-19/Cameroon/ICGEB-CIRCB_25584/2021;21D (Eta);B.1.525;B.1.525;21D;Eta;21D (Eta);309.350415;bad;24;0;0;0;13;0;0;2117;0;1;C1498T	G2659A	C2668A	C3037T	A5371G	C5869T	A8031G	A10875G	C14407T	C14408T	C17733T	C18171T	G19648T	A20724G	C21762T	A23403G	G23593C	T24224C	C24748T	C26305T	T26767C	C28308G	C28887T	G29543T;;;T241C	G1807A	T6285C	T9565C	G21717A	G28699A;C26305T|21D;C2668A	A5371G	C5869T	A8031G	A10875G	C17733T	G19648T;6;1;7;14;;E:L21F	M:I82T	N:A12G	N:T205I	ORF1a:K2589R	ORF1a:N3537S	ORF1b:P314F	ORF1b:V2061L	ORF9b:H9D	S:A67V	S:D614G	S:Q677H	S:F888L;;;76-200	1726-1786	3753-3778	3814-3878
hCoV-19/Cameroon/ICGEB-CIRCB_25707/2021;20A;B.1.620;B.1.620;20A;unassigned;20A;144.957068;bad;21;0;0;0;15;0;0;1458;0;2;C241T	C1473T	C2523T	G6236A	T6238C	C14408T	C15324T	A18673G	T20049C	C21638T	C22498T	G22992A	G23012A	A23403G	C23604A	C24642T	A24696G	G24914C	A28271T	T28297C	C28833T;;;T3037C	T17110G	T22295C	T23416A	T28932C;;C2523T	T6238C	A18673G	A24696G	C28833T;5;0;5;10;;N:S187L	ORF1a:T403I	ORF1a:T753I	ORF1a:V1991I	ORF1b:P314L	ORF1b:R1736G	ORF9b:I5T	S:P26S	S:S477N	S:E484K	S:D614G	S:P681H	S:T1027I	S:K1045R	S:D1118H;;;76-200	3728-3778	3868-3878	3923-3981	6750-6814	6846-6904	7669-7736	11288-11296
hCoV-19/Cameroon/ICGEB-CIRCB_25932/2021;20A;B.1.620;B.1.620;20A;unassigned;20A;341.978272;bad;17;0;0;0;11;0;0;954;0;1;C1473T	C3037T	G6236A	C15324T	G17110T	C19928T	T20049C	C21638T	C22498T	A23403G	A23416T	G24197T	C24642T	G24914C	G25409A	T28297C	C29640T;;;T241C	T14408C	T22295C	A22992G	A23012G	A23604C	T28271A	T28932C;;C19928T	G24197T	G25409A	C29640T;8;0;4;12;;ORF1a:T403I	ORF1a:V1991I	ORF1b:A1215S	ORF1b:S2154F	ORF3a:R6K	ORF9b:I5T	S:P26S	S:D614G	S:A879S	S:T1027I	S:D1118H;;;76-200	3814-3878	6846-6904	7669-7736	8531-8584	11288-11296	20289-20361	20576-20611	21765-21770	21896-21979	21991-21993	22281-22289	22517-22609	23892-23959
hCoV-19/Cameroon/ICGEB-CIRCB_26193/2021;21D (Eta);B.1.525;B.1.525;21D;Eta;21D (Eta);90.570384;mediocre;22;0;0;0;12;0;0;1541;0;2;C241T	C1498T	A1807G	G2659A	C3037T	C6285T	G12566T	C14407T	C14408T	C18171T	A20724G	A21717G	C21762T	A23403G	T24224C	G25647A	G25996T	C26228A	T26767C	C28308G	A28699G	C28887T;;;T9565C	C23593G	T24748C	T29543G;;G12566T	G25647A	G25996T	C26228A;4;0;4;8;;M:I82T	N:A12G	N:T205I	ORF1a:T2007I	ORF1a:V4101F	ORF1b:P314F	ORF3a:V202L	ORF9b:H9D	S:Q52R	S:A67V	S:D614G	S:F888L;;;76-200	1726-1786	3728-3778	3814-3878	6846-6904	7159-7247	7669-7736	8531-8620	11288-11296	12418-12444	15713-15771	17830-17904
hCoV-19/Cameroon/ICGEB-CIRCB_26438/2021;20A;B.1.620;B.1.620;20A;unassigned;20A;136.866790;bad;19;0;0;0;12;0;0;2517;0;1;C1473T	C3037T	G6236A	C9246T	C15324T	G17110T	T17763C	T20049C	C21638T	C22498T	A23403G	A23416T	C23604A	C24642T	G24914C	C25916T	C26527T	A28271T	T28297C;;;T241C	T14408C	T22295C	T28932C;;C9246T	T17763C	C25916T	C26527T;4;0;4;8;;M:A2V	ORF1a:T403I	ORF1a:V1991I	ORF1a:A2994V	ORF1b:A1215S	ORF3a:T175I	ORF9b:I5T	S:P26S	S:D614G	S:P681H	S:T1027I	S:D1118H;;;76-200	3748	3814-3878	3884-3981	5989-6042	6846-6904	7159-7247	7669-7736	8531-8620	9644-9779	10609-10688	11288-11296	11316-11390	13601-13666	13676-13730
hCoV-19/Cameroon/ICGEB-CIRCB_26445/2021;20I (Alpha	V1);B.1.1.7;B.1.1.7;20I;Alpha;20I (Alpha	V1);568.582061;bad;25;0;0;0;15;0;0;874;0;1;C3037T	C3267T	C4788T	C5388A	C5944T	C5986T	T6954C	C14676T	T15096C	C15279T	T16176C	C21855T	C22323T	A23403G	C23709T	T24506G	G24914C	C27972T	A28095T	A28111G	G28280C	A28281T	T28282A	C28977T	C29353T;;;T241C	T913C	T14408C	T23063A	A23271C	A23604C	T28048G	A28881G	A28882G	C28883G;;C4788T	C5944T	C21855T	C22323T	C29353T;10;0;5;15;;N:D3L	N:S235F	ORF1a:T1001I	ORF1a:A1508V	ORF1a:A1708D	ORF1a:I2230T	ORF8:Q27*	ORF8:K68*	ORF8:Y73C	S:S98F	S:S254F
hCoV-19/Cameroon/CAM-32/2021;21D (Eta);B.1.525;B.1.525;21D;Eta;21D (Eta);112.833827;bad;25;26;0;1;14;9;0;2331;0;2;C241T	C1498T	A1807G	G2659A	C3037T	C6285T	C9565T	C14407T	C14408T	C18171T	A20724G	A21717G	C21762T	G23012A	A23403G	G23593C	T24224C	C24748T	C26228A	C26305T	T26767C	C28308G	A28699G	C28887T	G29543T;11288-11296	21765-21770	21992-21994	27205-27207	27792-27793	28278-28280;;;C26305T|21D;C26228A;0;1;1;2;ORF7b:14-44;E:L21F	M:I82T	N:D3Y	N:A12G	N:T205I	ORF1a:T2007I	ORF1b:P314F	ORF9b:H9D	S:Q52R	S:A67V	S:E484K	S:D614G	S:Q677H	S:F888L;N:S2-	ORF1a:S3675-	ORF1a:G3676-	ORF1a:F3677-	ORF6:F2-	ORF7b:F13-	S:H69-	S:V70-
hCoV-19/Cameroon/CAM053/2021;21D (Eta);B.1.525;B.1.525;21D;Eta;21D (Eta);63.102500;mediocre;30;75;0;1;17;9;0;921;0;2;C241T	C1498T	A1807G	G2659A	A2817T	C3037T	C6285T	T8593C	C9565T	G12566T	C14407T	C14408T	C18171T	A20724G	A21717G	C21762T	G23012A	A23403G	G23593C	T24224C	C24748T	G25647A	G25996T	C26228A	C26305T	T26767C	C28308G	A28699G	C28887T	G29543T;11288-11296	21765-21770	21992-21994	27205-27207	27792-27793	28278-28280	29728-29776;;;C26305T|21D;A2817T	G12566T	G25647A	G25996T	C26228A;0;1;5;6;ORF7b:14-44;E:L21F	M:I82T	N:D3Y	N:A12G	N:T205I	ORF1a:K851I	ORF1a:T2007I	ORF1a:V4101F	ORF1b:P314F	ORF3a:V202L	ORF9b:H9D
hCoV-19/Cameroon/CAM-32-1/2021;21D (Eta);B.1.525;B.1.525;21D;Eta;21D (Eta);112.833827;bad;25;26;0;1;14;9;0;2331;0;2;C241T	C1498T	A1807G	G2659A	C3037T	C6285T	C9565T	C14407T	C14408T	C18171T	A20724G	A21717G	C21762T	G23012A	A23403G	G23593C	T24224C	C24748T	C26228A	C26305T	T26767C	C28308G	A28699G	C28887T	G29543T;11288-11296	21765-21770	21992-21994	27205-27207	27792-27793	28278-28280;;;C26305T|21D;C26228A;0;1;1;2;ORF7b:14-44;E:L21F	M:I82T	N:D3Y	N:A12G	N:T205I	ORF1a:T2007I	ORF1b:P314F	ORF9b:H9D	S:Q52R	S:A67V	S:E484K	S:D614G	S:Q677H	S:F888L;N:S2-	ORF1a:S3675-	ORF1a:G3676-	ORF1a:F3677-	ORF6:F2-	ORF7b:F13-	S:H69-	S:V70-
hCoV-19/Cameroon/CAM053-1/2021;21D (Eta);B.1.525;B.1.525;21D;Eta;21D (Eta);63.102500;mediocre;30;75;0;1;17;9;0;921;0;2;C241T	C1498T	A1807G	G2659A	A2817T	C3037T	C6285T	T8593C	C9565T	G12566T	C14407T	C14408T	C18171T	A20724G	A21717G	C21762T	G23012A	A23403G	G23593C	T24224C	C24748T	G25647A	G25996T	C26228A	C26305T	T26767C	C28308G	A28699G	C28887T	G29543T;11288-11296	21765-21770	21992-21994	27205-27207	27792-27793	28278-28280	29728-29776;;;C26305T|21D;A2817T	G12566T	G25647A	G25996T	C26228A;0;1;5;6;ORF7b:14-44;E:L21F	M:I82T	N:D3Y	N:A12G	N:T205I	ORF1a:K851I	ORF1a:T2007I	ORF1a:V4101F	ORF1b:P314F	ORF3a:V202L	ORF9b:H9D
hCoV-19/Cameroon/NPHL-NS2.7/2021;20A;B.1.620;B.1.620;20A;unassigned;20A;15.008450;good;24;27;0;0;17;9;0;1346;0;1;C241T	C1473T	C3037T	C3653T	G6236A	C14408T	C15324T	G17110T	C21638T	T21939C	C22295T	G22992A	G23012A	A23403G	A23416T	C23604A	C24642T	G24914C	G25033A	C26527T	T26714C	A28271T	T28297C	C28932T;11288-11296	21765-21770	21992-21994	22283-22291;;;;C3653T	G25033A	C26527T	T26714C;0;0;4;4;;M:A2V	N:A220V	ORF1a:T403I	ORF1a:L1130F	ORF1a:V1991I	ORF1b:P314L	ORF1b:A1215S	ORF9b:I5T	S:P26S	S:V126A	S:H245Y	S:S477N	S:E484K	S:D614G	S:P681H	S:T1027I	S:D1118H;ORF1a:S3675-	ORF1a:G3676-	ORF1a:F3677-	S:H69-	S:V70-
hCoV-19/Cameroon/NPHL-NS8.7/2021;20B;B.1.1.318;B.1.1.318;20B;unassigned;20B;0.000014;good;23;30;0;0;16;8;0;301;0;3;C241T	C3037T	C3961T	G7798T	C9072T	C9891T	C10116T	C14408T	G20578A	C21846T	G23012A	T23287C	A23403G	C23604A	G23948C	C25276A	T26767C	G27556T	G28209T	A28271G	G28881A	G28882A	G28883C;11288-11296	21992-21994	27887-27901	28895-28897;;;;G27556T;0;0;1;1;;M:I82T	N:R203K	N:G204R	ORF1a:K2511N	ORF1a:T2936I	ORF1a:A3209V	ORF1a:T3284I	ORF1b:P314L	ORF1b:V2371M	ORF7a:A55S	ORF8:E106*	S:T95I	S:E484K	S:D614G	S:P681H	S:D796H;N:A208-	ORF1a:S3675-	ORF1a:G3676-	ORF1a:F3677-	ORF7b:*44-	ORF8:M1-	ORF8:K2-	S:Y144-;;19276-19570	23964-23965	24382
hCoV-19/Cameroon/NPHL-NS10.7/2021;20I (Alpha	V1);B.1.1.7;B.1.1.7;20I;Alpha;20I (Alpha	V1);0;good;29;19;0;0;20;6;0;299;0;4;C241T	C3037T	C3267T	C5388A	T6954C	C8247T	C12970T	C14408T	C14676T	C15279T	T16176C	A23063T	C23271A	A23403G	C23604A	C23709T	T24506G	G24914C	C27972T	G28048T	A28111G	G28280C	A28281T	T28282A	C28498T	G28881A	G28882A	G28883C	C28977T;11288-11296	21765-21770	21992-21994	28271;;;;C8247T	C12970T	C28498T;0;0;3;3;;N:D3L	N:R203K	N:G204R	N:S235F	ORF1a:T1001I	ORF1a:A1708D	ORF1a:I2230T	ORF1a:S2661F	ORF1b:P314L	ORF8:Q27*	ORF8:R52I	ORF8:Y73C	ORF9b:T72I	S:N501Y	S:A570D
hCoV-19/Cameroon/1958-CMR-YAO/2020;20A;B.1;B.1;20A;unassigned;20A;410.787864;bad;31;51;7;1;6;0;1;3902;0;0;C241T	C3037T	C11651T	C14408T	C15324T	C18248T	A18250C	A18251G	A18253G	T18254G	T18256G	T18258G	T21529A	A21532T	G21533T	T21534C	T21539C	T21546A	A21547G	C21549T	A21550C	A21551T	A23128C	A23403G	T27138G	A27141G	C29741T	T29758G	A29761G	A29763T	G29766T;21538	29700-29737	29744-29755;18252:GG	21549:CTGTT;;;C11651T	C18248T	A18250C	A18251G	A18253G	T18254G	T18256G	T18258G	T21529A	A21532T	G21533T	T21534C	T21539C	T21546A	A21547G	C21549T	A21550C
hCoV-19/Cameroon/CERI-NPHL-K026181/2021;21J (Delta);B.1.617.2;B.1.617.2;21J;Delta;21J (Delta);134.694938;bad;28;6;0;0;23;2;0;2481;0;2;G210T	C241T	C3037T	G4181T	C6317T	C6402T	C7124T	A11201G	A11332G	C14408T	G15007A	G15451A	C16466T	A18360G	C19220T	C21618G	A23403G	G24410A	T26767C	T27638C	C27752T	C27874T	T28114C	A28461G	G28881T	G28916T	G29402T	G29742T;28248-28253;;T8986C	T10029C	G22917T	A22995C;;C6317T	G15007A	A18360G	T28114C;4;0;4;8;;M:I82T	N:D63G	N:R203M	N:G215C	N:D377Y	ORF1a:A1306S	ORF1a:P2018S	ORF1a:P2046L	ORF1a:P2287S	ORF1a:T3646A	ORF1b:P314L	ORF1b:D514N	ORF1b:G662S	ORF1b:P1000L	ORF1b:A1918V	ORF7a:V82A	ORF7a:T120I
hCoV-19/Cameroon/CERI-NPHL-K026182/2021;21J (Delta);B.1.617.2;B.1.617.2;21J;Delta;21J (Delta);22.894722;good;32;6;0;0;26;2;0;1587;0;2;G210T	C241T	C3037T	G3206T	G4181T	C6317T	C6402T	C7124T	C8986T	G9053T	C10029T	A11201G	A11332G	C14408T	G15451A	C16466T	C19220T	C21618G	T22917G	C22995A	A23403G	T23677C	G24410A	T26767C	T27638C	C27752T	C27874T	A28461G	G28881T	G28916T	G29402T	G29742T;28248-28253;;A21987G;;G3206T	C6317T	T23677C;1;0;3;4;;M:I82T	N:D63G	N:R203M	N:G215C	N:D377Y	ORF1a:D981Y	ORF1a:A1306S	ORF1a:P2018S	ORF1a:P2046L	ORF1a:P2287S	ORF1a:V2930L	ORF1a:T3255I	ORF1a:T3646A	ORF1b:P314L	ORF1b:G662S	ORF1b:P1000L	ORF1b:A1918V
hCoV-19/Cameroon/CERI-NPHL-K026183/2021;21D (Eta);B.1.525;B.1.525;21D;Eta;21D (Eta);25.833964;good;26;24;0;0;14;8;0;1336;0;2;C241T	C1498T	A1807G	C3037T	C6285T	G7675T	T8593C	C8664T	C9565T	C14407T	C14408T	C18171T	A20724G	A21717G	C21762T	G23012A	A23403G	T24224C	C24748T	C26305T	T26767C	C28308G	A28699G	C28887T	G29543T	G29742T;11288-11296	21765-21770	21992-21994	27205-27207	28278-28280;;A2659G;C26305T|21D	G29742T|21J&21I&21A&21B;G7675T	C8664T;1;2;2;5;;E:L21F	M:I82T	N:D3Y	N:A12G	N:T205I	ORF1a:T2007I	ORF1a:T2800I	ORF1b:P314F	ORF9b:H9D	S:Q52R	S:A67V	S:E484K	S:D614G	S:F888L;N:S2-	ORF1a:S3675-	ORF1a:G3676-	ORF1a:F3677-	ORF6:F2-	S:H69-
hCoV-19/Cameroon/CERI-NPHL-K026185/2021;20A;B.1.620;B.1.620;20A;unassigned;20A;72.043265;mediocre;19;30;0;0;15;10;0;1373;0;1;C241T	C1473T	C3037T	G6236A	C14408T	C15324T	G17110T	G19086T	C21638T	T21939C	C22295T	G22992A	G23012A	A23403G	A23416T	C24642T	G24914C	T28297C	C28932T;11288-11296	21765-21770	21992-21994	22283-22291	27795-27797;;C20049T	T22498C	A23604C	T28271A;;G19086T;4;0;1;5;;N:A220V	ORF1a:T403I	ORF1a:V1991I	ORF1b:P314L	ORF1b:A1215S	ORF1b:K1873N	ORF9b:I5T	S:P26S	S:V126A	S:H245Y	S:S477N	S:E484K	S:D614G	S:T1027I	S:D1118H;ORF1a:S3675-	ORF1a:G3676-	ORF1a:F3677-	ORF7b:L14-	S:H69-	S:V70-	S:Y144-	S:L241-	S:L242-	S:A243-;;2191-2368	2509-2512
hCoV-19/Cameroon/CERI-NPHL-K026186/2021;20A;B.1.620;B.1.620;20A;unassigned;20A;54.511166;mediocre;20;27;0;0;15;9;0;2242;0;1;C241T	C1473T	C3037T	A3245C	G6236A	C14408T	C15324T	G17110T	C21638T	T21939C	C22295T	G22992A	G23012A	C23248T	A23403G	A23416T	C24642T	G24914C	C27874T	T28297C;11288-11296	21765-21770	21992-21994	22283-22291;;T28271A;C27874T|21J;A3245C	C23248T;1;1;2;4;;ORF1a:T403I	ORF1a:S994R	ORF1a:V1991I	ORF1b:P314L	ORF1b:A1215S	ORF7b:T40I	ORF9b:I5T	S:P26S	S:V126A	S:H245Y	S:S477N	S:E484K	S:D614G	S:T1027I	S:D1118H;ORF1a:S3675-	ORF1a:G3676-	ORF1a:F3677-	S:H69-	S:V70-	S:Y144-	S:L241-	S:L242-	S:A243-;;2264-2529	7582-7634	19291-19551	19935-20191	20438-20480
hCoV-19/Cameroon/CERI-NPHL-K026187/2021;20A;B.1.620;B.1.620;20A;unassigned;20A;15.124722;good;20;30;0;0;15;10;0;1344;0;1;C241T	C1473T	C3037T	G6236A	C14408T	C15324T	G17110T	T20799C	C21638T	T21939C	C22295T	G22992A	G23012A	A23403G	A23416T	C24642T	G24914C	A25948G	T28297C	C28932T;11288-11296	21765-21770	21992-21994	22283-22291	27795-27797;;T28271A;;T20799C	A25948G;1;0;2;3;;N:A220V	ORF1a:T403I	ORF1a:V1991I	ORF1b:P314L	ORF1b:A1215S	ORF3a:I186V	ORF9b:I5T	S:P26S	S:V126A	S:H245Y	S:S477N	S:E484K	S:D614G	S:T1027I	S:D1118H;ORF1a:S3675-	ORF1a:G3676-	ORF1a:F3677-	ORF7b:L14-	S:H69-	S:V70-	S:Y144-	S:L241-	S:L242-	S:A243-;;2234-2241	2446-2514	19293-19551
hCoV-19/Cameroon/CERI-NPHL-K026188/2021;20H (Beta	V2);B.1.351;B.1.351;20H;Beta;20H (Beta	V2);42.116790;mediocre;21;18;0;0;15;6;0;1917;0;0;G174T	C241T	C1059T	C3037T	C4704T	G5230T	C9344T	A10323G	C12415T	C14408T	A21801C	A22206G	G22813T	G23012A	A23063T	A23403G	C23664T	C25904T	C26456T	T27193C	C28253T;11288-11296	22283-22291;;T28887C;C9344T|21L&22C&22B&22A&22D;C4704T	C12415T	T27193C;1;1;3;5;;E:P71L	ORF1a:T265I	ORF1a:P1480L	ORF1a:K1655N	ORF1a:L3027F	ORF1a:K3353R	ORF1b:P314L	ORF3a:S171L	S:D80A	S:D215G	S:K417N	S:E484K	S:N501Y	S:D614G	S:A701V;ORF1a:S3675-	ORF1a:G3676-	ORF1a:F3677-	S:L241-	S:L242-	S:A243-;;2233-2616	19291-19558	20156-20238	21162-21591	22338-22733	23120-23125
hCoV-19/Cameroon/CERI-NPHL-K026189/2021;21J (Delta);B.1.617.2;B.1.617.2;21J;Delta;21J (Delta);61.959290;mediocre;38;6;0;0;29;2;0;2274;0;2;G210T	C241T	C1102T	C3037T	A3722G	G4181T	C6402T	C7124T	C8986T	G9053T	C10029T	A11201G	A11332G	C14408T	G15007A	G15451A	C16466T	C17676T	G18181A	A18360G	C19220T	C21618G	T22917G	C22995A	A23403G	T23677C	G24410A	G24794T	T26767C	T27638C	C27752T	C27874T	T28114C	A28461G	G28881T	G28916T	G29402T	G29742T;28248-28253;;G23604C;;C1102T	A3722G	G15007A	C17676T	G18181A	A18360G	T23677C	G24794T	T28114C;1;0;9;10;;M:I82T	N:D63G	N:R203M	N:G215C	N:D377Y
hCoV-19/Cameroon/CERI-NPHL-K026190/2021;21J (Delta);B.1.617.2;B.1.617.2;21J;Delta;21J (Delta);21.209383;good;39;6;0;0;30;2;0;1158;0;2;G210T	C241T	C1102T	C3037T	A3722G	G4181T	C6402T	C7124T	C8986T	G9053T	C10029T	A11201G	A11332G	C14408T	G15007A	G15451A	C16466T	C17676T	G18181A	A18360G	C19220T	C21618G	T22917G	C22995A	A23403G	T23677C	G24410A	G24794T	T26767C	G27382T	T27638C	C27752T	C27874T	T28114C	A28461G	G28881T	G28916T	G29402T	G29742T;28248-28253;;G23604C;;C1102T	A3722G	G15007A	C17676T	G18181A	A18360G	T23677C	G24794T	G27382T	T28114C;1;0;10;11;;M:I82T	N:D63G	N:R203M
hCoV-19/Cameroon/CERI-NPHL-K026191/2021;21J (Delta);AY.122;B.1.617.2.122;21J;Delta;21J (Delta);11.436433;good;41;6;0;0;30;2;0;454;0;3;G210T	C241T	G1048T	C3037T	G3304T	G4181T	C6402T	C7124T	G8017T	C8986T	G9053T	C10029T	C11074T	A11201G	A11332G	C12439T	C14408T	T14516C	G15451A	C16466T	G16912T	C18795T	C19170T	C19220T	C21618G	T21649C	G22817T	T22917G	C22995A	A23403G	C23604G	G24410A	T26767C	T27638C	C27752T	C27874T	A28461G	G28881T	G28916T	G29402T	G29742T;28248-28253;;T25469C;;G3304T	G8017T	C11074T	C12439T	T14516C	G16912T	C18795T	C19170T	T21649C	G22817T;1;0;10;11;;M:I82T
hCoV-19/Cameroon/CERI-NPHL-K026194/2021;21J (Delta);B.1.617.2;B.1.617.2;21J;Delta;21J (Delta);87.640772;mediocre;33;6;0;0;26;2;0;2616;0;2;G210T	C241T	C3037T	G3206T	A3722G	G4181T	C6402T	C7124T	C8986T	G9053T	C10029T	A11201G	A11332G	C14408T	G15451A	C16466T	A18360G	C19220T	C21618G	T22917G	C22995A	A23403G	T23677C	G24410A	T26767C	C27752T	C27874T	T28114C	A28461G	G28881T	G28916T	G29402T	G29742T;28248-28253;;G23604C	C27638T;;G3206T	A3722G	A18360G	T23677C	T28114C;2;0;5;7;;M:I82T	N:D63G	N:R203M	N:G215C	N:D377Y	ORF1a:D981Y	ORF1a:I1153V	ORF1a:A1306S	ORF1a:P2046L	ORF1a:P2287S	ORF1a:V2930L	ORF1a:T3255I	ORF1a:T3646A
hCoV-19/Cameroon/CERI-NPHL-K026195/2021;21J (Delta);AY.34;B.1.617.2.34;21J;Delta;21J (Delta);39.816958;mediocre;37;6;0;0;27;2;0;2000;0;2;G210T	C241T	C3037T	G4181T	C6402T	C7124T	C8986T	G9053T	G9441T	C10029T	A11201G	A11332G	C14408T	G15451A	C16466T	C18246T	G18255T	C19220T	C21618G	T22917G	C22995A	A23403G	A24232G	G24410A	G25785T	G26109A	C26681T	T26767C	G27014T	T27638C	C27752T	C27874T	A28461G	G28881T	G28916T	G29402T	G29742T;28248-28253;;T22498C;;C18246T	A24232G	G25785T;1;0;3;4;;M:I82T	N:D63G	N:R203M	N:G215C	N:D377Y	ORF1a:A1306S	ORF1a:P2046L	ORF1a:P2287S	ORF1a:V2930L	ORF1a:C3059F	ORF1a:T3255I	ORF1a:T3646A
hCoV-19/Cameroon/CERI-NPHL-K026196/2021;21J (Delta);AY.34;B.1.617.2.34;21J;Delta;21J (Delta);23.803735;good;39;6;0;0;29;2;0;1356;0;2;G210T	C241T	C3037T	G4181T	C6402T	C7124T	C8986T	G9053T	G9441T	C10029T	A11201G	A11332G	C14408T	G15451A	C16466T	C18246T	G18255T	C19220T	C21618G	T22917G	C22995A	A23403G	G23593C	C23604G	A24232G	G24410A	G25785T	G26109A	C26681T	T26767C	G27014T	T27638C	C27752T	C27874T	A28461G	G28881T	G28916T	G29402T	G29742T;28248-28253;;T22498C	T25469C;;C18246T	A24232G	G25785T;2;0;3;5;;M:I82T	N:D63G	N:R203M	N:G215C	N:D377Y	ORF1a:A1306S	ORF1a:P2046L	ORF1a:P2287S	ORF1a:V2930L
hCoV-19/Cameroon/CERI-NPHL-K026197/2021;21J (Delta);AY.34;B.1.617.2.34;21J;Delta;21J (Delta);58.219602;mediocre;37;15;0;0;28;5;0;1628;0;2;G210T	C241T	C3037T	G4181T	C6402T	C7124T	C8986T	G9053T	G9441T	C10029T	A11201G	A11332G	C14408T	G15451A	C16466T	C18246T	G18255T	C19220T	C21618G	T22917G	C22995A	A23403G	A24232G	G24410A	G25785T	G26109A	C26681T	T26767C	G27014T	T27638C	C27752T	C27874T	A28461G	G28881T	G28916T	G29402T	G29742T;510-518	28248-28253;;T22498C	C23593G	G23604C;;C18246T	A24232G	G25785T;3;0;3;6;;M:I82T	N:D63G	N:R203M	N:G215C	N:D377Y	ORF1a:M85V	ORF1a:A1306S	ORF1a:P2046L	ORF1a:P2287S
hCoV-19/Cameroon/CERI-NPHL-K026198/2021;21J (Delta);AY.34;B.1.617.2.34;21J;Delta;21J (Delta);33.859839;mediocre;38;6;0;0;27;2;0;874;0;2;G210T	C241T	C3037T	G4181T	C6402T	C7124T	C8986T	G9053T	G9441T	C10029T	A11201G	A11332G	C14408T	G15451A	C16466T	C18246T	G18255T	C19220T	C21618G	C22498T	T22917G	C22995A	A23403G	A24232G	G24410A	G25785T	G26109A	C26681T	T26767C	G27014T	T27638C	C27752T	C27874T	A28461G	G28881T	G28916T	G29402T	G29742T;28248-28253;;C23593G	G23604C	T25469C;;C18246T	A24232G	G25785T;3;0;3;6;;M:I82T	N:D63G	N:R203M	N:G215C	N:D377Y	ORF1a:A1306S	ORF1a:P2046L	ORF1a:P2287S	ORF1a:V2930L
hCoV-19/Cameroon/CERI-NPHL-K026199/2021;21J (Delta);AY.34;B.1.617.2.34;21J;Delta;21J (Delta);0;good;44;12;0;0;33;4;0;3;0;2;G210T	C241T	C3037T	G4181T	C6402T	C7124T	C8986T	G9053T	G9441T	C10029T	A11201G	A11332G	C14408T	G15451A	C16466T	C18246T	G18255T	C19220T	C21618G	C21846T	C21911T	G21987A	C22498T	T22917G	C22995A	A23403G	G23593C	C23604G	A24232G	G24410A	C25469T	G25785T	G26109A	C26681T	T26767C	G27014T	T27638C	C27752T	C27874T	A28461G	G28881T	G28916T	G29402T	G29742T;22029-22034	28248-28253;;;;C18246T	C21911T	A24232G	G25785T;0;0;4;4;;M:I82T	N:D63G	N:R203M
hCoV-19/Cameroon/CERI-NPHL-K026200/2021;21J (Delta);B.1.617.2;B.1.617.2;21J;Delta;21J (Delta);35.423676;mediocre;39;6;0;0;30;2;0;619;0;3;G210T	C241T	C3037T	A3722G	G4181T	C6402T	C7124T	C8986T	G9053T	C9166T	C10029T	C10790T	A11201G	A11332G	A11830G	C14408T	G15007A	G15451A	C16466T	A18360G	C19220T	C19951T	C21618G	T22917G	C22995A	A23403G	T23677C	G24410A	G26372T	T26767C	T27638C	C27752T	C27874T	T28114C	A28461G	G28881T	G28916T	G29402T	G29742T;28248-28253;;G23604C	T25469C;;A3722G	C9166T	C10790T	A11830G	G15007A	A18360G	C19951T	T23677C	G26372T	T28114C;2;0;10;12;;E:C43F	M:I82T
hCoV-19/Cameroon/CERI-NPHL-K026201/2021;21J (Delta);B.1.617.2;B.1.617.2;21J;Delta;21J (Delta);31.864846;mediocre;38;6;0;0;29;2;0;729;0;2;G210T	C241T	C3037T	A3722G	G4181T	C6402T	C7124T	C8986T	G9053T	C9166T	C10029T	C10790T	A11201G	A11332G	A11830G	C14408T	G15007A	G15451A	C16338T	C16466T	A18360G	C19220T	C19951T	C21618G	T22917G	C22995A	A23403G	G24410A	T26767C	T27638C	C27752T	C27874T	T28114C	A28461G	G28881T	G28916T	G29402T	G29742T;28248-28253;;G23604C	T25469C;;A3722G	C9166T	C10790T	A11830G	G15007A	C16338T	A18360G	C19951T	T28114C;2;0;9;11;;M:I82T	N:D63G	N:R203M	N:G215C
hCoV-19/Cameroon/CERI-NPHL-K026202/2021;21J (Delta);AY.34;B.1.617.2.34;21J;Delta;21J (Delta);8.836505;good;41;6;0;0;30;2;0;455;0;2;G210T	C241T	C3037T	G4181T	C6402T	C7124T	C8986T	G9053T	G9441T	C10029T	A11201G	A11332G	C14408T	G15451A	C16466T	C18246T	G18255T	C19220T	C21618G	C22498T	T22917G	C22995A	A23403G	G23593C	C23604G	A24232G	G24410A	C25469T	G25785T	G26109A	C26681T	T26767C	G27014T	T27638C	C27752T	C27874T	A28461G	G28881T	G28916T	G29402T	G29742T;28248-28253;;T21846C	A21987G;;C18246T	A24232G	G25785T;2;0;3;5;;M:I82T	N:D63G	N:R203M	N:G215C	N:D377Y	ORF1a:A1306S	ORF1a:P2046L
hCoV-19/Cameroon/CERI-NPHL-K026203/2021;21J (Delta);AY.122.6;B.1.617.2.122.6;21J;Delta;21J (Delta);64.445216;mediocre;47;6;0;0;30;2;0;1320;0;2;G210T	C241T	G1048T	G1599T	C1758T	G1820A	T2746C	C3037T	G4181T	C4891T	C5392T	C6402T	C7124T	T8263A	C8986T	G9053T	C10029T	A11201G	A11332G	T13141G	C13605T	C14408T	G14874T	G15451A	C16466T	C16596T	C19220T	C19245T	C21618G	T22917G	C22993T	C22995A	A23403G	A23497G	C23683T	G24410A	T26767C	T27638C	A27745G	C27752T	C27874T	A28461G	G28881T	G28916T	G29402T	G29557T	G29742T;28248-28253;;C23013A	G23604C;T27638C|21J&21I&21A&21B;G1599T	G1820A	C4891T
hCoV-19/Cameroon/CERI-NPHL-K026204/2021;21J (Delta);B.1.617.2;B.1.617.2;21J;Delta;21J (Delta);46.488285;mediocre;41;6;0;0;30;2;0;686;0;2;G210T	C241T	G1018A	C3037T	A3722G	G4181T	C6402T	C7124T	C8986T	G9053T	T9952C	C10029T	A11201G	A11332G	C14408T	G15007A	G15451A	C16466T	C17502T	A18360G	C19220T	C19951T	C21618G	T22917G	C22995A	A23403G	C23604G	T23677C	G24410A	C25469T	G25696C	T26767C	C27874T	T28114C	A28461G	G28881T	G28916T	G28986A	A29110T	G29402T	G29742T;28248-28253;;C27638T	T27752C;;G1018A	A3722G	T9952C	G15007A	C17502T	A18360G	C19951T	T23677C	G25696C
hCoV-19/Cameroon/CERI-NPHL-K026205/2021;21A (Delta);B.1.617.2;B.1.617.2;21A;Delta;21A (Delta);44.769767;mediocre;41;15;0;0;28;5;0;454;0;3;G210T	C241T	C1191T	C1267T	C3037T	G3716A	C5184T	G6036A	G6452A	C6539T	C9891T	T11418C	C12784T	T12946C	C14408T	G15451A	G16416T	C16466T	C18312T	A19257G	G19861A	A20262G	C20320T	C21618G	T22917G	C22995A	A23403G	C23604G	G24410A	C24745T	T26767C	T27638C	C27739T	C27752T	A28461G	G28881T	C29095T	C29137T	G29402T	G29427A	G29742T;686-694	28248-28253;;T25469C	T28690G;;G3716A	G6036A	G6452A	C6539T	C12784T	G16416T	C18312T	A19257G
hCoV-19/Cameroon/CERI-NPHL-K026206/2021;21J (Delta);B.1.617.2;B.1.617.2;21J;Delta;21J (Delta);17.361111;good;43;12;0;0;33;4;0;256;0;3;G210T	C241T	C1342T	C3037T	A3722G	G4181T	G5305A	C6402T	C7124T	C8986T	G9053T	C10029T	A11201G	A11332G	C14408T	G15007A	G15451A	C16466T	C16887T	A18360G	G18891T	C19220T	C19951T	G20940T	C21618G	T22917G	C22995A	A23403G	C23604G	T23677C	G24410A	C25469T	T25570C	T26767C	T27638C	C27752T	C27874T	T28114C	A28461G	G28881T	G28916T	G29402T	G29742T;22029-22034	28248-28253;;A21987G;;C1342T	A3722G	G5305A	G15007A	C16887T	A18360G	G18891T
hCoV-19/Cameroon/CERI-NPHL-K026207/2021;21I (Delta);B.1.617.2;B.1.617.2;21I;Delta;21I (Delta);14.062500;good;32;6;0;0;23;2;0;223;0;2;G210T	C241T	C449T	G2731A	C3037T	C5184T	A5584G	C9169T	C9891T	T11418C	C11514T	C12025T	C13019T	C14408T	G15451A	C16466T	C21618G	T22917G	C22995A	A23403G	C23604G	G24410A	T25333C	G25352T	C25469T	T26767C	T27638C	C27752T	A28461G	G28881T	G29402T	G29742T;28248-28253;;A21987G	T22227C;;C449T	G2731A	C9169T	C12025T	T25333C;2;0;5;7;;M:I82T	N:D63G	N:R203M	N:D377Y	ORF1a:P62S	ORF1a:P1640L	ORF1a:A3209V	ORF1a:V3718A	ORF1a:T3750I	ORF1b:P314L	ORF1b:G662S	ORF1b:P1000L	ORF3a:S26L	ORF7a:V82A
hCoV-19/Cameroon/CERI-NPHL-K026208/2021;21J (Delta);B.1.617.2;B.1.617.2;21J;Delta;21J (Delta);25.415309;good;45;6;0;0;35;2;0;474;0;2;G210T	C241T	C2156T	C3037T	A3722G	G4181T	A4241G	C4993T	C6402T	G6537A	C7124T	C8986T	G9053T	C9907T	C10029T	A11201G	A11332G	C14408T	G15007A	G15451A	C16466T	A18360G	C19220T	C19951T	C21618G	T22917G	C22995A	A23403G	T23599C	C23604G	T23677C	G23868T	G24410A	C25469T	T26767C	T27638C	C27752T	C27874T	T28114C	T28245G	A28461G	G28881T	G28916T	G29402T	G29742T;28248-28253;;A21987G;;C2156T	A3722G	A4241G	C4993T	G6537A	C9907T
hCoV-19/Cameroon/CERI-NPHL-K026210/2021;21J (Delta);B.1.617.2;B.1.617.2;21J;Delta;21J (Delta);83.521605;mediocre;34;6;0;0;25;2;0;1710;0;1;G210T	C241T	C1102T	C3037T	A3722G	G4181T	C6402T	C7124T	C8986T	G9053T	C10029T	A11201G	A11332G	C14408T	G15007A	G15451A	C16466T	C17676T	A18360G	C19220T	C21618G	T22917G	C22995A	A23403G	T23677C	G24410A	G24794T	T26767C	T27638C	C27874T	T28114C	A28461G	G29402T	G29742T;28248-28253;;T27752C	T28881G	T28916G;;C1102T	A3722G	G15007A	C17676T	A18360G	T23677C	G24794T	T28114C;3;0;8;11;;M:I82T	N:D63G	N:D377Y	ORF1a:I1153V	ORF1a:A1306S	ORF1a:P2046L	ORF1a:P2287S	ORF1a:V2930L
hCoV-19/Cameroon/CERI-NPHL-K026211/2021;20A;B.1;B.1;20A;unassigned;20A;291.997257;bad;16;9;0;0;12;3;0;2510;0;1;G210T	C241T	C3037T	C7124T	G9053T	A11201G	C14318T	C14408T	G15451A	C16466T	C16989T	C22995A	A23403G	A28461G	G29402T	G29742T;518-520	28248-28253;;;G210T|21J&21I&21A&21B	C7124T|21J&21G&20D	G9053T|21J	A11201G|21J&21B	G15451A|21J&21I&21A&22D	C16466T|21J&21I&21A	C22995A|21J&21K&21L&21I&22C&22B&21A&22A&21M&22D	A28461G|21J&21I&21A	G29402T|21J&21I&21A&21B	G29742T|21J&21I&21A&21B;C14318T	C16989T;0;10;2;12;;N:D63G	N:D377Y	ORF1a:P2287S	ORF1a:V2930L	ORF1a:T3646A	ORF1b:T284I	ORF1b:P314L	ORF1b:G662S	ORF1b:P1000L	ORF9b:T60A	S:T478K	S:D614G;ORF1a:M85-	ORF8:D119-	ORF8:F120-;;1956-2004	2186-2537	3773-3883	8641-8695	8890-8894	13388-13606	19286-19558	19929-19946	20192-20196	21220-21605	21722-22665
hCoV-19/Cameroon/CERI-NPHL-K026212/2021;21J (Delta);B.1.617.2;B.1.617.2;21J;Delta;21J (Delta);62.864612;mediocre;38;6;0;0;27;2;0;418;0;2;G210T	C241T	C715T	C1684T	C3037T	A3722G	G4181T	C6402T	C7124T	C8986T	G9053T	C10029T	A11201G	A11332G	C14408T	G15007A	G15451A	T15939C	C16466T	A18360G	C19220T	C19951T	C21618G	T22917G	C22995A	A23403G	C23604G	T23677C	G24410A	T26767C	T27638C	C27752T	C27874T	T28114C	G28881T	G28916T	G29402T	G29742T;28248-28253;;A21987G	T25469C	G28461A;;C715T	C1684T	A3722G	G15007A	T15939C	A18360G	C19951T	T23677C	T28114C;3;0;9;12;;M:I82T	N:R203M	N:G215C
hCoV-19/Cameroon/CERI-NPHL-K026213/2021;21J (Delta);AY.34;B.1.617.2.34;21J;Delta;21J (Delta);68.462994;mediocre;39;6;0;0;27;2;0;1764;0;3;G210T	C241T	C3037T	G4181T	C6402T	C8986T	G9053T	G9441T	C10029T	A11201G	A11332G	C14184T	C14408T	G15451A	C16466T	G18255T	C19220T	C21618G	C22498T	C22735T	T22917G	C22995A	A23403G	A24232G	G24410A	G25785T	G26109A	C26681T	T26767C	G27014T	T27638C	C27752T	C27874T	T28066G	A28461G	G28881T	G28916T	G29402T	G29742T;28248-28253;;T7124C	C23593G	G23604C;;C14184T	C22735T	A24232G	G25785T	T28066G;3;0;5;8;;M:I82T	N:D63G	N:R203M	N:G215C	N:D377Y	ORF1a:A1306S
hCoV-19/Cameroon/CERI-NPHL-K026214/2021;21J (Delta);B.1.617.2;B.1.617.2;21J;Delta;21J (Delta);21.006944;good;44;6;0;0;33;2;0;294;0;2;G210T	C241T	C683T	C3037T	A3722G	G4181T	C6402T	C7124T	C8986T	G9053T	C10029T	A11201G	A11332G	A11830G	C13264T	C14408T	G15007A	G15451A	C16466T	A18360G	C19220T	C19951T	C21618G	C22480T	T22917G	C22995A	A23403G	C23604G	T23677C	G24410A	G24800T	C25469T	T26767C	T27638C	C27752T	G27754T	C27874T	T28114C	A28461G	G28881T	G28916T	G29402T	C29498G	G29742T;28248-28253;;A21987G;;C683T	A3722G	A11830G	C13264T	G15007A	A18360G	C19951T
hCoV-19/Cameroon/CERI-NPHL-K026215/2021;20A;B.1;B.1;20A;unassigned;20A;381.425322;bad;20;6;0;0;14;2;0;2641;0;0;G210T	C241T	C715T	C3037T	G4181T	C5100T	G5437T	C8986T	G9053T	C14408T	C16466T	C16989T	C21618G	C22995A	A23403G	G24410A	T26767C	C27874T	A28540T	G29742T;28248-28253;;;G210T|21J&21I&21A&21B	G4181T|21J	C8986T|21J	G9053T|21J	C16466T|21J&21I&21A	C21618G|21J&21I&21A	C22995A|21J&21K&21L&21I&22C&22B&21A&22A&21M&22D	G24410A|21J&21I&21A&21H	T26767C|21J&21I&21A&21D	C27874T|21J	G29742T|21J&21I&21A&21B;C715T	C5100T	G5437T	C16989T	A28540T;0;11;5;16;;M:I82T	N:R89S	ORF1a:A1306S	ORF1a:S1612L	ORF1a:E1724D	ORF1a:V2930L	ORF1b:P314L	ORF1b:P1000L	ORF7b:T40I	ORF9b:E86V	S:T19R	S:T478K	S:D614G	S:D950N;ORF8:D119-	ORF8:F120-;;1958-2078	2227-2618	3741-3798
hCoV-19/Cameroon/CERI-NPHL-K026216/2021;21J (Delta);B.1.617.2;B.1.617.2;21J;Delta;21J (Delta);17.753049;good;38;6;0;0;28;2;0;1121;0;3;G210T	C241T	C3037T	A3722G	G4181T	C6402T	C7124T	C8986T	G9053T	C9166T	C10029T	C10790T	A11201G	A11332G	A11830G	C14408T	G15007A	G15451A	C16466T	A18360G	C19220T	C21618G	T22917G	C22995A	A23403G	T23677C	G24410A	T26767C	T27638C	C27752T	C27874T	T28114C	A28461G	G28881T	G28916T	G29254T	G29402T	G29742T;28248-28253;;T25469C;;A3722G	C9166T	C10790T	A11830G	G15007A	A18360G	T23677C	T28114C	G29254T;1;0;9;10;;M:I82T	N:D63G	N:R203M	N:G215C	N:D377Y
hCoV-19/Cameroon/CERI-NPHL-K026217/2021;21J (Delta);AY.43;B.1.617.2.43;21J;Delta;21J (Delta);6.194568;good;34;6;0;0;27;2;0;972;0;3;G210T	C241T	C829T	C3037T	G4181T	C6402T	C7124T	C8986T	G9053T	C10029T	A11201G	A11332G	C14408T	G15451A	C15952A	C16466T	C18744T	C19220T	C21618G	T22917G	C22995A	A23403G	C24130T	G24410A	T26767C	T27638C	C27752T	C27874T	A28299T	A28461G	G28881T	G28916T	G29402T	G29742T;28248-28253;;G23604C;;C829T;1;0;1;2;;M:I82T	N:Q9L	N:D63G	N:R203M	N:G215C	N:D377Y	ORF1a:A1306S	ORF1a:P2046L	ORF1a:P2287S	ORF1a:V2930L	ORF1a:T3255I	ORF1a:T3646A	ORF1b:P314L	ORF1b:G662S	ORF1b:L829I	ORF1b:P1000L	ORF1b:A1918V
hCoV-19/Cameroon/CERI-NPHL-K026218/2021;21J (Delta);AY.4;B.1.617.2.4;21J;Delta;21J (Delta);37.188920;mediocre;35;6;0;0;29;2;0;1746;0;2;G210T	C241T	G564A	C2544T	C3037T	G4181T	C6402T	C7124T	C7851T	C8986T	G9053T	C10029T	A11201G	A11332G	C14408T	G14464A	G15451A	C16466T	T17040C	C19220T	C21618G	T22917G	C22995A	A23403G	C23604G	G24410A	T26767C	T27638C	C27752T	C27874T	A28461G	G28881T	G28916T	G29402T	G29742T;28248-28253;;T21846C	T25469C;;G564A	C2544T	G14464A;2;0;3;5;;M:I82T	N:D63G	N:R203M	N:G215C	N:D377Y	ORF1a:S100N	ORF1a:T760I	ORF1a:A1306S	ORF1a:P2046L	ORF1a:P2287S	ORF1a:A2529V	ORF1a:V2930L	ORF1a:T3255I
hCoV-19/Cameroon/CERI-NPHL-K026219/2021;21J (Delta);B.1.617.2;B.1.617.2;21J;Delta;21J (Delta);108.148491;bad;33;6;0;0;25;2;0;2455;0;2;G210T	C241T	C1342T	C3037T	A3722G	G4181T	G5305A	C6402T	C7124T	C8986T	G9053T	C10029T	A11201G	A11332G	C14408T	G15451A	C16466T	C19220T	C21618G	G22899T	T22917G	C22995A	A23403G	T23677C	G24410A	T26767C	C27874T	T28114C	A28461G	G28881T	G28916T	G29402T	G29742T;28248-28253;;G23604C	C27638T	T27752C;;C1342T	A3722G	G5305A	G22899T	T23677C	T28114C;3;0;6;9;;M:I82T	N:D63G	N:R203M	N:G215C	N:D377Y	ORF1a:I1153V	ORF1a:A1306S	ORF1a:P2046L	ORF1a:P2287S	ORF1a:V2930L	ORF1a:T3255I
hCoV-19/Cameroon/CERI-NPHL-K026220/2021;21J (Delta);B.1.617.2;B.1.617.2;21J;Delta;21J (Delta);34.082222;mediocre;39;6;0;0;29;2;0;363;0;2;G210T	C241T	C715T	C3037T	C3159A	G3639A	A3722G	G4181T	C6402T	C7124T	C8986T	G9053T	C10029T	A11201G	A11332G	G11842A	C14408T	G15007A	G15451A	C16466T	A18360G	C19220T	C19951T	C21618G	T22917G	C22995A	A23403G	C23604G	T23677C	G24410A	T26767C	T27638C	C27752T	C27874T	T28114C	G28881T	G28916T	G29402T	G29742T;28248-28253;;T25469C	G28461A;;C715T	C3159A	G3639A	A3722G	G11842A	G15007A	A18360G	C19951T	T23677C	T28114C;2;0;10;12;;M:I82T	N:R203M
hCoV-19/Cameroon/CERI-NPHL-K026221/2021;20A;B.1;B.1;20A;unassigned;20A;533.096711;bad;17;0;0;0;14;0;0;2738;0;1;C3037T	C5184T	C8986T	G9053T	A11201G	A11332G	C14408T	G15451A	C16466T	C19220T	C22995A	A23403G	T26767C	G27916T	A28461G	G29402T	G29742T;;;T241C;C5184T|21I&21A	C8986T|21J	G9053T|21J	A11201G|21J&21B	A11332G|21J	G15451A|21J&21I&21A&22D	C16466T|21J&21I&21A	C19220T|21J	C22995A|21J&21K&21L&21I&22C&22B&21A&22A&21M&22D	T26767C|21J&21I&21A&21D	A28461G|21J&21I&21A	G29402T|21J&21I&21A&21B	G29742T|21J&21I&21A&21B;G27916T;1;13;1;15;;M:I82T	N:D63G	N:D377Y	ORF1a:P1640L	ORF1a:V2930L	ORF1a:T3646A	ORF1b:P314L	ORF1b:G662S	ORF1b:P1000L	ORF1b:A1918V	ORF8:G8V	ORF9b:T60A	S:T478K	S:D614G;;;2244-2558	4130-4164	6495-6544	7974-7981	8218-8225	8313-8324	8599-8617	9855	13590-13658
hCoV-19/Cameroon/CERI-NPHL-K026223/2021;21J (Delta);AY.122.6;B.1.617.2.122.6;21J;Delta;21J (Delta);53.630456;mediocre;41;6;0;0;32;2;0;802;0;3;G210T	C241T	G1048T	C1758T	T2746C	C3037T	G4181T	G6358T	C6402T	G6476T	C7124T	C8986T	G9053T	C10029T	A11201G	A11332G	C14408T	G15451A	C16466T	C19220T	C21618G	T22917G	C22993T	C22995A	A23403G	C23604G	C23683T	G24410A	C25469T	T26767C	T27638C	A27745G	C27752T	C27874T	A28461G	C28754T	G28881T	G28916T	G29402T	G29557T	G29742T;28248-28253;;T5392C	T19245C	C23013A;T27638C|21J&21I&21A&21B;G6358T	G6476T	C28754T;3;1;3;7;;M:I82T	N:D63G	N:L161F	N:R203M	N:G215C	N:D377Y
hCoV-19/Cameroon/CERI-NPHL-K026224/2021;21J (Delta);AY.122.6;B.1.617.2.122.6;21J;Delta;21J (Delta);213.386698;bad;39;6;0;0;30;2;0;528;0;3;G210T	C241T	G1048T	C1758T	T2746C	C3037T	G4181T	G6358T	C6402T	G6476T	C7124T	C8986T	G9053T	C10029T	A11201G	A11332G	C14408T	G15451A	C16466T	C19220T	C21618G	T22917G	C22993T	C22995A	A23403G	C23604G	C23683T	T26767C	T27638C	A27745G	C27752T	C27874T	A28461G	C28754T	G28881T	G28916T	G29402T	G29557T	G29742T;28248-28253;;T5392C	T19245C	T22104G	C23013A	A24410G	T25469C;T27638C|21J&21I&21A&21B;G6358T	G6476T	C28754T;6;1;3;10;;M:I82T	N:D63G	N:L161F	N:R203M	N:G215C
hCoV-19/Cameroon/CERI-NPHL-K026225/2021;21J (Delta);AY.122.6;B.1.617.2.122.6;21J;Delta;21J (Delta);157.911235;bad;41;6;0;0;31;2;0;648;0;3;G210T	C241T	G1048T	C1758T	T2746C	C3037T	G4181T	G6358T	C6402T	G6476T	C7124T	C8986T	G9053T	C10029T	A11201G	A11332G	C14408T	G15451A	C16466T	C19220T	C21618G	T22917G	C22993T	C22995A	A23403G	C23604G	C23683T	G24410A	T26331C	T26767C	T27638C	A27745G	C27752T	C27874T	A28461G	C28754T	G28881T	G28916T	G29402T	G29557T	G29742T;28248-28253;;T5392C	T19245C	T22104G	C23013A	T25469C;T27638C|21J&21I&21A&21B;G6358T	G6476T	T26331C	C28754T;5;1;4;10;;M:I82T	N:D63G	N:L161F
hCoV-19/Cameroon/CERI-NPHL-K026226/2021;21J (Delta);B.1.617.2;B.1.617.2;21J;Delta;21J (Delta);48.111166;mediocre;37;6;0;0;28;2;0;1598;0;2;G210T	C241T	C1102T	C3037T	A3722G	G4181T	C6402T	C7124T	C8986T	G9053T	C10029T	A11201G	A11332G	C14408T	G15007A	G15451A	C16466T	C17676T	A18360G	C19220T	C21618G	T22917G	C22995A	A23403G	T23677C	G24410A	G24794T	T26767C	T27638C	C27752T	C27874T	T28114C	A28461G	G28881T	G28916T	G29402T	G29742T;28248-28253;;G23604C	T25469C;;C1102T	A3722G	G15007A	C17676T	A18360G	T23677C	G24794T	T28114C;2;0;8;10;;M:I82T	N:D63G	N:R203M	N:G215C	N:D377Y	ORF1a:I1153V
hCoV-19/Cameroon/CERI-NPHL-K026227/2021;21J (Delta);B.1.617.2;B.1.617.2;21J;Delta;21J (Delta);15.363789;good;43;6;0;0;34;2;0;608;0;3;G210T	C241T	C2156T	C3037T	A3722G	G4181T	C6402T	C7124T	C8986T	G9053T	A9922G	C10029T	G11083T	A11201G	A11332G	C13548T	G14181C	C14408T	G15007A	G15451A	C16466T	A18360G	C19220T	C19951T	C21618G	C22448A	T22917G	C22995A	A23403G	C23604G	T23677C	G24410A	C25469T	T26767C	T27638C	C27752T	C27874T	T28114C	A28461G	G28881T	G28916T	G29402T	G29742T;28248-28253;;T21846C;;C2156T	A3722G	A9922G	C13548T	G14181C	G15007A	A18360G	C19951T
hCoV-19/Cameroon/CERI-NPHL-K026228/2021;21J (Delta);B.1.617.2;B.1.617.2;21J;Delta;21J (Delta);62.345957;mediocre;41;6;0;0;29;2;0;1242;0;2;G210T	C241T	C715T	G1719T	C3037T	A3722G	G4181T	C5583T	C6402T	A6604G	C7124T	C8986T	G9053T	C10029T	A11201G	A11332G	C14408T	G14712T	G15007A	G15451A	C16466T	A18360G	C19186T	C19220T	C19951T	C21618G	T22917G	C22995A	A23403G	T23677C	G24410A	T26767C	T27638C	C27752T	C27874T	T28114C	G28881T	G28916T	G29402T	C29466T	G29742T;28248-28253;;G23604C	G28461A;;C715T	G1719T	A3722G	C5583T	A6604G	G14712T	G15007A	A18360G	C19186T
hCoV-19/Cameroon/CERI-NPHL-K026229/2021;21J (Delta);B.1.617.2;B.1.617.2;21J;Delta;21J (Delta);465.065586;bad;27;6;0;0;21;2;0;2175;0;2;G210T	C241T	C3037T	G4181T	C7124T	T7997C	G9441T	C10029T	A11201G	A11332G	C14408T	G15451A	C16466T	G18255T	C19220T	C19801T	C21618G	A24373G	G24410A	C26681T	T26767C	C27874T	A28461G	G28881T	G28916T	G29402T	G29742T;28248-28253;;T6402C	T8986C	A21987G	G22917T	A22995C	G23403A	C27638T	T27752C;C26681T|21C&21B;T7997C	G9441T	G18255T	C19801T	A24373G;8;1;5;14;;M:I82T	N:D63G	N:R203M	N:G215C	N:D377Y	ORF1a:A1306S	ORF1a:P2287S	ORF1a:S2578P	ORF1a:C3059F	ORF1a:T3255I	ORF1a:T3646A	ORF1b:P314L	ORF1b:G662S
hCoV-19/Cameroon/CERI-NPHL-K026230/2021;21J (Delta);B.1.617.2;B.1.617.2;21J;Delta;21J (Delta);19.096968;good;39;12;0;0;30;4;0;1063;0;2;G210T	C241T	C1178A	C1342T	C3037T	A3722G	G4181T	G5305A	C6402T	C7124T	C8986T	G9053T	C10029T	G11083T	A11201G	A11332G	C14408T	G15007A	G15451A	C16466T	G16710A	A18360G	C19220T	C21618G	T22917G	C22995A	A23403G	C23604G	T23677C	T26767C	T27638C	C27752T	C27874T	T28114C	A28461G	G28881T	G28916T	G29402T	G29742T;28090-28095	28248-28253;;A24410G;;C1178A	C1342T	A3722G	G5305A	G15007A	G16710A	A18360G	T23677C	T28114C;1;0;9;10;;M:I82T	N:D63G	N:R203M
hCoV-19/Cameroon/CERI-NPHL-K026231/2021;21J (Delta);B.1.617.2;B.1.617.2;21J;Delta;21J (Delta);19.315556;good;35;6;0;0;28;2;0;1398;0;2;G210T	C241T	C3037T	G4181T	C6317T	C6402T	C7124T	C8986T	G9053T	C10029T	A11201G	A11332G	C14408T	G15007A	G15451A	C16466T	A18360G	C19220T	C19951T	C21618G	T22917G	C22995A	A23403G	T23677C	G24410A	T26767C	T27638C	C27752T	C27874T	T28114C	A28461G	G28881T	G28916T	G29402T	G29742T;28248-28253;;G23604C;;C6317T	G15007A	A18360G	C19951T	T23677C	T28114C;1;0;6;7;;M:I82T	N:D63G	N:R203M	N:G215C	N:D377Y	ORF1a:A1306S	ORF1a:P2018S	ORF1a:P2046L	ORF1a:P2287S	ORF1a:V2930L	ORF1a:T3255I
hCoV-19/Cameroon/CERI-NPHL-K026232/2021;21J (Delta);B.1.617.2;B.1.617.2;21J;Delta;21J (Delta);29.814846;good;39;6;0;0;30;2;0;486;0;2;G210T	C241T	C1342T	C3037T	A3722G	G4181T	C6402T	C7124T	C8986T	G9053T	C10029T	A11201G	A11332G	C14408T	G15007A	G15451A	C16466T	A18360G	C19220T	C19951T	C21618G	T22917G	C22995A	C23188T	A23403G	C23604G	T23677C	G24410A	G25218T	T26767C	T27638C	C27752T	C27874T	T28114C	A28461G	G28881T	G28916T	G29402T	G29742T;28248-28253;;A21987G	T25469C;;C1342T	A3722G	G15007A	A18360G	C19951T	C23188T	T23677C	G25218T	T28114C;2;0;9;11;;M:I82T	N:D63G	N:R203M
hCoV-19/Cameroon/CERI-NPHL-K026233/2021;21J (Delta);AY.34;B.1.617.2.34;21J;Delta;21J (Delta);9.270950;good;40;6;0;0;30;2;0;536;0;3;G210T	C241T	C3037T	G4181T	C6402T	C7124T	C7764T	C8986T	G9053T	G9441T	C10029T	A11201G	A11332G	C14408T	G15451A	C16466T	G18255T	C19220T	C21618G	C22444T	C22498T	T22917G	C22995A	A23403G	G23593C	C23604G	G24410A	G26109A	C26681T	T26767C	G27014T	T27638C	C27752T	C27874T	A28461G	G28881T	G28916T	C28961T	G29402T	G29742T;28248-28253;;A21987G	T25469C;;C7764T	C22444T	C28961T;2;0;3;5;;M:I82T	N:D63G	N:R203M	N:G215C	N:L230F	N:D377Y	ORF1a:A1306S	ORF1a:P2046L
hCoV-19/Cameroon/CERI-NPHL-K026235/2021;21J (Delta);AY.34;B.1.617.2.34;21J;Delta;21J (Delta);6.020662;good;44;6;0;0;32;2;0;650;0;3;G210T	C241T	C3037T	G4181T	C6402T	C6730T	C7124T	C7390T	C7764T	C8986T	G9053T	G9441T	C10029T	A11201G	A11332G	C14408T	G15451A	C16466T	G18255T	C18348T	C19220T	C20428T	C21618G	C22498T	T22917G	C22995A	A23403G	G23593C	C23604G	G24410A	G26109A	C26681T	T26767C	G27014T	G27467T	T27638C	C27752T	C27874T	A28461G	G28881T	G28916T	C28961T	G29402T	G29742T;28248-28253;;T25469C;;C6730T	C7390T	C7764T	C18348T	C20428T	G27467T	C28961T;1;0;7;8;;M:I82T
hCoV-19/Cameroon/CERI-NPHL-K026236/2021;21J (Delta);B.1.617.2;B.1.617.2;21J;Delta;21J (Delta);78.913611;mediocre;40;6;0;0;33;2;0;714;0;2;G210T	C241T	C1190T	G1743T	C3037T	A3722G	G4181T	G4583A	C6402T	C7119T	C7124T	C8986T	G9053T	C10029T	A11201G	A11332G	C14408T	G15007A	G15451A	C16466T	C16468T	A18360G	C19220T	C19951T	C21618G	T22917G	C22995A	A23403G	T23677C	G24410A	T26767C	T27638C	C27752T	C27874T	T28114C	A28461G	G28881T	G28916T	G29402T	G29742T;28248-28253;;A21987G	G23604C	T25469C;;C1190T	G1743T	A3722G	G4583A	C7119T	G15007A	C16468T	A18360G	C19951T
hCoV-19/Cameroon/CERI-NPHL-K026237/2021;21J (Delta);B.1.617.2;B.1.617.2;21J;Delta;21J (Delta);1.562500;good;44;12;0;0;38;4;0;5;0;2;G210T	C241T	C1190T	G1743T	C3037T	A3722G	G4181T	G4583A	C6402T	C7119T	C7124T	C8986T	G9053T	C10029T	A11201G	A11332G	C14408T	G15007A	G15451A	C16466T	C16468T	A18360G	C19220T	C19951T	C21618G	C21846T	G21987A	T22917G	C22995A	A23403G	C23604G	T23677C	G24410A	C25469T	T26767C	T27638C	C27752T	C27874T	T28114C	A28461G	G28881T	G28916T	G29402T	G29742T;22029-22034	28248-28253;;;;C1190T	G1743T	A3722G	G4583A	C7119T	G15007A
hCoV-19/Cameroon/CERI-NPHL-K026238/2021;21J (Delta);AY.4;B.1.617.2.4;21J;Delta;21J (Delta);1.643265;good;36;6;0;0;29;2;0;563;0;2;G210T	C241T	G564A	C2544T	C3037T	G4181T	C6402T	C7124T	C7851T	C8986T	G9053T	C10029T	A11201G	A11332G	C14408T	G15451A	C16466T	T17040C	C19220T	T20202C	C21618G	T22917G	C22995A	A23403G	C23604G	C23997T	G24410A	T26767C	T27638C	C27752T	C27874T	A28461G	G28881T	G28916T	G29402T	G29742T;28248-28253;;T25469C;;G564A	C2544T	T20202C	C23997T;1;0;4;5;;M:I82T	N:D63G	N:R203M	N:G215C	N:D377Y	ORF1a:S100N	ORF1a:T760I	ORF1a:A1306S	ORF1a:P2046L	ORF1a:P2287S	ORF1a:A2529V	ORF1a:V2930L
hCoV-19/Cameroon/CERI-NPHL-K026239/2021;21J (Delta);B.1.617.2;B.1.617.2;21J;Delta;21J (Delta);26.022719;good;38;6;0;0;29;2;0;1430;0;2;G210T	C241T	C1102T	C3037T	A3722G	G4181T	C6402T	C7124T	C8986T	G9053T	C10029T	A11201G	A11332G	C14408T	G15007A	G15451A	C16466T	C17676T	A18360G	C19220T	C19951T	C21618G	T22917G	C22995A	A23403G	T23677C	G24410A	G24794T	T26767C	T27638C	C27752T	C27874T	T28114C	A28461G	G28881T	G28916T	G29402T	G29742T;28248-28253;;G23604C;;C1102T	A3722G	G15007A	C17676T	A18360G	C19951T	T23677C	G24794T	T28114C;1;0;9;10;;M:I82T	N:D63G	N:R203M	N:G215C	N:D377Y
hCoV-19/Cameroon/CERI-NPHL-K026240/2021;21J (Delta);AY.43;B.1.617.2.43;21J;Delta;21J (Delta);1.929012;good;35;6;0;0;28;2;0;675;0;3;G210T	C241T	C829T	C3037T	G4181T	C6402T	C7124T	C8986T	G9053T	C10029T	A11201G	A11332G	C14408T	G15451A	C15952A	C16466T	C18744T	C19220T	C21618G	T22917G	C22995A	A23403G	C23604G	C24130T	G24410A	T26767C	T27638C	C27752T	C27874T	A28299T	A28461G	G28881T	G28916T	G29402T	G29742T;28248-28253;;T25469C;;C829T;1;0;1;2;;M:I82T	N:Q9L	N:D63G	N:R203M	N:G215C	N:D377Y	ORF1a:A1306S	ORF1a:P2046L	ORF1a:P2287S	ORF1a:V2930L	ORF1a:T3255I	ORF1a:T3646A	ORF1b:P314L	ORF1b:G662S	ORF1b:L829I	ORF1b:P1000L
hCoV-19/Cameroon/CERI-NPHL-K026241/2021;21J (Delta);B.1.617.2;B.1.617.2;21J;Delta;21J (Delta);588.287809;bad;21;0;0;0;17;0;0;2445;0;2;C3037T	G4181T	C5100T	C6402T	C7124T	A11332G	C14408T	G15451A	C16466T	T18897C	C19220T	T22917G	C22995A	A23403G	T25159C	T26767C	T27638C	C27874T	A28461G	G29402T	G29742T;;;T210G	T241C	T8986C	T10029C	G11201A	G21618C	A24410G	T27752C	T28881G	T28916G;;C5100T	T18897C	T25159C;10;0;3;13;;M:I82T	N:D63G	N:D377Y	ORF1a:A1306S	ORF1a:S1612L	ORF1a:P2046L	ORF1a:P2287S	ORF1b:P314L	ORF1b:G662S	ORF1b:P1000L	ORF1b:A1918V	ORF7a:V82A	ORF7b:T40I	ORF9b:T60A	S:L452R	S:T478K	S:D614G;;;77-116	311-330	1951-2276
hCoV-19/Cameroon/CERI-NPHL-K026243/2021;21J (Delta);B.1.617.2;B.1.617.2;21J;Delta;21J (Delta);4.676049;good;36;6;0;0;29;2;0;672;0;2;G210T	C241T	C3037T	A3722G	G4181T	C6402T	C7124T	C8986T	G9053T	C10029T	A11201G	A11332G	C14408T	G15007A	G15451A	C16466T	A18360G	C19220T	C19951T	C21618G	T22917G	C22995A	A23403G	C23604G	T23677C	G24410A	T26767C	T27638C	C27752T	C27874T	T28114C	A28461G	G28881T	G28916T	G29402T	G29742T;28248-28253;;A21987G;;A3722G	G15007A	A18360G	C19951T	T23677C	T28114C;1;0;6;7;;M:I82T	N:D63G	N:R203M	N:G215C	N:D377Y	ORF1a:I1153V	ORF1a:A1306S	ORF1a:P2046L	ORF1a:P2287S	ORF1a:V2930L
hCoV-19/Cameroon/CERI-NPHL-K026244/2021;20A;B.1;B.1;20A;unassigned;20A;321.565641;bad;14;6;0;0;12;2;0;2773;0;1;C3037T	C7124T	G13812T	C14408T	G15451A	C19220T	C22995A	A23403G	T25159C	T26767C	C27874T	A28461G	G29402T	G29742T;28248-28253;;T241C;C7124T|21J&21G&20D	G15451A|21J&21I&21A&22D	C19220T|21J	C22995A|21J&21K&21L&21I&22C&22B&21A&22A&21M&22D	T26767C|21J&21I&21A&21D	C27874T|21J	A28461G|21J&21I&21A	G29402T|21J&21I&21A&21B	G29742T|21J&21I&21A&21B;G13812T	T25159C;1;9;2;12;;M:I82T	N:D63G	N:D377Y	ORF1a:P2287S	ORF1b:M115I	ORF1b:P314L	ORF1b:G662S	ORF1b:A1918V	ORF7b:T40I	ORF9b:T60A	S:T478K	S:D614G;ORF8:D119-	ORF8:F120-;;1875-1899	2187-2537	5629-5635	6752-6787	11051-11056	12370-12422	13391-13434	13502-13611	17973-17975	19912-20479	21439-21593	21718-22733	23124-23140	23518-23650	25363-25610	28711;;Charit̩_RdRp_F:G15451A;89313;64;29862;0.9037554760391934;3000;91.592593;mediocre;2773;10;0;good;0;24;37;154.166667;bad;45;;0;good;0;;0;;0;0;good;;0;0;good;false;;;
hCoV-19/Cameroon/CERI-NPHL-K026245/2021;20A;B.1;B.1;20A;unassigned;20A;324.383611;bad;14;21;0;0;12;7;0;2397;0;0;G695T	C3037T	C8986T	G9053T	C14408T	C16466T	C16989T	C21618G	T22917G	C22995A	A23403G	C27874T	A28461G	G29742T;686-694	22029-22034	28248-28253;;T241C;C8986T|21J	G9053T|21J	C16466T|21J&21I&21A	C21618G|21J&21I&21A	T22917G|21J&21I&22B&21A&21C&22A&21B	C22995A|21J&21K&21L&21I&22C&22B&21A&22A&21M&22D	C27874T|21J	A28461G|21J&21I&21A	G29742T|21J&21I&21A&21B;G695T	C16989T;1;9;2;12;;N:D63G	ORF1a:D144Y	ORF1a:V2930L	ORF1b:P314L	ORF1b:P1000L	ORF7b:T40I	ORF9b:T60A	S:T19R	S:R158G	S:L452R	S:T478K	S:D614G;ORF1a:K141-	ORF1a:S142-	ORF1a:F143-	ORF8:D119-	ORF8:F120-	S:E156-	S:F157-;;1628-1640	1876-2368	2461-2573	4130-4135	4994-5012	8635-8650	9828-9863	11308-11326	12418-12422
hCoV-19/Cameroon/CERI-NPHL-K026247/2021;21J (Delta);AY.34;B.1.617.2.34;21J;Delta;21J (Delta);29.648920;good;40;6;0;0;29;2;0;450;0;2;G210T	C241T	C3037T	G4181T	C6402T	C7124T	C8986T	G9053T	G9441T	C10029T	A11201G	A11332G	C12710T	C14408T	G15451A	C16466T	G18255T	C19220T	C21618G	C22498T	T22917G	C22995A	A23403G	G23593C	C23604G	A24232G	G24410A	G25785T	G26109A	C26681T	T26767C	G27014T	T27638C	C27752T	C27874T	A28461G	G28881T	G28916T	G29402T	G29742T;28248-28253;;T21846C	A21987G	T25469C;;C12710T	A24232G	G25785T;3;0;3;6;;M:I82T	N:D63G	N:R203M	N:G215C	N:D377Y	ORF1a:A1306S	ORF1a:P2046L
hCoV-19/Cameroon/CERI-NPHL-K026248/2021;21J (Delta);AY.45;B.1.617.2.45;21J;Delta;21J (Delta);190.380744;bad;28;6;0;0;23;2;0;1610;0;1;C3037T	G4181T	C5100T	C7124T	C8986T	G9053T	C10029T	A11201G	A11332G	G13812T	C14408T	G15451A	C16466T	C16989T	C19220T	C21618G	T22917G	C22995A	A23403G	G24410A	T25159C	T26767C	T27638C	C27752T	C27874T	A28461G	G29402T	G29742T;28248-28253;;T210G	T241C	T6402C	G23604C	T28881G	T28916G;;C5100T	C16989T	T25159C;6;0;3;9;;M:I82T	N:D63G	N:D377Y	ORF1a:A1306S	ORF1a:S1612L	ORF1a:P2287S	ORF1a:V2930L	ORF1a:T3255I	ORF1a:T3646A	ORF1b:M115I	ORF1b:P314L	ORF1b:G662S	ORF1b:P1000L	ORF1b:A1918V	ORF7a:V82A	ORF7a:T120I
hCoV-19/Cameroon/CERI-NPHL-K026249/2021;20H (Beta	V2);B.1.351;B.1.351;20H;Beta;20H (Beta	V2);2.940950;good;31;18;0;0;22;6;0;617;0;2;G174T	C241T	C1059T	G1463T	A2692T	C3037T	G5230T	C5974T	G6352T	A10323G	C14408T	C15928T	T17599C	C20946T	C21614T	A21801C	A22206G	G22813T	G23012A	A23063T	A23403G	C23664T	G24161A	C25844T	C25904T	C26456T	C26645T	C28253T	C28315T	C28887T	A29406T;11288-11296	22283-22291;;;;G1463T	C5974T	G6352T	C15928T	T17599C	C20946T	G24161A	C25844T	C26645T	C28315T	A29406T;0;0;11;11;;E:P71L	N:T205I	N:E378V	ORF1a:T265I	ORF1a:G400C	ORF1a:K1655N	ORF1a:K2029N
hCoV-19/Cameroon/CERI-NPHL-K026251/2021;21J (Delta);B.1.617.2;B.1.617.2;21J;Delta;21J (Delta);12.454993;good;40;6;0;0;31;2;0;613;0;2;G210T	C241T	C3037T	A3722G	G4181T	C6402T	C7124T	C8986T	G9053T	T9952C	C10029T	A11201G	A11332G	C14408T	G15007A	G15451A	C16466T	A18360G	C19220T	C19951T	C21618G	T22917G	C22995A	A23403G	C23604G	T23677C	G24410A	G25696C	T26767C	T27638C	G27664C	C27752T	C27874T	T28114C	A28461G	G28881T	G28916T	A29110T	G29402T	G29742T;28248-28253;;T25469C;;A3722G	T9952C	G15007A	A18360G	C19951T	T23677C	G25696C	G27664C	T28114C	A29110T;1;0;10;11;;M:I82T	N:D63G
hCoV-19/Cameroon/CERI-NPHL-K026252/2021;21J (Delta);B.1.617.2;B.1.617.2;21J;Delta;21J (Delta);58.852936;mediocre;41;6;0;0;33;2;0;673;0;2;G210T	C241T	C3037T	A3722G	G4181T	T4483C	C5055T	A5948G	C6402T	C7124T	C8986T	G9053T	C10029T	A11201G	A11332G	C14408T	G15007A	G15451A	C16466T	A18360G	C19220T	C19951T	C21618G	T22917G	C22995A	A23403G	C23604G	T23677C	G24410A	C25469T	C25600T	T26767C	T27638C	C27752T	C27874T	T28114C	A28461G	G28881T	G28916T	G29402T	G29742T;28248-28253;;;;A3722G	T4483C	C5055T	A5948G	G15007A	A18360G	C19951T	T23677C	C25600T	T28114C;0;0;10;10;;M:I82T
hCoV-19/Cameroon/CERI-NPHL-K026253/2021;21J (Delta);B.1.617.2;B.1.617.2;21J;Delta;21J (Delta);78.967421;mediocre;28;6;0;0;24;2;0;2110;0;2;C3037T	G4181T	C7124T	C8986T	G9053T	C10029T	A11201G	A11332G	C14408T	G15007A	G15451A	C16466T	C19220T	C19951T	C21618G	T22917G	A23403G	T23677C	G24410A	T26767C	T27638C	C27874T	T28114C	A28461G	G28881T	G28916T	G29402T	G29742T;28248-28253;;T6402C	A22995C	T27752C;;G15007A	C19951T	T23677C	T28114C;3;0;4;7;;M:I82T	N:D63G	N:R203M	N:G215C	N:D377Y	ORF1a:A1306S	ORF1a:P2287S	ORF1a:V2930L	ORF1a:T3255I	ORF1a:T3646A	ORF1b:P314L	ORF1b:D514N	ORF1b:G662S	ORF1b:P1000L	ORF1b:A1918V	ORF1b:P2162S	ORF7a:V82A	ORF7b:T40I
hCoV-19/Cameroon/CERI-NPHL-K026254/2021;21J (Delta);B.1.617.2;B.1.617.2;21J;Delta;21J (Delta);53.426958;mediocre;35;6;0;0;27;2;0;787;0;2;G210T	C241T	C3037T	A3722G	G4181T	C6402T	C7124T	C8986T	G9053T	C10029T	C10615T	A11201G	A11332G	C14408T	G15007A	G15451A	C16466T	A18360G	C19220T	C19951T	C21618G	T22917G	C22995A	A23403G	T23677C	T26767C	T27638C	C27752T	C27874T	T28114C	A28461G	G28881T	G28916T	G29402T	G29742T;28248-28253;;A21987G	G23604C	A24410G;;A3722G	C10615T	G15007A	A18360G	C19951T	T23677C	T28114C;3;0;7;10;;M:I82T	N:D63G	N:R203M	N:G215C	N:D377Y	ORF1a:I1153V	ORF1a:A1306S	ORF1a:P2046L
hCoV-19/Cameroon/CERI-NPHL-K026255/2021;21J (Delta);B.1.617.2;B.1.617.2;21J;Delta;21J (Delta);34.565556;mediocre;40;6;0;0;31;2;0;498;0;2;G210T	C241T	C715T	C2675T	C3037T	A3722G	G4181T	C6402T	C7124T	C8986T	G9053T	C10029T	A11201G	A11332G	C14408T	G15007A	G15451A	C16466T	A18360G	C19220T	C19951T	C21618G	C22188T	T22917G	C22995A	A23403G	C23604G	T23677C	G24410A	C25469T	T26767C	T27638C	C27752T	C27874T	T28114C	G28881T	G28916T	G29402T	G29477T	G29742T;28248-28253;;A21987G	G28461A;;C715T	C2675T	A3722G	G15007A	A18360G	C19951T	C22188T	T23677C	T28114C	G29477T;2;0;10;12;;M:I82T
hCoV-19/Cameroon/CERI-NPHL-K026256/2021;21J (Delta);B.1.617.2;B.1.617.2;21J;Delta;21J (Delta);21.008056;good;43;6;0;0;33;2;0;309;0;3;G210T	C241T	C3037T	A3722G	G4181T	C6402T	C7124T	C8986T	G9053T	A9119G	A9241G	C10029T	A11201G	A11332G	C14408T	G15007A	G15451A	T15507C	C16466T	A18360G	C19220T	C19951T	C21058T	C21618G	T21633C	T22917G	C22995A	A23041C	A23403G	C23604G	T23677C	G24410A	G25644T	T26767C	T27638C	C27752T	C27874T	T28114C	A28461G	G28881T	G28916T	G29402T	G29742T;28248-28253;;T25469C;;A3722G	A9119G	A9241G	G15007A	T15507C	A18360G	C19951T	C21058T
hCoV-19/Cameroon/CERI-NPHL-K026257/2021;21J (Delta);B.1.617.2;B.1.617.2;21J;Delta;21J (Delta);34.027778;mediocre;40;12;0;0;31;4;0;173;0;2;G210T	C241T	C1342T	C3037T	A3722G	G4181T	G5305A	C6402T	C7124T	C8986T	G9053T	C10029T	G11083T	A11201G	A11332G	C14408T	G15007A	G15451A	C16466T	G16710A	A18360G	C19220T	C19951T	C21618G	T22917G	C22995A	A23403G	C23604G	T23677C	G24410A	T26767C	T27638C	C27752T	C27874T	T28114C	A28461G	G28881T	G28916T	G29402T	G29742T;28090-28095	28248-28253;;T21846C	T25469C;;C1342T	A3722G	G5305A	G15007A	G16710A	A18360G	C19951T	T23677C	T28114C;2;0;9;11;;M:I82T
hCoV-19/Cameroon/CERI-NPHL-K026258/2021;21J (Delta);B.1.617.2;B.1.617.2;21J;Delta;21J (Delta);84.027778;mediocre;41;6;0;0;31;2;0;261;0;2;G210T	C241T	C715T	C2675T	C3037T	A3722G	G4181T	C6402T	C7124T	C8986T	G9053T	C10029T	A11201G	A11332G	C14408T	G15007A	G15451A	C16466T	A18360G	C19220T	C19951T	G21604T	C21618G	T22917G	C22995A	A23403G	C23604G	T23677C	G23678C	C25469T	T26767C	T27638C	C27752T	C27874T	T28114C	G28881T	G28916T	G29402T	G29477T	C29585T	G29742T;28248-28253;;A21987G	A24410G	G28461A;;C715T	C2675T	A3722G	G15007A	A18360G	C19951T	G21604T	T23677C
hCoV-19/Cameroon/CERI-NPHL-K026259/2021;21J (Delta);AY.34;B.1.617.2.34;21J;Delta;21J (Delta);19.250772;good;41;6;0;0;29;2;0;915;0;2;G210T	C241T	C3037T	G4181T	C5239T	G6358T	C6402T	C7124T	C8986T	G9053T	G9441T	C10029T	A11201G	A11332G	C14408T	G15451A	C16466T	A16512G	G18255T	C19220T	G19684T	C21618G	C22498T	T22917G	C22995A	A23403G	G23593C	C23604G	G26109A	C26681T	T26767C	G27014T	T27638C	C27752T	C27874T	C28115A	A28461G	G28881T	G28916T	G29402T	G29742T;28248-28253;;T21846C	A24410G;;C5239T	G6358T	A16512G	G19684T	C28115A;2;0;5;7;;M:I82T	N:D63G	N:R203M	N:G215C	N:D377Y
hCoV-19/Cameroon/CERI-NPHL-K026260/2021;21J (Delta);B.1.617.2;B.1.617.2;21J;Delta;21J (Delta);25.242647;good;41;6;0;0;31;2;0;1058;0;2;G210T	C241T	C589T	C3037T	A3722G	G4181T	C6402T	C7124T	C8986T	G9053T	C10029T	A11201G	A11332G	C14408T	G15007A	G15451A	C16466T	A16965G	A18360G	C19220T	C19951T	A21137G	C21618G	T22917G	C22995A	A23403G	T23677C	G24410A	A25011G	T26767C	G26840T	T27638C	C27752T	C27874T	T28114C	A28461G	C28507T	G28881T	G28916T	G29402T	G29742T;28248-28253;;G23604C;;C589T	A3722G	G15007A	A16965G	A18360G	C19951T	A21137G	T23677C	A25011G	G26840T
hCoV-19/Cameroon/CERI-NPHL-K026261/2021;21J (Delta);AY.45;B.1.617.2.45;21J;Delta;21J (Delta);282.303364;bad;24;6;0;0;21;2;0;2553;0;1;C3037T	G4181T	C5100T	C7124T	C8986T	G9053T	C10029T	A11201G	A11332G	G13812T	C14408T	G15451A	C16466T	C19220T	C21618G	T22917G	C22995A	A23403G	G24410A	T26767C	C27874T	A28461G	G29402T	G29742T;28248-28253;;T210G	T241C	A21987G	C27638T	T27752C	T28881G	T28916G;;C5100T;7;0;1;8;;M:I82T	N:D63G	N:D377Y	ORF1a:A1306S	ORF1a:S1612L	ORF1a:P2287S	ORF1a:V2930L	ORF1a:T3255I	ORF1a:T3646A	ORF1b:M115I	ORF1b:P314L	ORF1b:G662S	ORF1b:P1000L	ORF1b:A1918V	ORF7b:T40I	ORF9b:T60A	S:T19R	S:L452R	S:T478K	S:D614G	S:D950N;ORF8:D119-
hCoV-19/Cameroon/CERI-NPHL-K026262/2021;21J (Delta);B.1.617.2;B.1.617.2;21J;Delta;21J (Delta);555.905679;bad;31;6;0;0;21;2;0;5832;0;1;G210T	C241T	C3037T	A3722G	G4181T	C5184T	C7124T	C8986T	G9053T	C10029T	A11201G	A11332G	C14408T	T14496G	G15451A	C16466T	G16741T	C16989T	A18360G	C19220T	C21618G	C22995A	T23677C	G24410A	C24797T	T25159C	T26767C	C27874T	A28461G	G29402T	G29742T;28248-28253;;G22917T	G23403A	T28881G	T28916G;C5184T|21I&21A;A3722G	T14496G	G16741T	C16989T	A18360G	T23677C	C24797T	T25159C;4;1;8;13;;M:I82T	N:D63G	N:D377Y	ORF1a:I1153V	ORF1a:A1306S	ORF1a:P1640L	ORF1a:P2287S	ORF1a:V2930L	ORF1a:T3255I	ORF1a:T3646A
hCoV-19/Cameroon/CERI-NPHL-K026263/2021;21J (Delta);B.1.617.2;B.1.617.2;21J;Delta;21J (Delta);94.322253;mediocre;37;6;0;0;25;2;0;2094;0;1;G210T	C241T	C3037T	A3722G	G4181T	C6402T	C7124T	C8389T	C8986T	G9053T	C10029T	C10741T	A11201G	A11332G	C14408T	G15007A	G15451A	C15738T	C16466T	A18360G	C19220T	C21618G	T22917G	C22995A	A23403G	T23677C	G24410A	C26681T	T26767C	A27386G	T27638C	C27752T	C27874T	T28114C	A28461G	G29402T	G29742T;28248-28253;;T28881G	T28916G;C26681T|21C&21B;A3722G	C8389T	C10741T	G15007A	C15738T	A18360G	T23677C	A27386G	T28114C;2;1;9;12;;M:I82T	N:D63G	N:D377Y	ORF1a:I1153V	ORF1a:A1306S
hCoV-19/Cameroon/CERI-NPHL-K026264/2021;21J (Delta);AY.4;B.1.617.2.4;21J;Delta;21J (Delta);0;good;40;12;0;0;34;4;0;0;0;2;G210T	C241T	C678T	C2061T	C3037T	G4181T	C6402T	C7124T	C7851T	C8986T	G9053T	C10029T	A11201G	A11332G	C14408T	G15451A	C16466T	C19220T	G19816T	C21618G	C21846T	G21987A	C22591T	T22917G	C22995A	A23403G	C23604G	G24410A	C25469T	G25593T	T26767C	T27638C	C27752T	C27874T	G28001T	A28461G	G28881T	G28916T	G29402T	G29742T;22029-22034	28248-28253;;;;C678T	C2061T	G19816T	C22591T	G25593T	G28001T;0;0;6;6;;M:I82T	N:D63G	N:R203M	N:G215C	N:D377Y
hCoV-19/Cameroon/CERI-NPHL-K026266/2021;21J (Delta);B.1.617.2;B.1.617.2;21J;Delta;21J (Delta);19.320045;good;39;6;0;0;31;2;0;1345;0;2;G210T	C241T	C2388T	C2485T	C3037T	A3722G	G4181T	C6402T	C7124T	G8126A	C8986T	G9053T	C10029T	A11201G	A11332G	C14408T	G15007A	G15451A	C16466T	A18360G	C19220T	C19951T	C21614T	C21618G	T22917G	C22995A	A23403G	G24410A	T26767C	T27638C	C27752T	C27874T	T28114C	C28163T	A28461G	G28881T	G28916T	G29402T	G29742T;28248-28253;;;C21614T|20J&20E&20H;C2388T	C2485T	A3722G	G8126A	G15007A	A18360G	C19951T	T28114C	C28163T;0;1;9;10;;M:I82T	N:D63G	N:R203M	N:G215C
hCoV-19/Cameroon/CERI-NPHL-K026267/2021;21J (Delta);AY.4;B.1.617.2.4;21J;Delta;21J (Delta);111.732730;bad;32;6;0;0;26;2;0;3154;0;2;G210T	C241T	G564A	C3037T	G4181T	C6402T	C7124T	C7851T	C8986T	G9053T	C10029T	A11201G	A11332G	C14408T	G15451A	C16466T	T17040C	C19220T	C21618G	T22917G	C22995A	A23403G	G24410A	T26767C	T27638C	C27752T	C27874T	A28461G	G28881T	G28916T	G29402T	G29742T;28248-28253;;;;G564A;0;0;1;1;;M:I82T	N:D63G	N:R203M	N:G215C	N:D377Y	ORF1a:S100N	ORF1a:A1306S	ORF1a:P2046L	ORF1a:P2287S	ORF1a:A2529V	ORF1a:V2930L	ORF1a:T3255I	ORF1a:T3646A	ORF1b:P314L	ORF1b:G662S	ORF1b:P1000L	ORF1b:A1918V	ORF7a:V82A	ORF7a:T120I
hCoV-19/Cameroon/CERI-NPHL-K026268/2021;21J (Delta);B.1.617.2;B.1.617.2;21J;Delta;21J (Delta);21.077997;good;39;6;0;0;31;2;0;1519;0;2;G210T	C241T	G347A	C3037T	A3722G	G4181T	C6402T	C7124T	C8986T	G9053T	C10029T	A11201G	A11332G	G14055T	C14408T	G15007A	G15451A	C16466T	C17746T	A18360G	C19220T	T21289A	C21618G	T22917G	C22995A	A23403G	T23677C	C23997T	G24410A	T26767C	T27638C	C27752T	C27874T	T28114C	A28461G	G28881T	G28916T	G29402T	G29742T;28248-28253;;;;G347A	A3722G	G14055T	G15007A	C17746T	A18360G	T21289A	T23677C	C23997T	T28114C;0;0;10;10;;M:I82T	N:D63G	N:R203M
hCoV-19/Cameroon/CERI-NPHL-K026269/2021;21J (Delta);B.1.617.2;B.1.617.2;21J;Delta;21J (Delta);64.638532;mediocre;42;6;0;0;29;2;0;1082;0;2;G210T	C241T	C715T	C2675T	C3037T	A3722G	G4181T	C4897T	C6402T	C7124T	C8986T	G9053T	A9826G	C10029T	A11201G	A11332G	C14408T	G15007A	G15451A	C16466T	G18027T	A18360G	C19220T	C19707T	C19951T	C21618G	T22917G	C22995A	A23403G	T23677C	G24410A	G25249T	T26767C	T27638C	C27752T	C27874T	T28114C	G28881T	G28916T	G29402T	G29477T	G29742T;28248-28253;;G23604C	G28461A;;C715T	C2675T	A3722G	C4897T	A9826G	G15007A	G18027T	A18360G
hCoV-19/Cameroon/CERI-NPHL-K026270/2021;21J (Delta);B.1.617.2;B.1.617.2;21J;Delta;21J (Delta);61.071156;mediocre;39;12;0;0;31;4;0;2009;0;2;G210T	C241T	C715T	G1126T	C2675T	C3037T	A3722G	G4181T	C6027T	C6402T	C7124T	C8986T	G9053T	C10029T	A11201G	A11332G	C14408T	G15007A	G15451A	C16466T	A18360G	C19220T	C19951T	C21618G	T22917G	C22995A	A23403G	T23677C	G24410A	T26767C	T27638C	C27752T	C27874T	T28114C	G28881T	G28916T	G29402T	G29477T	G29742T;518-520	7113-7115	28248-28253;;G28461A;;C715T	G1126T	C2675T	A3722G	C6027T	G15007A	A18360G	C19951T	T23677C	T28114C
hCoV-19/Cameroon/CERI-NPHL-K026272/2021;21J (Delta);AY.45;B.1.617.2.45;21J;Delta;21J (Delta);44.296420;mediocre;36;6;0;0;29;2;0;2097;0;2;G210T	C241T	C3037T	G4181T	C6402T	C7124T	C8016T	C8986T	G9049T	G9053T	C10029T	A11201G	A11332G	G13812T	C14408T	G14792A	G15451A	C16466T	A18108G	C19220T	C21618G	T22917G	C22995A	A23403G	T23482C	C23604G	G24410A	T26767C	T27638C	C27752T	C27874T	A28461G	G28881T	G28916T	G29402T	G29742T;28248-28253;;;;C8016T	G9049T	G14792A	A18108G	T23482C;0;0;5;5;;M:I82T	N:D63G	N:R203M	N:G215C	N:D377Y	ORF1a:A1306S	ORF1a:P2046L	ORF1a:P2287S	ORF1a:A2584V	ORF1a:K2928N	ORF1a:V2930L
hCoV-19/Cameroon/CERI-NPHL-K026274/2021;21J (Delta);B.1.617.2;B.1.617.2;21J;Delta;21J (Delta);14.055586;good;39;6;0;0;30;2;0;936;0;2;G210T	C241T	C715T	C2675T	C3037T	A3722G	G4181T	C6402T	C7124T	C8986T	G9053T	C10029T	A11201G	A11332G	C14408T	G15007A	G15451A	C16466T	A18360G	C19220T	C19951T	C21618G	T22917G	C22995A	A23403G	C23604G	T23677C	G24410A	C25469T	T26767C	T27638C	C27752T	C27874T	T28114C	G28881T	G28916T	G29402T	G29477T	G29742T;28248-28253;;G28461A;;C715T	C2675T	A3722G	G15007A	A18360G	C19951T	T23677C	T28114C	G29477T;1;0;9;10;;M:I82T	N:R203M	N:G215C	N:D377Y
hCoV-19/Cameroon/CERI-NPHL-K026275/2021;21J (Delta);B.1.617.2;B.1.617.2;21J;Delta;21J (Delta);10.763635;good;42;6;0;0;31;2;0;1063;0;2;G210T	C241T	C3037T	A3722G	G4181T	C6402T	C7124T	C8819T	C8986T	G9053T	T9952C	C10029T	A11201G	A11332G	C14408T	G15007A	G15451A	C16466T	C17676T	A18360G	C19220T	G19684A	C19951T	C21618G	T22917G	C22995A	A23403G	C23604G	T23677C	G24410A	T26767C	T27638C	C27752T	C27874T	T28114C	A28461G	G28881T	G28916T	A29110T	G29402T	G29717A	G29742T;28248-28253;;;;A3722G	C8819T	T9952C	G15007A	C17676T	A18360G	G19684A	C19951T	T23677C
hCoV-19/Cameroon/CERI-NPHL-K026276/2021;21J (Delta);B.1.617.2;B.1.617.2;21J;Delta;21J (Delta);17.473049;good;38;6;0;0;28;2;0;1423;0;2;G210T	C241T	C3037T	A3722G	G4181T	C6402T	C7124T	C8986T	G9053T	T9952C	C10029T	A11201G	A11332G	C14408T	G15007A	G15451A	C16466T	A18360G	C19220T	C19951T	C21618G	T22917G	C22995A	A23403G	T23677C	G24410A	T26767C	T27638C	C27752T	C27874T	T28114C	A28461G	G28881T	G28916T	A29110T	G29402T	G29717A	G29742T;28248-28253;;;;A3722G	T9952C	G15007A	A18360G	C19951T	T23677C	T28114C	A29110T	G29717A;0;0;9;9;;M:I82T	N:D63G	N:R203M	N:G215C	N:D377Y
hCoV-19/Cameroon/CERI-NPHL-K026277/2021;21J (Delta);AY.45;B.1.617.2.45;21J;Delta;21J (Delta);167.164695;bad;33;12;0;0;27;4;0;2870;0;2;G210T	C241T	C3037T	G3929A	G4181T	C6402T	A6765G	C7124T	C8986T	G9053T	C11095T	A11201G	A11332G	G13812T	C14408T	G15451A	C16466T	A18360G	C19220T	C19951T	C21618G	T22917G	C22995A	A23403G	G24410A	T26767C	T27638C	C27874T	A28461G	G28881T	G28916T	G29402T	G29742T;22029-22034	28248-28253;;T10029C	A21987G	G23604C	T27752C;;G3929A	A6765G	C11095T	A18360G	C19951T;4;0;5;9;;M:I82T	N:D63G	N:R203M	N:G215C	N:D377Y	ORF1a:V1222I	ORF1a:A1306S	ORF1a:P2046L	ORF1a:N2167S	ORF1a:P2287S
hCoV-19/Cameroon/CERI-NPHL-K026278/2021;21J (Delta);B.1.617.2;B.1.617.2;21J;Delta;21J (Delta);24.393086;good;39;6;0;0;30;2;0;1284;0;2;G210T	C241T	A1015G	C1878T	C3037T	A3722G	G4181T	C5787A	C6402T	C7124T	C8986T	G9053T	C10029T	A11201G	A11332G	C14408T	G15007A	G15451A	C16466T	A18360G	C19220T	C19951T	C21618G	T22917G	C22995A	A23403G	T23677C	G24410A	C26750T	T26767C	T27638C	C27752T	C27874T	T28114C	A28461G	G28881T	G28916T	G29402T	G29742T;28248-28253;;G23604C;;A1015G	C1878T	A3722G	C5787A	G15007A	A18360G	C19951T	T23677C	C26750T	T28114C;1;0;10;11;;M:I82T	N:D63G	N:R203M
hCoV-19/Cameroon/CERI-NPHL-K026279/2021;21J (Delta);B.1.617.2;B.1.617.2;21J;Delta;21J (Delta);100.175158;bad;43;6;0;0;31;2;0;413;0;2;G210T	C241T	C715T	G1719T	C3037T	A3722G	G4181T	C5583T	C6402T	A6604G	C7124T	C8986T	G9053T	C10029T	A11201G	A11332G	T13955C	C14408T	G14712T	G15007A	G15451A	C16466T	A18360G	C19186T	C19220T	C19951T	C21618G	T22917G	C22995A	A23403G	C23604G	T23677C	G24410A	T26767C	T27638C	C27752T	C27874T	T28114C	G28881T	G28916T	G29402T	C29466T	G29742T;28248-28253;;A21987G	T25469C	G28461A;;C715T	G1719T	A3722G	C5583T	A6604G	T13955C
hCoV-19/Cameroon/CERI-NPHL-K026280/2021;21J (Delta);B.1.617.2;B.1.617.2;21J;Delta;21J (Delta);88.368056;mediocre;39;6;0;0;31;2;0;2775;0;3;G210T	C241T	C1342T	C3037T	A3722G	G4181T	G5305A	C6402T	C7124T	C8986T	G9053T	C10029T	A11201G	A11332G	C14408T	G15007A	G15451A	G15672T	C16466T	A18360G	C19220T	C21618G	T22917G	C22995A	A23403G	T23677C	G24410A	T26767C	C27527T	T27638C	C27752T	C27874T	T28114C	C28298G	A28461G	G28881T	G28916T	G29402T	G29742T;28248-28253;;;C27527T|21J;C1342T	A3722G	G5305A	G15007A	G15672T	A18360G	T23677C	T28114C	C28298G;0;1;9;10;;M:I82T	N:Q9E	N:D63G	N:R203M
hCoV-19/Cameroon/CERI-NPHL-K026281/2021;21J (Delta);AY.4;B.1.617.2.4;21J;Delta;21J (Delta);0.694444;good;38;12;0;0;33;4;0;259;0;2;G210T	C241T	G564A	C1572T	C2544T	C3037T	G4181T	C6402T	C7124T	C7851T	C8986T	G9053T	C10029T	A11201G	A11332G	C14408T	G15451A	C16466T	T17040C	A17969G	C19220T	C21618G	G21987A	T22917G	C22995A	A23403G	C23604G	G24410A	C25469T	T26767C	T27638C	C27752T	C27874T	A28461G	G28881T	G28916T	G29402T	G29742T;22029-22034	28248-28253;;T21846C;;G564A	C1572T	C2544T	A17969G;1;0;4;5;;M:I82T	N:D63G	N:R203M	N:G215C	N:D377Y	ORF1a:S100N	ORF1a:T436I	ORF1a:T760I	ORF1a:A1306S
hCoV-19/Cameroon/CERI-NPHL-K026282/2021;21J (Delta);AY.4;B.1.617.2.4;21J;Delta;21J (Delta);21.007438;good;39;6;0;0;32;2;0;306;0;2;G210T	C241T	G564A	C1572T	C2544T	C3037T	G4181T	C6402T	C7124T	C7851T	C8986T	G9053T	C10029T	A11201G	A11332G	C14408T	G15451A	G16397A	C16466T	C16667T	T17040C	A17969G	C19220T	C21618G	T22917G	C22995A	A23403G	C23604G	G24410A	T26767C	T27638C	C27752T	C27874T	A28461G	G28881T	G28916T	G29402T	C29541T	G29742T;28248-28253;;T21846C	T25469C;;G564A	C1572T	C2544T	G16397A	C16667T	A17969G	C29541T;2;0;7;9;;M:I82T	N:D63G	N:R203M	N:G215C	N:D377Y
hCoV-19/Cameroon/CERI-NPHL-K026283/2021;21J (Delta);AY.4;B.1.617.2.4;21J;Delta;21J (Delta);34.151111;mediocre;35;6;0;0;29;2;0;1596;0;2;G210T	C241T	G564A	C1572T	C2544T	C3037T	G4181T	C6402T	C7124T	C7851T	C8986T	G9053T	C10029T	A11201G	A11332G	C14408T	G15451A	C16466T	T17040C	A17969G	C19220T	C21618G	T22917G	C22995A	A23403G	G24410A	T26767C	T27638C	C27752T	C27874T	A28461G	G28881T	G28916T	G29402T	G29742T;28248-28253;;G23604C	T25469C;;G564A	C1572T	C2544T	A17969G;2;0;4;6;;M:I82T	N:D63G	N:R203M	N:G215C	N:D377Y	ORF1a:S100N	ORF1a:T436I	ORF1a:T760I	ORF1a:A1306S	ORF1a:P2046L	ORF1a:P2287S	ORF1a:A2529V
hCoV-19/Cameroon/CERI-NPHL-K026284/2021;21J (Delta);AY.109;B.1.617.2.109;21J;Delta;21J (Delta);4.179753;good;37;6;0;0;30;2;0;852;0;2;G210T	C241T	C3037T	C4084T	G4181T	C6195T	C7124T	C8986T	G9053T	C10029T	A11201G	A11332G	A11595G	G13654A	C14408T	A14836G	G15451A	C16466T	C19220T	C21618G	T22917G	C22995A	A23403G	C23604G	C24374T	G24410A	C25469T	T26767C	C27549T	T27638C	C27752T	C27874T	A28461G	G28881T	G28916T	G29402T	G29742T;28248-28253;;;;C4084T	C6195T	G13654A	C24374T;0;0;4;4;;M:I82T	N:D63G	N:R203M	N:G215C	N:D377Y	ORF1a:A1306S	ORF1a:P1977L	ORF1a:P2287S	ORF1a:V2930L	ORF1a:T3255I	ORF1a:T3646A
hCoV-19/Cameroon/CERI-NPHL-K026286/2021;21J (Delta);B.1.617.2;B.1.617.2;21J;Delta;21J (Delta);1.184444;good;41;6;0;0;32;2;0;489;0;2;G210T	C241T	C1342T	C3037T	A3722G	G4181T	C6402T	C7124T	C8986T	G9053T	C10029T	A11201G	A11332G	G13627T	C14408T	G15007A	G15451A	C16466T	A18360G	C19220T	C19951T	G21604T	C21618G	T22917G	C22995A	A23403G	C23604G	T23677C	G24410A	T24565C	C25469T	T26767C	T27638C	C27752T	C27874T	T28114C	A28461G	G28881T	G28916T	G29402T	G29742T;28248-28253;;;;C1342T	A3722G	G13627T	G15007A	A18360G	C19951T	G21604T	T23677C	T24565C	T28114C;0;0;10;10;;M:I82T
hCoV-19/Cameroon/CERI-NPHL-K026287/2021;21J (Delta);B.1.617.2;B.1.617.2;21J;Delta;21J (Delta);40.248179;mediocre;40;6;0;0;30;2;0;594;0;4;G210T	C241T	C3037T	G3431T	A3722G	C3732T	G4181T	C6402T	C7124T	C8986T	G9053T	C10029T	A11201G	A11332G	C12073T	C12733T	C14408T	G15007A	G15451A	C16466T	A18360G	C19220T	C19951T	C21618G	T22917G	C22995A	A23403G	T23677C	G24410A	T26767C	T27638C	C27752T	C27874T	T28114C	A28461G	G28881T	G28916T	C29167T	G29402T	G29742T;28248-28253;;G23604C	T25469C;;G3431T	A3722G	C3732T	C12073T	C12733T	G15007A	A18360G	C19951T	T23677C	T28114C
hCoV-19/Cameroon/CERI-NPHL-K026288/2021;21J (Delta);AY.34;B.1.617.2.34;21J;Delta;21J (Delta);71.716722;mediocre;40;6;0;0;30;2;0;707;0;2;G210T	C241T	C3037T	A3908G	G4181T	C6402T	C7124T	C8986T	G9053T	G9441T	C10029T	A11201G	A11332G	C14408T	G15451A	C16466T	G18255T	C19220T	C21618G	T22917G	C22995A	A23403G	C23604G	A24232G	G24410A	C25469T	G25785T	G26109A	C26681T	T26767C	G26918A	G27014T	T27638C	C27752T	C27874T	A28461G	G28881T	G28916T	G29402T	G29742T;28248-28253;;T21846C	A21987G	T22498C	C23593G;;A3908G	A24232G	G25785T	G26918A;4;0;4;8;;M:I82T	N:D63G	N:R203M	N:G215C	N:D377Y
hCoV-19/Cameroon/CERI-NPHL-K026290/2021;21J (Delta);B.1.617.2;B.1.617.2;21J;Delta;21J (Delta);39.627781;mediocre;40;6;0;0;31;2;0;503;0;2;G210T	C241T	C3037T	C3099A	A3722G	G4181T	C6402T	C7124T	C8986T	G9053T	C10029T	A11201G	A11332G	C14408T	G15007A	G15451A	C16466T	A18360G	C19220T	C19951T	T19956C	C21618G	T22917G	C22995A	A23403G	C23604G	T23677C	G24197T	G24410A	C24904T	T26767C	T27638C	C27752T	C27874T	T28114C	A28461G	G28881C	G28916T	G29402T	G29742T;28248-28253;;A21987G	T25469C;;C3099A	A3722G	G15007A	A18360G	C19951T	T19956C	T23677C	G24197T	C24904T	T28114C
hCoV-19/Cameroon/CERI-NPHL-K026291/2021;21J (Delta);B.1.617.2;B.1.617.2;21J;Delta;21J (Delta);245.130401;bad;29;6;0;0;20;2;0;3240;0;1;G210T	C241T	C1342T	C3037T	G4181T	G5305A	C6402T	C8986T	G9053T	C10029T	A11201G	A11332G	C14408T	G15451A	C16466T	A18360G	C19220T	T22917G	C22995A	A23403G	T23677C	G24410A	T26767C	T27638C	C27874T	T28114C	A28461G	G29402T	G29742T;28248-28253;;T7124C	G21618C	T27752C	T28881G	T28916G;;C1342T	G5305A	A18360G	T23677C	T28114C;5;0;5;10;;M:I82T	N:D63G	N:D377Y	ORF1a:A1306S	ORF1a:P2046L	ORF1a:V2930L	ORF1a:T3255I	ORF1a:T3646A	ORF1b:P314L	ORF1b:G662S	ORF1b:P1000L	ORF1b:A1918V	ORF7a:V82A	ORF7b:T40I
hCoV-19/Cameroon/CERI-NPHL-K026292/2021;21J (Delta);B.1.617.2;B.1.617.2;21J;Delta;21J (Delta);713.131142;bad;24;6;0;0;20;2;0;5202;0;2;G210T	C241T	G4181T	C5622T	C10029T	A11332G	C14408T	G15451A	C16466T	T22917G	C22995A	G23012C	A23403G	G24410A	G24872T	A25934G	T26767C	C27874T	A28461G	G28881T	G28916T	G29402T	C29738T	G29742T;28248-28253;;T3037C	T6402C	T7124C	G11201A	T19220C	T25469C	C27638T	T27752C;G23012C|21B;C5622T	A25934G	C29738T;8;1;3;12;;M:I82T	N:D63G	N:R203M	N:G215C	N:D377Y	ORF1a:A1306S	ORF1a:P1786L	ORF1a:T3255I	ORF1b:P314L	ORF1b:G662S	ORF1b:P1000L	ORF3a:E181G	ORF7b:T40I	ORF9b:T60A	S:L452R	S:T478K	S:E484Q	S:D614G
hCoV-19/Cameroon/CERI-NPHL-K026293/2021;21J (Delta);B.1.617.2;B.1.617.2;21J;Delta;21J (Delta);38.437778;mediocre;39;6;0;0;29;2;0;867;0;2;G210T	C241T	C715T	C2675T	C3037T	A3722G	G4181T	C6402T	C7124T	C8986T	G9053T	C10029T	A11201G	A11332G	C14408T	G15007A	G15451A	C16466T	C18029T	A18360G	C19220T	C19707T	C21618G	T22917G	C22995A	A23403G	C23604G	T23677C	G24410A	T26767C	T27638C	C27752T	C27874T	T28114C	G28881T	G28916T	G29402T	G29477T	G29742T;28248-28253;;T25469C	G28461A;;C715T	C2675T	A3722G	G15007A	C18029T	A18360G	C19707T	T23677C	T28114C	G29477T;2;0;10;12;;M:I82T	N:R203M
hCoV-19/Cameroon/CERI-NPHL-K026294/2021;21J (Delta);B.1.617.2;B.1.617.2;21J;Delta;21J (Delta);10.645957;good;37;6;0;0;29;2;0;978;0;2;G210T	C241T	C534T	C1342T	C3037T	A3722G	G4181T	C6402T	C7124T	C8986T	G9053T	C10029T	A11201G	A11332G	C14408T	G15007A	G15451A	C16466T	A18360G	C19220T	C21618G	T22917G	C22995A	A23403G	C23604G	T23677C	G24410A	T26767C	T27638C	C27752T	C27874T	T28114C	A28461G	G28881T	G28916T	G29402T	G29742T;28248-28253;;T25469C;;C534T	C1342T	A3722G	G15007A	A18360G	T23677C	T28114C;1;0;7;8;;M:I82T	N:D63G	N:R203M	N:G215C	N:D377Y	ORF1a:A90V	ORF1a:I1153V	ORF1a:A1306S
hCoV-19/Cameroon/CERI-NPHL-K026298/2021;21J (Delta);B.1.617.2;B.1.617.2;21J;Delta;21J (Delta);47.052071;mediocre;41;12;0;0;33;4;0;736;0;2;G210T	C241T	C3037T	A3722G	G4181T	C5673T	C6402T	C7124T	C8986T	G9053T	C10029T	A11201G	A11332G	C14408T	T14508C	G15007A	G15451A	C16466T	A18360G	C19220T	C19572T	C19951T	C21618G	T22917G	C22995A	A23403G	C23604G	T23677C	A25050C	T26767C	G27505T	T27638C	C27643T	C27752T	C27874T	T28114C	A28461G	G28881T	G28916T	G29402T	G29742T;22029-22034	28248-28253;;A21987G	A24410G;;A3722G	C5673T	T14508C	G15007A	A18360G	C19572T	C19951T	T23677C
hCoV-19/Cameroon/CERI-NPHL-K026300/2021;21J (Delta);AY.86;B.1.617.2.86;21J;Delta;21J (Delta);48.004458;mediocre;39;6;0;0;31;2;0;1595;0;2;G210T	C241T	C335T	C832T	C1848T	C3037T	C3426T	G4181T	C6402T	C7124T	A8223C	C8986T	G9053T	C10029T	A11201G	A11332G	C14408T	G15380T	G15451A	C16466T	C17436A	C19220T	C21618G	T22917G	C22995A	A23403G	G24095T	C25469T	T26767C	C27005T	C27635T	T27638C	C27752T	C27874T	A28461G	G28881T	G28916T	G29402T	G29742T;28248-28253;;A24410G	T29445C;;C335T	C832T	C1848T	C3426T	A8223C	C17436A	C27005T	C27635T;2;0;8;10;;M:I82T	N:D63G	N:R203M	N:G215C
hCoV-19/Cameroon/CERI-NPHL-K026301/2021;21J (Delta);B.1.617.2;B.1.617.2;21J;Delta;21J (Delta);20.708656;good;42;6;0;0;30;2;0;794;0;2;G210T	C241T	C715T	G1719T	C3037T	A3722G	G4181T	C4891T	C5583T	C6402T	A6604G	C7124T	C8986T	G9053T	C10029T	A11201G	A11332G	C14408T	G14712T	G15007A	G15451A	C16466T	A18360G	C19220T	C19951T	C21618G	T22917G	C22995A	A23403G	C23604G	T23677C	G24410A	C25469T	T26767C	T27638C	C27752T	C27874T	T28114C	G28881T	G28916T	G29402T	G29742T;28248-28253;;G28461A;;C715T	G1719T	A3722G	C4891T	C5583T	A6604G	G14712T	G15007A	A18360G
hCoV-19/Cameroon/CERI-NPHL-K026303/2021;21J (Delta);B.1.617.2;B.1.617.2;21J;Delta;21J (Delta);47.827627;mediocre;38;6;0;0;27;2;0;1303;0;2;G210T	C241T	C715T	C3037T	A3722G	G4181T	C6402T	C7124T	C8318A	C8986T	G9053T	C10029T	A11201G	A11332G	C14408T	G15007A	G15451A	C16466T	A18360G	C19220T	C19951T	C21618G	T22917G	C22995A	A23403G	T23677C	G24410A	T26767C	T27638C	C27752T	C27874T	T28114C	G28881T	G28916T	G29402T	G29690T	G29742T	C29774T;28248-28253;;G23604C	G28461A;;C715T	A3722G	C8318A	G15007A	A18360G	C19951T	T23677C	T28114C	G29690T	C29774T;2;0;10;12;;M:I82T	N:R203M	N:G215C
hCoV-19/Cameroon/CERI-NPHL-K026304/2021;21J (Delta);B.1.617.2;B.1.617.2;21J;Delta;21J (Delta);66.061938;mediocre;37;6;0;0;26;2;0;797;0;2;G210T	C241T	C715T	C3037T	A3722G	G4181T	C6402T	C7124T	C8318A	C8986T	G9053T	C10029T	A11201G	A11332G	C14408T	G15007A	G15451A	C16466T	A18360G	C19220T	C21618G	T22917G	C22995A	A23403G	T23677C	G24410A	T26767C	T27638C	C27752T	C27874T	T28114C	G28881T	G28916T	G29402T	G29690T	G29742T	C29774T;28248-28253;;G23604C	T25469C	G28461A;;C715T	A3722G	C8318A	G15007A	A18360G	T23677C	T28114C	G29690T	C29774T;3;0;9;12;;M:I82T	N:R203M	N:G215C	N:D377Y
hCoV-19/Cameroon/CERI-NPHL-K026305/2021;21J (Delta);B.1.617.2;B.1.617.2;21J;Delta;21J (Delta);14.735199;good;39;6;0;0;30;2;0;814;0;2;G210T	C241T	C715T	C2675T	C3037T	A3722G	G4181T	C6402T	C7124T	C8986T	G9053T	C10029T	A11201G	A11332G	C14408T	G15007A	G15451A	C16466T	A18360G	C19220T	C19951T	C21618G	T22917G	C22995A	A23403G	T23677C	G24410A	G25352T	C25469T	T26767C	T27638C	C27752T	C27874T	T28114C	G28881T	G28916T	G29402T	G29477T	G29742T;28248-28253;;G28461A;;C715T	C2675T	A3722G	G15007A	A18360G	C19951T	T23677C	G25352T	T28114C	G29477T;1;0;10;11;;M:I82T	N:R203M	N:G215C
hCoV-19/Cameroon/CERI-NPHL-K026306/2021;21J (Delta);B.1.617.2;B.1.617.2;21J;Delta;21J (Delta);30.358368;mediocre;40;6;0;0;30;2;0;925;0;2;G210T	C241T	C1102T	C3037T	A3722G	G4181T	C6402T	C7124T	C8986T	G9053T	C10029T	A11201G	A11332G	C12778T	C14408T	G15007A	G15451A	C16466T	C17676T	A18360G	C19220T	C19951T	C21618G	T22917G	C22995A	A23403G	T23677C	G24410A	G24794T	G25839T	T26767C	T27638C	C27752T	C27874T	T28114C	A28461G	G28881T	G28916T	G29402T	G29742T;28248-28253;;A21987G;C12778T|20J;C1102T	A3722G	G15007A	C17676T	A18360G	C19951T	T23677C	G24794T	G25839T	T28114C;1;1;10;12;;M:I82T	N:D63G
hCoV-19/Cameroon/CERI-NPHL-K026307/2021;21J (Delta);B.1.617.2;B.1.617.2;21J;Delta;21J (Delta);31.128450;mediocre;39;6;0;0;29;2;0;1508;0;2;G210T	C241T	C1102T	C3037T	A3722G	G4181T	C6402T	C7124T	C8986T	G9053T	C10029T	A11201G	A11332G	C14408T	G15007A	G15451A	C16466T	C17676T	A18360G	C19220T	C21618G	T22917G	C22995A	A23403G	T23677C	G24410A	G24794T	C25132T	T26767C	T27638C	C27752T	C27874T	T28114C	A28461G	G28881T	G28916T	A29312G	G29402T	G29742T;28248-28253;;G23604C;;C1102T	A3722G	G15007A	C17676T	A18360G	T23677C	G24794T	C25132T	T28114C	A29312G;1;0;10;11;;M:I82T	N:D63G	N:R203M
hCoV-19/Cameroon/CERI-NPHL-K026308/2021;21J (Delta);AY.4;B.1.617.2.4;21J;Delta;21J (Delta);15.638892;good;36;6;0;0;29;2;0;1313;0;2;G210T	C241T	G564A	C2544T	C3037T	G4181T	C6402T	C7124T	C7851T	C8986T	G9053T	C10029T	A11201G	A11332G	C14408T	G14464A	G15451A	C16466T	T17040C	C19220T	C21618G	T22917G	C22995A	A23403G	C23604G	G24305A	G24535T	T26767C	T27638C	C27752T	C27874T	A28461G	G28881T	G28916T	G29402T	G29742T;28248-28253;;A24410G;;G564A	C2544T	G14464A	G24305A	G24535T;1;0;5;6;;M:I82T	N:D63G	N:R203M	N:G215C	N:D377Y	ORF1a:S100N	ORF1a:T760I	ORF1a:A1306S	ORF1a:P2046L	ORF1a:P2287S	ORF1a:A2529V
hCoV-19/Cameroon/CERI-NPHL-K026309/2021;21J (Delta);B.1.617.2;B.1.617.2;21J;Delta;21J (Delta);205.308861;bad;30;6;0;0;22;2;0;2546;0;1;G210T	C241T	C3037T	G4181T	C6317T	C6402T	C7124T	C8986T	G9053T	C10029T	A11201G	A11332G	C14408T	G15007A	C15045T	G15451A	C16466T	T16743C	A18360G	C19220T	C22995A	A23403G	T26767C	T27638C	C27752T	C27874T	T28114C	A28461G	G29402T	G29742T;28248-28253;;G21618C	G22917T	A24410G	T28881G	T28916G;;C6317T	G15007A	C15045T	T16743C	A18360G	T28114C;5;0;6;11;;M:I82T	N:D63G	N:D377Y	ORF1a:A1306S	ORF1a:P2018S	ORF1a:P2046L	ORF1a:P2287S	ORF1a:V2930L	ORF1a:T3255I	ORF1a:T3646A	ORF1b:P314L	ORF1b:D514N
hCoV-19/Cameroon/CERI-NPHL-K026311/2021;21J (Delta);AY.34;B.1.617.2.34;21J;Delta;21J (Delta);34.027778;mediocre;41;6;0;0;29;2;0;269;0;2;G210T	C241T	C3037T	G4181T	C6402T	C7124T	C8986T	G9053T	G9441T	C10029T	A11201G	A11332G	C14408T	G15451A	C16465T	C16466T	G18255T	C19220T	C21618G	C22498T	T22917G	C22995A	A23403G	G23593C	C23604G	A24232G	G24410A	G25785T	G26109A	C26681T	T26767C	G27014T	T27638C	C27752T	C27874T	A28461G	G28881T	G28916T	G29332T	G29402T	G29742T;28248-28253;;T21846C	A21987G	T25469C;;C16465T	A24232G	G25785T	G29332T;3;0;4;7;;M:I82T	N:D63G	N:R203M	N:G215C	N:D377Y
hCoV-19/Cameroon/CERI-NPHL-K026312/2021;21J (Delta);AY.122.6;B.1.617.2.122.6;21J;Delta;21J (Delta);188.655610;bad;45;6;0;0;30;2;0;1837;0;1;G210T	C241T	G1048T	G1599T	C1758T	G1820A	C3037T	G4181T	C4891T	C5392T	C6402T	C7124T	T7666C	T8263A	C8986T	G9053T	C10029T	A11201G	A11332G	T13141G	G13812T	C14408T	G14874T	G15451A	C16466T	C16596T	C19220T	C19245T	C21618G	T22917G	C22993T	C22995A	A23403G	C23683T	G24410A	T26767C	T27638C	C27661T	A27745G	C27752T	C27874T	A28461G	G29402T	G29557T	G29742T;28248-28253;;C2746T	C23013A	T28881G	T28916G;T27638C|21J&21I&21A&21B;G1599T	G1820A	C4891T
hCoV-19/Cameroon/CERI-NPHL-K026313/2021;21J (Delta);AY.4;B.1.617.2.4;21J;Delta;21J (Delta);5.437160;good;36;6;0;0;29;2;0;888;0;2;G210T	C241T	G564A	C2544T	C3037T	G4181T	C6402T	C7124T	C7851T	C8986T	G9053T	C10029T	A11201G	A11332G	C14408T	G15451A	G15732T	C16466T	T17040C	C19220T	C21618G	T22917G	C22995A	A23403G	C23604G	G24410A	T26767C	T27638C	C27752T	C27874T	A28461G	G28806A	G28881T	G28916T	G29402T	G29742T;28248-28253;;T25469C;;G564A	C2544T	G15732T	G28806A;1;0;4;5;;M:I82T	N:D63G	N:G178D	N:R203M	N:G215C	N:D377Y	ORF1a:S100N	ORF1a:T760I	ORF1a:A1306S	ORF1a:P2046L	ORF1a:P2287S	ORF1a:A2529V
hCoV-19/Cameroon/CERI-NPHL-K026314/2021;21J (Delta);B.1.617.2;B.1.617.2;21J;Delta;21J (Delta);19.716327;good;40;6;0;0;30;2;0;942;0;2;G210T	C241T	C715T	C753T	C1441T	C2675T	C3037T	A3722G	G4181T	C6402T	C7124T	C8986T	G9053T	C10029T	A11201G	A11332G	C14408T	G15007A	G15451A	C16466T	A18360G	C19220T	C19951T	C21618G	T22917G	C22995A	A23403G	C23604G	T23677C	G24410A	T26767C	T27638C	C27752T	C27874T	T28114C	G28881T	G28916T	G29402T	G29477T	G29742T;28248-28253;;G28461A;;C715T	C753T	C1441T	C2675T	A3722G	G15007A	A18360G	C19951T	T23677C	T28114C	G29477T;1;0;11;12;;M:I82T
hCoV-19/Cameroon/CERI-NPHL-K026315/2021;21J (Delta);B.1.617.2;B.1.617.2;21J;Delta;21J (Delta);20.782884;good;38;6;0;0;27;2;0;1246;0;2;A97G	G210T	C241T	C715T	C3037T	A3722G	G4181T	C6402T	C7124T	C8986T	G9053T	C10029T	A11201G	A11332G	C14408T	G15007A	G15451A	C16466T	A18360G	C19220T	C19951T	C21618G	T22917G	C22995A	A23403G	C23604G	T23677C	G24410A	C25734T	T26767C	T27638C	C27752T	C27874T	T28114C	G28881T	G28916T	G29402T	G29742T;28248-28253;;G28461A;;A97G	C715T	A3722G	G15007A	A18360G	C19951T	T23677C	C25734T	T28114C;1;0;9;10;;M:I82T	N:R203M	N:G215C	N:D377Y	ORF1a:I1153V
hCoV-19/Cameroon/CERI-NPHL-K026316/2021;21J (Delta);AY.34;B.1.617.2.34;21J;Delta;21J (Delta);49.382565;mediocre;38;6;0;0;28;2;0;1358;0;2;G210T	C241T	G410T	C3037T	G4181T	C6402T	C7124T	C8986T	G9053T	G9441T	C10029T	A11201G	A11332G	C14408T	G15451A	C16466T	G18255T	C19220T	C21618G	T22917G	C22995A	A23403G	A24232G	G24410A	G25785T	G26109A	C26681T	T26767C	G27014T	T27638C	C27752T	C27874T	A28461G	G28881T	G28916T	G29402T	G29628T	G29742T;28248-28253;;T22498C	C23593G	G23604C;;G410T	A24232G	G25785T	G29628T;3;0;4;7;;M:I82T	N:D63G	N:R203M	N:G215C	N:D377Y	ORF1a:G49C	ORF1a:A1306S	ORF1a:P2046L
hCoV-19/Cameroon/CERI-NPHL-K026317/2021;21J (Delta);B.1.617.2;B.1.617.2;21J;Delta;21J (Delta);39.667438;mediocre;41;6;0;0;33;2;0;510;0;2;G210T	C241T	C3037T	A3722G	T4086C	G4181T	C6402T	C7124T	C8660T	C8986T	G9053T	C10029T	A10286G	A11201G	A11332G	A12834C	C14408T	G15007A	G15451A	C16466T	A18360G	C19220T	C19951T	C21618G	T22917G	C22995A	A23403G	C23604G	T23677C	G24410A	T26767C	T27638C	C27752T	C27874T	T28114C	A28461G	G28881T	G28916T	G29402T	G29742T	G29744A;28248-28253;;A21987G	T25469C;;A3722G	T4086C	C8660T	A10286G	A12834C	G15007A	A18360G	C19951T	T23677C
hCoV-19/Cameroon/CERI-NPHL-K026318/2021;21J (Delta);B.1.617.2;B.1.617.2;21J;Delta;21J (Delta);61.608368;mediocre;43;6;0;0;31;2;0;925;0;2;G210T	C241T	C715T	C3037T	A3722G	G4181T	C4296T	A4916G	C6402T	C7119T	C7124T	A8040G	C8986T	G9053T	C10029T	A11201G	A11332G	C14408T	G15007A	G15451A	C16466T	A17775T	A18360G	C19220T	C19951T	C21618G	T22917G	C22995A	A23403G	C23604G	G23611T	T23677C	G24410A	A25806T	T26767C	T27638C	C27752T	C27874T	T28114C	G28881T	G28916T	G29402T	G29742T;28248-28253;;T25469C	G28461A;;C715T	A3722G	C4296T	A4916G	C7119T	A8040G	G15007A
hCoV-19/Cameroon/CERI-NPHL-K026319/2021;21J (Delta);B.1.617.2;B.1.617.2;21J;Delta;21J (Delta);64.364005;mediocre;36;6;0;0;26;2;0;1994;0;2;G210T	C241T	C280T	C715T	C3037T	A3722G	G4181T	C6402T	C7124T	C8986T	G9053T	C10029T	A11201G	A11332G	G11842A	C14408T	G15007A	G15451A	C16466T	A18360G	C19220T	C21618G	T22917G	C22995A	A23403G	G24410A	T26767C	C27503T	T27638C	C27752T	C27874T	T28114C	G28881T	G28916T	G29402T	G29742T;28248-28253;;T25469C	G28461A;;C280T	C715T	A3722G	G11842A	G15007A	A18360G	C27503T	T28114C;2;0;8;10;;M:I82T	N:R203M	N:G215C	N:D377Y	ORF1a:I1153V	ORF1a:A1306S	ORF1a:P2046L
hCoV-19/Cameroon/CERI-NPHL-K026320/2021;21J (Delta);B.1.617.2;B.1.617.2;21J;Delta;21J (Delta);11.632716;good;40;6;0;0;30;2;0;495;0;2;G210T	C241T	C3037T	A3722G	G4181T	C6402T	C7124T	C8986T	G9053T	C10029T	A11201G	A11332G	C14408T	G15007A	G15451A	T16263C	C16466T	G17427T	A18360G	C19220T	C19951T	C21618G	C21621T	T22917G	C22995A	A23403G	C23604G	T23677C	G24410A	T26767C	T27638C	C27752T	C27874T	T28114C	A28461G	G28881T	G28916T	G29402T	G29654C	G29742T;28248-28253;;T25469C;;A3722G	G15007A	T16263C	G17427T	A18360G	C19951T	C21621T	T23677C	T28114C	G29654C;1;0;10;11;;M:I82T	N:D63G
hCoV-19/Cameroon/CERI-NPHL-K026322/2021;21J (Delta);AY.34;B.1.617.2.34;21J;Delta;21J (Delta);17.361111;good;44;6;0;0;30;2;0;266;0;2;G210T	C241T	C3037T	G4181T	C6402T	C7124T	C8986T	G9053T	G9441T	C10029T	C10369T	A11201G	A11332G	C14408T	G15451A	C16466T	G18255T	C19220T	C21618G	C22498T	T22917G	C22995A	A23403G	G23593C	C23604G	C24223T	A24232G	G24410A	C25469T	G25785T	G26109A	C26681T	T26767C	G27014T	T27638C	C27752T	C27874T	A28461G	G28881T	G28916T	G29402T	C29550T	G29628T	G29742T;28248-28253;;T21846C	A21987G;;C10369T	C24223T	A24232G	G25785T	C29550T	G29628T;2;0;6;8;;M:I82T
hCoV-19/Cameroon/CERI-NPHL-K026323/2021;21J (Delta);AY.34;B.1.617.2.34;21J;Delta;21J (Delta);6.250000;good;40;12;0;0;31;4;0;101;0;2;G210T	C241T	C3037T	G4181T	C6402T	C7124T	C8986T	G9053T	G9441T	C10029T	A11201G	A11332G	C14408T	G15451A	C16466T	G18255T	C19220T	C21618G	C22498T	T22917G	C22995A	A23403G	G23593C	C23604G	A24232G	G24410A	C25469T	G25785T	G26109A	C26681T	T26767C	G27014T	T27638C	C27752T	C27874T	A28461G	G28881T	G28916T	G29402T	G29742T;22029-22034	28248-28253;;T21846C	A21987G;;A24232G	G25785T;2;0;2;4;;M:I82T	N:D63G	N:R203M	N:G215C	N:D377Y	ORF1a:A1306S	ORF1a:P2046L	ORF1a:P2287S
hCoV-19/Cameroon/CERI-NPHL-K026324/2021;21J (Delta);AY.34;B.1.617.2.34;21J;Delta;21J (Delta);1.195957;good;38;47;0;0;29;2;0;573;0;2;G210T	C241T	C3037T	G4181T	C6402T	C7124T	C8986T	G9053T	G9441T	C10029T	A11201G	A11332G	C14408T	G15451A	C16466T	G18255T	C19220T	C21618G	C22498T	T22917G	C22995A	A23403G	G23593C	C23604G	A24232G	G24410A	G25785T	G26109A	C26681T	T26767C	G27014T	T27638C	C27752T	C27874T	A28461G	G28881T	G28916T	G29402T;28248-28253	29735-29775;;T25469C;;A24232G	G25785T;1;0;2;3;;M:I82T	N:D63G	N:R203M	N:G215C	N:D377Y	ORF1a:A1306S	ORF1a:P2046L	ORF1a:P2287S	ORF1a:V2930L	ORF1a:C3059F	ORF1a:T3255I
hCoV-19/Cameroon/CERI-NPHL-K026325/2021;21J (Delta);B.1.617.2;B.1.617.2;21J;Delta;21J (Delta);675.772689;bad;25;6;0;0;18;2;0;4498;0;2;G210T	C241T	C1342T	C6402T	C7124T	C10029T	A11201G	A11332G	G15451A	C16466T	A18360G	C19220T	A20860G	C21614T	C21618G	C22995A	A23403G	T23677C	T28114C	A28461G	G28881T	G28916T	G29402T	G29742T	G29773T;28248-28253;;T4181G	T8986C	T14408C	G22917T	A24410G	C26767T	C27638T	T27752C;C21614T|20J&20E&20H;C1342T	A18360G	A20860G	T23677C	T28114C	G29773T;8;1;6;15;;N:D63G	N:R203M	N:G215C	N:D377Y	ORF1a:P2046L	ORF1a:P2287S	ORF1a:T3255I	ORF1a:T3646A	ORF1b:G662S	ORF1b:P1000L	ORF1b:A1918V	ORF1b:I2465V	ORF8:I74T	ORF9b:T60A
hCoV-19/Cameroon/CERI-NPHL-K026326/2021;21J (Delta);B.1.617.2;B.1.617.2;21J;Delta;21J (Delta);24.811989;good;42;6;0;0;32;2;0;1037;0;2;G210T	C241T	C3037T	A3722G	G4181T	C5673T	C6402T	C7124T	C8986T	G9053T	C10029T	A11201G	A11332G	C14408T	G15007A	G15451A	C16466T	A18360G	C19220T	C19572T	C19951T	C21618G	T22917G	C22995A	A23403G	T23677C	G24410A	C25469T	G25855T	T26767C	G27505T	T27638C	C27752T	C27874T	T28114C	A28461G	G28881T	G28916T	G29402T	G29742T	A29852T	G29853T;28248-28253;;G23604C;;A3722G	C5673T	G15007A	A18360G	C19572T	C19951T	T23677C	G25855T	G27505T
hCoV-19/Cameroon/CERI-NPHL-K026327/2021;21J (Delta);B.1.617.2;B.1.617.2;21J;Delta;21J (Delta);34.053141;mediocre;46;21;0;0;34;7;0;343;0;2;G210T	C241T	C335T	C1102T	C2485T	C3037T	A3722G	G4181T	C4672T	C6402T	C7124T	C8986T	G9053T	C9430T	C10029T	A11201G	A11332G	C14408T	G15007A	G15451A	C16466T	C17676T	A18360G	G18394T	C19220T	C19951T	C21618G	T22917G	C22995A	A23403G	C23604G	T23677C	G24410A	G24794T	C25433T	C25469T	T26767C	T27638C	C27752T	C27874T	T28114C	A28461G	G28881T	G28916T	G29402T	G29742T;509-523	28248-28253;;A21987G;;C335T	C1102T	C2485T	A3722G
hCoV-19/Cameroon/CERI-NPHL-K026328/2021;21J (Delta);B.1.617.2;B.1.617.2;21J;Delta;21J (Delta);56.250000;mediocre;44;12;0;0;34;4;0;263;0;2;G210T	C241T	C1102T	C1707T	C3037T	A3722G	G4181T	C6402T	C7124T	T8566C	C8986T	G9053T	C10029T	C10755T	A11201G	A11332G	C14408T	G15007A	G15451A	C16466T	C17676T	A18360G	C19220T	C19951T	C21618G	T22917G	C22995A	A23403G	G23438T	C23604G	T23677C	G24410A	G24794T	C25803T	T26767C	T27638C	C27752T	C27874T	T28114C	A28461G	G28881T	G28916T	G29402T	G29742T;22029-22034	28248-28253;;A21987G	T25469C;;C1102T	C1707T	A3722G	T8566C	C10755T
hCoV-19/Cameroon/CERI-NPHL-K026329/2021;21J (Delta);B.1.617.2;B.1.617.2;21J;Delta;21J (Delta);82.780466;mediocre;38;6;0;0;27;2;0;1286;0;2;G210T	C241T	C715T	A1301G	C3037T	A3722G	G4181T	A5877G	C6402T	C7124T	C8986T	G9053T	C10029T	A11201G	A11332G	C14408T	G15007A	G15451A	C16466T	A18360G	C18657T	C19220T	C21618G	T22917G	C22995A	A23403G	T23677C	G24410A	T26767C	C27513T	T27638C	C27752T	C27874T	T28114C	G28881T	G28916T	G29402T	G29742T;28248-28253;;G23604C	T25469C	G28461A;;C715T	A1301G	A3722G	A5877G	G15007A	A18360G	C18657T	T23677C	C27513T	T28114C;3;0;10;13;;M:I82T	N:R203M
hCoV-19/Cameroon/CERI-NPHL-K026330/2021;21J (Delta);B.1.617.2;B.1.617.2;21J;Delta;21J (Delta);23.534722;good;38;6;0;0;31;2;0;1605;0;2;G210T	C241T	C3037T	A3722G	G4181T	C5673T	C6402T	C7124T	C8986T	G9053T	C10029T	A11201G	A11332G	C14408T	G15007A	G15451A	C16466T	A18360G	C19220T	C19951T	C21618G	T22917G	C22995A	A23403G	T23677C	G24410A	G25855T	T26767C	G27505T	T27638C	C27752T	C27874T	T28114C	A28461G	G28881T	G28916T	G29402T	G29742T;28248-28253;;;;A3722G	C5673T	G15007A	A18360G	C19951T	T23677C	G25855T	G27505T	T28114C;0;0;9;9;;M:I82T	N:D63G	N:R203M	N:G215C	N:D377Y
hCoV-19/Cameroon/CERI-NPHL-K026333/2021;21J (Delta);B.1.617.2;B.1.617.2;21J;Delta;21J (Delta);24.354198;good;42;6;0;0;32;2;0;1014;0;4;G210T	C241T	C3037T	G3431T	A3722G	C3732T	G4181T	C6402T	C7124T	C8986T	G9053T	C10029T	A11201G	A11252G	A11332G	C12073T	C12733T	C14408T	G15007A	G15451A	C16466T	A18360G	C19220T	C19951T	C21618G	T22917G	C22995A	A23403G	C23604G	T23677C	G24410A	T26767C	T27638C	C27752T	C27874T	T28114C	A28461G	G28881T	G28916T	C29167T	G29402T	G29742T;28248-28253;;T25469C;;G3431T	A3722G	C3732T	A11252G	C12073T	C12733T	G15007A	A18360G	C19951T
hCoV-19/Cameroon/CERI-NPHL-K026334/2021;21J (Delta);AY.109;B.1.617.2.109;21J;Delta;21J (Delta);14.062500;good;38;6;0;0;32;2;0;266;0;3;G210T	C241T	C3037T	G4181T	G4285T	C6402T	C7124T	C8986T	G9053T	C9384T	C10029T	A11201G	A11332G	A11595G	G13654A	C14408T	A14836G	G15451A	C16466T	G18907T	C19220T	C21618G	T22917G	C22995A	A23403G	C23604G	G24410A	T26767C	C27549T	T27638C	C27752T	C27874T	G28086T	A28461G	G28881T	G28916T	G29402T	G29742T;28248-28253;;A21987G	T25469C;;G4285T	C9384T	G13654A	G18907T	G28086T;2;0;5;7;;M:I82T	N:D63G	N:R203M	N:G215C	N:D377Y	ORF1a:A1306S	ORF1a:E1340D	ORF1a:P2046L
hCoV-19/Cameroon/CERI-NPHL-K026336/2021;21J (Delta);B.1.617.2;B.1.617.2;21J;Delta;21J (Delta);80.430278;mediocre;46;6;0;0;34;2;0;831;0;2;G127T	G210T	C241T	G896T	C1102T	C3037T	A3722G	G4148T	G4181T	C6402T	C7124T	C8986T	G9053T	C10029T	A11201G	A11332G	C12076T	C14408T	G15007A	G15451A	C16466T	G16707A	C17676T	A18360G	C19220T	G19723A	C21618G	T22917G	C22995A	A23403G	T23677C	G24410A	G24794T	G26589T	T26767C	T27638C	G27670T	C27752T	C27874T	T28114C	A28461G	G28881T	G28916T	A29355C	G29402T	G29742T;28248-28253;;G23604C	T25469C;;G127T	G896T	C1102T	A3722G
hCoV-19/Cameroon/CERI-NPHL-K026337/2021;21J (Delta);B.1.617.2;B.1.617.2;21J;Delta;21J (Delta);34.027778;mediocre;40;6;0;0;31;2;0;257;0;2;G210T	C241T	C3037T	A3722G	G4181T	C5585A	C6402T	C7124T	C8986T	G9053T	C10029T	A11201G	A11332G	A11728G	C14408T	G15007A	G15451A	C16466T	C17883T	A18360G	C19220T	C19951T	C21618G	T22917G	C22995A	A23403G	C23604G	T23677C	G24410A	T26767C	T27638C	C27752T	C27874T	C27960T	T28114C	A28461G	G28881T	G28916T	G29402T	G29742T;28248-28253;;A21987G	T25469C;;A3722G	C5585A	A11728G	G15007A	C17883T	A18360G	C19951T	T23677C	C27960T	T28114C;2;0;10;12;;M:I82T
hCoV-19/Cameroon/CERI-NPHL-K026338/2021;21J (Delta);AY.34;B.1.617.2.34;21J;Delta;21J (Delta);1.129890;good;42;6;0;0;31;2;0;587;0;2;G210T	C241T	C3037T	G4181T	C6402T	C7124T	C8986T	G9053T	G9441T	C10029T	A11201G	A11332G	C14408T	G15451A	C16466T	G18255T	C19220T	C21618G	C22498T	T22917G	C22995A	A23403G	G23593C	C23604G	A24232G	G24410A	C25469T	G25785T	G26109A	C26681T	T26767C	G27014T	T27638C	C27643T	C27752T	C27874T	A28461G	G28881T	G28916T	G29402T	G29554T	G29742T;28248-28253;;;;A24232G	G25785T	C27643T	G29554T;0;0;4;4;;M:I82T	N:D63G	N:R203M	N:G215C	N:D377Y	ORF1a:A1306S
hCoV-19/Cameroon/CERI-NPHL-K026339/2021;21J (Delta);B.1.617.2;B.1.617.2;21J;Delta;21J (Delta);34.405775;mediocre;43;6;0;0;30;2;0;466;0;3;G210T	C241T	C715T	C3037T	A3722G	G4181T	C6402T	C7124T	C8986T	G9053T	C10029T	A11201G	A11332G	C13019T	C14408T	G15007A	G15451A	C16466T	A18360G	C19220T	C19951T	C21618G	T22917G	C22995A	A23403G	C23604G	T23677C	G24410A	C25469T	T26767C	C27538T	T27638C	G27676C	C27752T	C27874T	T28114C	G28321T	G28881T	G28916T	G29402T	G29690T	G29742T	G29747T;28248-28253;;G28461A;C13019T|21I;C715T	A3722G	G15007A	A18360G	C19951T	T23677C	C27538T	G27676C
hCoV-19/Cameroon/CERI-NPHL-K026343/2021;21J (Delta);B.1.617.2;B.1.617.2;21J;Delta;21J (Delta);200.268121;bad;32;6;0;0;24;2;0;3211;0;2;G210T	C241T	C3037T	C6402T	C8986T	G9053T	C10029T	A11201G	A11332G	C14408T	G15007A	G15451A	C16466T	C17676T	A18360G	C19220T	C21618G	C22995A	A23403G	G24410A	G24794T	T26767C	T27638C	C27752T	C27874T	T28114C	A28461G	G28881T	G28916T	G29402T	G29543C	G29742T;28248-28253;;T4181G	T7124C	G22917T	T25469C;;G15007A	C17676T	A18360G	G24794T	T28114C	G29543C;4;0;6;10;;M:I82T	N:D63G	N:R203M	N:G215C	N:D377Y	ORF1a:P2046L	ORF1a:V2930L	ORF1a:T3255I	ORF1a:T3646A	ORF1b:P314L	ORF1b:D514N
hCoV-19/Cameroon/CERI-NPHL-K026345/2021;21J (Delta);AY.34.1;B.1.617.2.34.1;21J;Delta;21J (Delta);3.581125;good;46;6;0;0;33;2;0;542;0;3;G210T	C241T	C344T	C3037T	G4181T	G5704A	A6022G	C6402T	C7124T	C7764T	C8986T	G9053T	G9441T	C10029T	A11201G	A11332G	C14408T	G15451A	C16092T	C16466T	G18255T	C19220T	C21618G	C22498T	T22917G	C22995A	A23403G	G23593C	C23604G	G24410A	C25355T	C25469T	G26109A	C26681T	T26767C	T26987C	G27014T	T27638C	C27752T	C27874T	A28461G	G28881T	G28916T	C28961T	G29402T	G29742T;28248-28253;;T21846C;;C344T	G5704A	A6022G	C7764T	C16092T
hCoV-19/Cameroon/CERI-NPHL-K026346/2021;21J (Delta);B.1.617.2;B.1.617.2;21J;Delta;21J (Delta);19.697586;good;37;6;0;0;30;2;0;1477;0;2;G210T	C241T	C678T	C2061T	C3037T	G4181T	C6402T	C7124T	C7851T	C8986T	G9053T	C10029T	G11083T	A11201G	A11332G	C13275T	C14408T	G15451A	C16466T	C19220T	G19816T	C21618G	T22917G	T22951C	C22995A	A23403G	G24410A	T26767C	T27638C	C27752T	C27874T	G28001T	A28461G	G28881T	G28916T	G29402T	G29742T;28248-28253;;;C7851T|21J;C678T	C2061T	C13275T	G19816T	T22951C	G28001T;0;1;6;7;;M:I82T	N:D63G	N:R203M	N:G215C	N:D377Y	ORF1a:A138V	ORF1a:A599V	ORF1a:A1306S	ORF1a:P2046L
hCoV-19/Cameroon/CERI-NPHL-K026347/2021;21J (Delta);B.1.617.2;B.1.617.2;21J;Delta;21J (Delta);308.150123;bad;33;6;0;0;25;2;0;1788;0;2;G210T	C241T	C1342T	G5305A	C6402T	C7124T	C10029T	G11083T	A11201G	A11332G	C14408T	G15007A	G15451A	C16466T	A18360G	C19220T	C19951T	C21618G	T22917G	C22995A	A23251G	A23403G	T23677C	T26767C	T27638C	C27752T	C27874T	T28114C	A28461G	G28881T	G28916T	G29402T	G29742T;28248-28253;;T3037C	T4181G	T8986C	G23604C	A24410G	T25469C;G11083T|21J&19A;C1342T	G5305A	G15007A	A18360G	C19951T	A23251G	T23677C	T28114C;6;1;8;15;;M:I82T	N:D63G	N:R203M	N:G215C	N:D377Y	ORF1a:P2046L
hCoV-19/Cameroon/CERI-NPHL-K026349/2021;21J (Delta);B.1.617.2;B.1.617.2;21J;Delta;21J (Delta);30.542143;mediocre;39;6;0;0;30;2;0;596;0;2;G210T	C241T	C2388T	C2485T	C3037T	A3722G	G4181T	C6402T	C7124T	C8986T	G9053T	C10029T	A11201G	A11332G	C14408T	G15007A	G15451A	C16466T	A18360G	C19220T	C19951T	C21618G	T22917G	C22995A	A23403G	C23604G	T23677C	G24410A	T26767C	T27638C	C27752T	C27874T	T28114C	C28163T	A28461G	G28881T	G28916T	G29402T	G29742T;28248-28253;;A21987G	T25469C;;C2388T	C2485T	A3722G	G15007A	A18360G	C19951T	T23677C	T28114C	C28163T;2;0;9;11;;M:I82T	N:D63G	N:R203M
hCoV-19/Cameroon/CERI-NPHL-K026350/2021;21J (Delta);B.1.617.2;B.1.617.2;21J;Delta;21J (Delta);39.062500;mediocre;41;6;0;0;30;2;0;283;0;2;G210T	C241T	C2388T	C2485T	C3037T	A3722G	G4181T	C6402T	C7124T	C8986T	G9053T	C10029T	A11201G	A11332G	C14408T	G15007A	G15451A	C16466T	C16768A	A18360G	C19220T	C19951T	C21618G	T22917G	C22995A	A23403G	C23604G	T23677C	G24199T	G24410A	T26767C	T27638C	C27752T	C27874T	T28114C	C28163T	A28461G	G28881T	G28916T	G29402T	G29742T;28248-28253;;A21987G	T25469C;;C2388T	C2485T	A3722G	G15007A	C16768A	A18360G	C19951T	T23677C	G24199T
hCoV-19/Cameroon/CERI-NPHL-K026351/2021;21J (Delta);B.1.617.2;B.1.617.2;21J;Delta;21J (Delta);2.250785;good;42;6;0;0;32;2;0;524;0;2;G210T	C241T	G331A	G793T	C3037T	A3722G	G4181T	C6402T	C7124T	C8986T	G9053T	C10029T	A11201G	A11332G	C12367T	C14408T	G15007A	G15451A	C16466T	A18360G	C19220T	C19951T	C21618G	T22917G	C22995A	A23403G	C23604G	T23677C	G24410A	C25469T	T26767C	T27638C	C27752T	C27874T	T28114C	A28207T	A28461G	G28881T	G28916T	G29402T	G29422T	G29742T;28248-28253;;;;G331A	G793T	A3722G	C12367T	G15007A	A18360G	C19951T	T23677C	T28114C
hCoV-19/Cameroon/CERI-NPHL-K026352/2021;21J (Delta);B.1.617.2;B.1.617.2;21J;Delta;21J (Delta);25;good;38;6;0;0;29;2;0;259;0;2;G210T	C241T	C715T	C3037T	A3722G	G4181T	C4206T	C6402T	C7124T	C8986T	G9053T	C10029T	A11201G	A11332G	C14408T	G15007A	G15451A	C16466T	A18360G	C19220T	C19951T	C21618G	T22917G	C22995A	A23403G	C23604G	T23677C	G24410A	C25469T	T26767C	T27638C	C27752T	C27874T	T28114C	G28881T	G28916T	G29402T	G29742T;28248-28253;;A21987G	G28461A;;C715T	A3722G	C4206T	G15007A	A18360G	C19951T	T23677C	T28114C;2;0;8;10;;M:I82T	N:R203M	N:G215C	N:D377Y	ORF1a:I1153V
hCoV-19/Cameroon/CERI-NPHL-K026353/2021;21J (Delta);B.1.617.2;B.1.617.2;21J;Delta;21J (Delta);71.910508;mediocre;38;6;0;0;29;2;0;724;0;2;G210T	C241T	C715T	C2675T	C3037T	A3722G	G4181T	C6402T	C7124T	C8986T	G9053T	C10029T	A11201G	A11332G	C14408T	G15007A	G15451A	C16466T	A18360G	G18538A	C19220T	C19951T	C21618G	T22917G	C22995A	A23403G	T23677C	G24410A	T26767C	T27638C	C27752T	C27874T	T28114C	G28881T	G28916T	G29402T	G29477T	G29742T;28248-28253;;A21987G	G23604C	G28461A;;C715T	C2675T	A3722G	G15007A	A18360G	G18538A	C19951T	T23677C	T28114C	G29477T;3;0;10;13;;M:I82T	N:R203M
hCoV-19/Cameroon/CERI-NPHL-K026048/2021;21J (Delta);B.1.617.2;B.1.617.2;21J;Delta;21J (Delta);539.782994;bad;29;0;0;0;21;0;0;1332;0;2;C3037T	A3722G	G4181T	C6402T	C7124T	A11201G	A11332G	G15007A	G15451A	T16263C	C16466T	A18360G	C19220T	G20995T	T22917G	C22995A	A23403G	C23604G	T23677C	T26767C	A27083G	C27752T	C27874T	T28114C	G28881T	G28916T	G29402T	G29654C	G29742T;;;T210G	T8986C	T10029C	T14408C	G21618C	A24410G	T25469C	C27638T	G28461A;;A3722G	G15007A	T16263C	A18360G	G20995T	T23677C	A27083G	T28114C	G29654C;9;0;9;18;;M:I82T	N:R203M	N:G215C	N:D377Y	ORF1a:I1153V	ORF1a:A1306S
hCoV-19/Cameroon/CERI-NPHL-K026057/2021;21J (Delta);B.1.617.2;B.1.617.2;21J;Delta;21J (Delta);109.766327;bad;41;6;0;0;31;2;0;603;0;2;G210T	C241T	C715T	C1684T	C3037T	A3722G	G4181T	C6402T	G6536T	C7124T	C8480T	C8986T	G9053T	C10029T	A11201G	A11332G	C14408T	G15007A	G15451A	C16466T	A18360G	C19220T	C19951T	C21614T	C21618G	T22917G	C22995A	A23403G	C23604G	T23677C	G24410A	C25919T	T26767C	T27638C	C27752T	C27874T	T28114C	G28881T	G28916T	G29402T	G29742T;28248-28253;;A21987G	T25469C	G28461A;C21614T|20J&20E&20H;C715T	C1684T	A3722G	G6536T	C8480T	G15007A	A18360G	C19951T
hCoV-19/Cameroon/CERI-NPHL-K026064/2021;21J (Delta);B.1.617.2;B.1.617.2;21J;Delta;21J (Delta);2.777778;good;44;12;0;0;33;4;0;149;0;2;G210T	C241T	C1342T	T1391C	C3037T	A3722G	G4181T	A4954G	G5305A	C6402T	C7124T	C8986T	G9053T	C10029T	A11201G	A11332G	C14408T	G15007A	G15451A	C16466T	A18360G	C19220T	C19951T	C21618G	T21733C	G21987A	T22917G	C22995A	A23403G	C23604G	T23677C	G24410A	C25469T	T26767C	T27638C	C27752T	C27874T	T28114C	A28461G	G28881T	G28916T	G29402T	G29553T	G29742T;22029-22034	28248-28253;;;;C1342T	T1391C	A3722G	A4954G	G5305A	G15007A
hCoV-19/Cameroon/CERI-NPHL-K026051/2021;21J (Delta);AY.122.6;B.1.617.2.122.6;21J;Delta;21J (Delta);156.250000;bad;49;12;0;0;38;4;0;159;0;2;G210T	C241T	G440T	G1048T	C1758T	T2746C	C3037T	G4181T	C6402T	C7124T	C8986T	G9053T	C10029T	A11201G	A11332G	C14408T	G15451A	C16466T	C19220T	A20355G	C21618G	C21914A	G21987A	T22334C	T22917G	C22993T	C22995A	A23403G	C23604G	C23683T	G24410A	C25469T	C25553T	G25855T	T26767C	T26966C	T27638C	A27745G	C27752T	C27874T	T27878G	A28461G	G28881T	G28916T	G29081T	G29402T	G29557T	G29702T	G29742T;22029-22034	28248-28253;;T5392C
hCoV-19/Cameroon/CERI-NPHL-K026047/2021;21J (Delta);B.1.617.2;B.1.617.2;21J;Delta;21J (Delta);1.562500;good;43;21;0;0;35;7;0;67;0;2;G210T	C241T	C3037T	A3722G	G4181T	C6402T	C7124T	C8986T	G9053T	C10029T	A11201G	A11332G	C14408T	G15007A	G15451A	C16466T	A18360G	C19185T	C19220T	C19951T	C21034T	C21575T	C21618G	C21846T	G21987A	T22917G	C22995A	A23403G	C23604G	T23677C	G24410A	C25469T	T26767C	T27638C	C27752T	C27874T	T28114C	A28461G	G28881T	G28916T	G29402T	G29742T	C29838T;3347-3355	22029-22034	28248-28253;;;;A3722G	G15007A	A18360G	C19185T	C19951T	C21034T
hCoV-19/Cameroon/CERI-NPHL-K025984/2021;21J (Delta);AY.36;B.1.617.2.36;21J;Delta;21J (Delta);44.444444;mediocre;45;12;0;0;36;4;0;0;0;3;G210T	C241T	G1820A	C3037T	G3243A	G4181T	G6052T	C6402T	C7124T	C8986T	G9053T	C10029T	A11201G	A11332G	C13384T	A14283C	C14408T	G15451A	T15628C	C16466T	G18079T	C19220T	A20532G	C21618G	T22917G	C22995A	A23403G	C23604G	G24410A	G24872T	C25469T	A25524G	C26060T	T26767C	C26885T	T27638C	C27752T	C27874T	G28233A	A28461G	G28881T	G28916T	G29402T	C29738T	G29742T;22029-22034	28248-28253;;T21846C	A21987G;C26060T|21L&22C&22B&22A&22D;G1820A	G3243A	G6052T	C13384T
hCoV-19/Cameroon/CERI-NPHL-K026014/2021;21J (Delta);AY.4;B.1.617.2.4;21J;Delta;21J (Delta);0;good;40;12;0;0;35;4;0;9;0;2;G210T	C241T	G564A	C1572T	C2544T	C3037T	G4181T	C6402T	C7124T	C7851T	C8986T	G9053T	C10029T	A11201G	A11332G	C14408T	G15451A	C16466T	T17040C	A17969G	C19220T	C21618G	C21807T	C21846T	G21987A	T22917G	C22995A	A23403G	C23604G	G24410A	C25469T	T26767C	T27638C	C27752T	C27874T	A28461G	G28881T	G28916T	G29402T	G29742T;22029-22034	28248-28253;;;;G564A	C1572T	C2544T	A17969G	C21807T;0;0;5;5;;M:I82T	N:D63G	N:R203M	N:G215C	N:D377Y	ORF1a:S100N
hCoV-19/Cameroon/CERI-NPHL-K025994/2021;21J (Delta);B.1.617.2;B.1.617.2;21J;Delta;21J (Delta);0.173611;good;42;12;0;0;35;4;0;0;0;2;G210T	C241T	C3037T	A3722G	G4181T	C6317T	C6402T	C7124T	C8986T	G9053T	C10029T	A11201G	A11332G	C14408T	G15007A	G15451A	C16466T	A18360G	C19220T	C19951T	C21618G	C21846T	G21987A	T22917G	C22995A	A23403G	C23604G	T23677C	C23758T	G24410A	G25429A	C25469T	T26767C	T27638C	C27752T	C27874T	T28114C	A28461G	G28881T	G28916T	G29402T	G29742T;22029-22034	28248-28253;;;;A3722G	C6317T	G15007A	A18360G	C19951T	T23677C	C23758T	G25429A
hCoV-19/Cameroon/CERI-NPHL-K026024/2021;21J (Delta);B.1.617.2;B.1.617.2;21J;Delta;21J (Delta);21.006944;good;40;36;0;0;34;12;0;0;0;2;G210T	C241T	C3037T	C3096T	A3722G	G4181T	C6402T	C7124T	C8986T	G9053T	C10029T	A11201G	A11332G	C14408T	G15007A	G15451A	C16466T	A18360G	C19220T	C19951T	C21618G	C21638T	C21846T	T22917G	C22995A	A23403G	C23604G	T23677C	G24410A	C25469T	T26767C	G27217A	C27752T	C27874T	T28114C	A28461G	G28881T	G28916T	G29402T	G29742T;22029-22034	27616-27639	28248-28253;;A21987G;C21638T|20J;C3096T	A3722G	G15007A	A18360G	C19951T	T23677C	G27217A	T28114C;1;1;8;10;;M:I82T	N:D63G
hCoV-19/Cameroon/CERI-NPHL-K026027/2021;21J (Delta);B.1.617.2;B.1.617.2;21J;Delta;21J (Delta);0.694444;good;43;12;0;0;35;4;0;0;0;2;G210T	C241T	C3037T	A3722G	G4181T	C5826T	C6402T	C7124T	C8986T	G9053T	C10029T	A11201G	A11332G	C14408T	G15007A	G15451A	C16466T	T16599C	A18360G	G18462A	C18568T	C19220T	C19951T	C21618G	C21846T	G21987A	T22917G	C22995A	A23403G	C23604G	T23677C	G24410A	C25469T	T26767C	T27638C	C27752T	C27874T	T28114C	A28461G	G28881T	G28916T	G29402T	G29742T;22029-22034	28248-28253;;;;A3722G	C5826T	G15007A	T16599C	A18360G	G18462A	C18568T
hCoV-19/Cameroon/CERI-NPHL-K026065/2021;21J (Delta);B.1.617.2;B.1.617.2;21J;Delta;21J (Delta);39.062500;mediocre;46;12;0;0;37;4;0;0;0;2;G210T	C241T	C3037T	A3722G	G4181T	C6402T	C7124T	C8986T	G9053T	C10029T	A10842C	A11201G	A11332G	C14408T	G15007A	G15451A	C16466T	C16887T	C17883T	A18360G	C19220T	C19951T	C21618G	C21846T	A22206G	G22899T	T22917G	C22995A	A23403G	C23604G	A23636C	T23677C	G24410A	C25469T	C25546T	T26767C	T27638C	C27752T	C27874T	T28114C	A28461G	A28792T	G28881T	G28916T	G29402T	G29742T;22029-22034	28248-28253;;A21987G;A22206G|20H;A3722G	A10842C	G15007A	C16887T
hCoV-19/Cameroon/CERI-NPHL-K026045/2021;21J (Delta);AY.122.6;B.1.617.2.122.6;21J;Delta;21J (Delta);1277.537809;bad;65;6;0;0;50;2;0;8115;0;2;G440T	G1048T	T2746C	C3037T	C3141A	T3142A	G3474A	C3486A	C3487A	G4181T	C6401T	C6402T	C6472A	C7124T	T8483A	G8496T	T8526G	G8536T	C10029T	A11201G	A11332G	T14288A	A14291G	C14293T	A14297C	T14368G	C14408T	G15007A	G15451A	T16183C	C16466T	T17742A	G18268T	G18307T	A18346G	C18356T	C19220T	C19943T	A20027T	T21144A	T22917G	C22993T	C22995A	A23403G	A23446T	A23450T	C23604G	C23683T	A23826T	A24158C
hCoV-19/Cameroon/CERI-NPHL-K026070/2021;21J (Delta);B.1.617.2;B.1.617.2;21J;Delta;21J (Delta);2737.860772;bad;66;24;0;0;48;8;0;8163;0;0;G210T	C241T	A1176C	C1213A	T1216A	T1241A	C1254A	G1258A	A1279C	G1287A	C3037T	G3471A	G3497T	G4181T	C6196A	C6402T	A7074C	C7124T	A11332G	A12451C	C14408T	G15007A	C16459T	C16466T	C19185T	C19220T	G20635T	C21034T	T22917G	C22995A	A23403G	C23604G	T23677C	A24105G	G24410A	A24641T	T26767C	A26901G	T27638C	A27724C	A27742G	A27743C	A27744T	G27746C	A27747T	A27748T	A27751C	C27752T	G27754T	A27755T
hCoV-19/Cameroon/CERI-NPHL-K026058/2021;21J (Delta);B.1.617.2;B.1.617.2;21J;Delta;21J (Delta);2520.773049;bad;64;6;0;0;45;2;0;7682;36;3;G210T	C241T	G440T	C3037T	G3242T	G4181T	G5233T	C5240A	A5242T	T5287A	C6012T	C6033T	A6035G	G6036A	C6037T	C6402T	C7124T	T7663C	G9053T	T10966G	A11201G	A11332G	C14408T	G15451A	C16466T	A18360G	T18896G	C19220T	T19253G	T20512G	T22774C	T22917G	C22993T	C22995A	A23403G	G24410A	A24493C	A24500T	T24687A	A24694T	G24698T	A24705T	T24706C	C24714T	T24716A	T24717G	C24720A	G25855T	A25882T	A25915T
hCoV-19/Cameroon/CERI-NPHL-K026029/2021;21J (Delta);B.1.617.2;B.1.617.2;21J;Delta;21J (Delta);755.939973;bad;57;18;0;0;40;6;0;7082;0;2;G210T	C241T	A1024T	T2244C	C2260T	C3037T	A3722G	G4181T	A5671C	T5685C	T5701A	T5726A	T5732C	T5740C	T5762A	G5846T	T5904G	T5915G	T5923A	C6402T	A7094G	C7124T	C7390T	C7653A	A7687G	A7690G	C8986T	G9053T	A9373G	C10029T	A11332G	C14408T	A14527C	G15007A	G15451A	C16466T	T16599C	G17667T	C17696T	A17724C	C19951T	T22917G	C22995A	A23403G	G24410A	C25469T	T26767C	T27638C	C27752T	C27874T
hCoV-19/Cameroon/CERI-NPHL-K026021/2021;21J (Delta);B.1.617.2;B.1.617.2;21J;Delta;21J (Delta);621.075477;bad;43;15;0;0;34;5;0;6914;0;2;G210T	C241T	A1308T	C3037T	G4181T	C4679A	A5570T	G5579C	G5580T	C6402T	C7124T	T7663G	A7687T	C10029T	A11201G	A11332G	C14408T	G15007A	G15451A	A18360G	G18462A	C18568T	C18652T	A18842G	C19220T	T22917G	C22995A	A23403G	C23859A	G24410A	C25916T	T26767C	G27217A	T27638C	C27732T	C27752T	C27874T	T28114C	A28461G	G28881T	G28916T	G29402T	G29742T;17969-17977	28248-28253;;;;A1308T	C4679A	A5570T	G5579C	G5580T	T7663G	A7687T
hCoV-19/Cameroon/CERI-NPHL-K026028/2021;21J (Delta);B.1.617.2;B.1.617.2;21J;Delta;21J (Delta);1660.097174;bad;106;9;0;0;74;3;0;5222;0;1;G210T	C241T	T699G	C1594A	T1603C	C3037T	A3722G	G4181T	C5826T	C6402T	C7124T	C8986T	T9022A	C9050T	G9053T	G9095T	C9112T	T9124G	C10029T	T10771C	A11201G	A11332G	T12010A	T12016G	T12023A	T12027G	T12034A	T12039G	G12041C	A12047T	A12061C	G12062A	A12064C	A12072C	C12084G	C12085A	A12088C	A12095T	T12096C	G12098A	T12108G	C12116A	A12126C	C12132A	T12135G	C14408T	G15007A	G15451A	G16259C	A16261T
hCoV-19/Cameroon/CERI-KRISP-K026354/2021;19A;B;B;19A;unassigned;19A;548.806927;bad;16;15;0;0;12;5;0;4745;0;0;G695T	C3037T	C7124T	C8986T	G9053T	G13812T	C14408T	G15007A	G18826T	C21618G	C22995A	T23677C	T26767C	C27874T	T28114C	G29742T;686-694	28248-28253;;;C3037T|21J&21K&21L&20I&20A&21I&20B&22C&22B&20E&20C&20G&21A&20J&21C&22A&20H&21H&20D&20F&21D&21B&21G&21M&22D	C7124T|21J&21G&20D	C8986T|21J	G9053T|21J	C14408T|21J&21K&21L&20I&20A&21I&20B&22C&22B&20E&20C&20G&21A&20J&21C&22A&20H&20D&21H&20F&21D&21B&21G&21M&22D	C21618G|21J&21I&21A	C22995A|21J&21K&21L&21I&22C&22B&21A&22A&21M&22D	T26767C|21J&21I&21A&21D	C27874T|21J	G29742T|21J&21I&21A&21B;G695T	G13812T	G15007A	G18826T	T23677C	T28114C;0;10;6;16;;M:I82T	ORF1a:D144Y	ORF1a:P2287S	ORF1a:V2930L	ORF1b:M115I	ORF1b:P314L	ORF1b:D514N	ORF1b:V1787F	ORF7b:T40I	ORF8:I74T	S:T19R	S:T478K;ORF1a:K141-	ORF1a:S142-	ORF1a:F143-	ORF8:D119-	ORF8:F120-;;959-994	1398-1586	1955-2793	3183-3193	3466-3473
hCoV-19/Cameroon/CERI-KRISP-K026355/2021;21J (Delta);B.1.617.2;B.1.617.2;21J;Delta;21J (Delta);30.205158;mediocre;37;6;0;0;28;2;0;916;0;2;G210T	C241T	C3037T	A3722G	G4181T	C6402T	C7124T	C8986T	G9053T	C10029T	A11201G	A11332G	C14408T	G15007A	G15451A	C15738T	C16466T	A18360G	C19220T	C19951T	C21618G	T22917G	C22995A	A23403G	T23677C	G24410A	T26767C	G26840T	T27638C	C27752T	C27874T	T28114C	A28461G	G28881T	G28916T	G29402T	G29742T;28248-28253;;G23604C	T25469C;;A3722G	G15007A	C15738T	A18360G	C19951T	T23677C	G26840T	T28114C;2;0;8;10;;M:I82T	N:D63G	N:R203M	N:G215C	N:D377Y	ORF1a:I1153V
hCoV-19/Cameroon/CERI-KRISP-K026356/2021;21J (Delta);B.1.617.2;B.1.617.2;21J;Delta;21J (Delta);24.536588;good;38;6;0;0;30;2;0;1381;0;2;G210T	C241T	C3037T	A3722G	G4181T	C6402T	C7124T	C8986T	G9053T	C10029T	A10286G	A11201G	A11332G	A12834C	C14408T	G15007A	G15451A	C16466T	A18360G	C19220T	C19951T	C21618G	T22917G	C22995A	A23403G	T23677C	G24410A	T26767C	T27638C	C27752T	C27874T	T28114C	A28461G	G28881T	G28916T	G29402T	G29742T	G29744A;28248-28253;;A21987G;;A3722G	A10286G	A12834C	G15007A	A18360G	C19951T	T23677C	T28114C	G29744A;1;0;9;10;;M:I82T	N:D63G	N:R203M	N:G215C	N:D377Y
hCoV-19/Cameroon/CERI-KRISP-K026357/2021;21J (Delta);B.1.617.2;B.1.617.2;21J;Delta;21J (Delta);9.770864;good;36;6;0;0;29;2;0;1014;0;2;G210T	C241T	C3037T	A3722G	G4181T	C6402T	C7124T	C8986T	G9053T	C10029T	A11201G	A11332G	C14408T	G15007A	G15451A	C16466T	A18360G	C19220T	C19951T	C21618G	T22917G	C22995A	A23403G	C23604G	T23677C	C25469T	T26767C	T27638C	C27752T	C27874T	T28114C	A28461G	G28881T	G28916T	G29402T	G29742T;28248-28253;;A24410G;;A3722G	G15007A	A18360G	C19951T	T23677C	T28114C;1;0;6;7;;M:I82T	N:D63G	N:R203M	N:G215C	N:D377Y	ORF1a:I1153V	ORF1a:A1306S	ORF1a:P2046L	ORF1a:P2287S	ORF1a:V2930L
hCoV-19/Cameroon/CERI-KRISP-K026359/2021;21J (Delta);B.1.617.2;B.1.617.2;21J;Delta;21J (Delta);41.610662;mediocre;40;6;0;0;32;2;0;731;0;2;G210T	C241T	C3037T	G3307A	A3722G	G4181T	C6402T	C7124T	C8986T	G9053T	C10029T	A11201G	A11332G	C12357T	C14408T	G15007A	G15451A	C16466T	A18360G	G18583A	C19220T	C19951T	C21618G	G22763T	T22917G	C22995A	A23403G	C23604G	T23677C	T26767C	T27638C	C27752T	C27874T	T28114C	A28461G	G28881T	G28916T	G29212C	G29402T	G29742T;28248-28253;;A24410G	T25469C;;G3307A	A3722G	C12357T	G15007A	A18360G	G18583A	C19951T	G22763T	T23677C	T28114C
hCoV-19/Cameroon/CERI-KRISP-K026360/2021;21J (Delta);B.1.617.2;B.1.617.2;21J;Delta;21J (Delta);44.991235;mediocre;44;6;0;0;28;2;0;1194;0;2;G210T	C241T	C715T	C3037T	A3722G	G4181T	C6402T	C7124T	T8230C	C8986T	G9053T	C10029T	C11199T	A11201G	A11332G	T11551C	A12121T	C14408T	G15007A	G15451A	C16466T	A18360G	G19219T	C19220T	C19951T	C20806T	C21618G	C21622T	T22917G	C22995A	A23403G	T23677C	G24410A	C25300T	T26767C	G27593T	T27638C	C27752T	C27874T	T28114C	G28881T	G28916T	G29402T	G29742T;28248-28253;;G28461A;;C715T	A3722G	T8230C	C11199T	T11551C	A12121T	G15007A
hCoV-19/Cameroon/CERI-KRISP-K026361/2021;21J (Delta);B.1.617.2;B.1.617.2;21J;Delta;21J (Delta);43.388892;mediocre;37;6;0;0;26;2;0;1312;0;2;G210T	C241T	C715T	T886C	C3037T	A3722G	G4181T	C6402T	C7124T	C8986T	G9053T	C10029T	T10771C	A11201G	A11332G	C14408T	G15007A	G15451A	C16466T	A18360G	C19220T	C19951T	C21618G	T22917G	C22995A	A23403G	T23677C	G24410A	T26767C	T27638C	C27752T	C27874T	T28114C	G28881T	G28916T	G29402T	G29742T;28248-28253;;G23604C	G28461A;;C715T	T886C	A3722G	T10771C	G15007A	A18360G	C19951T	T23677C	T28114C;2;0;9;11;;M:I82T	N:R203M	N:G215C	N:D377Y	ORF1a:I1153V
hCoV-19/Cameroon/CERI-KRISP-K026362/2021;21J (Delta);B.1.617.2;B.1.617.2;21J;Delta;21J (Delta);28.275569;good;41;6;0;0;30;2;0;1192;0;2;G210T	C241T	C2388T	C2485T	C3037T	A3722G	G4181T	C5392T	C6402T	C7124T	C8986T	G9053T	C10029T	A11201G	A11332G	C11681T	C14408T	G15007A	G15451A	C16466T	A18360G	C19220T	C19951T	C21618G	T22917G	C22995A	A23403G	T23677C	G24410A	T26767C	T27638C	C27649A	C27752T	C27874T	T28114C	C28163T	A28461G	G28881T	G28916T	G29402T	G29742T;28248-28253;;G23604C;;C2388T	C2485T	A3722G	C5392T	C11681T	G15007A	A18360G	C19951T	T23677C	C27649A
hCoV-19/Cameroon/CERI-KRISP-K026363/2021;21J (Delta);B.1.617.2;B.1.617.2;21J;Delta;21J (Delta);320.382030;bad;32;6;0;0;23;2;0;1315;0;1;G210T	C241T	C3037T	A3722G	G4181T	C6402T	C6848T	C7124T	C8986T	G9053T	C10029T	A11201G	A11332G	C14408T	G15007A	G15451A	C16466T	C16806T	A18360G	T18759C	C19220T	C21618G	T22917G	C22995A	A23403G	T26767C	C26885T	C27874T	T28114C	A28461G	G29402T	G29742T;28248-28253;;G23604C	A24410G	T25469C	C27638T	T27752C	T28881G	T28916G;;A3722G	C6848T	G15007A	C16806T	A18360G	T18759C	C26885T	T28114C;7;0;8;15;;M:I82T	N:D63G	N:D377Y	ORF1a:I1153V	ORF1a:A1306S	ORF1a:P2046L
hCoV-19/Cameroon/CERI-KRISP-K026364/2021;21J (Delta);B.1.617.2;B.1.617.2;21J;Delta;21J (Delta);61.574129;mediocre;36;6;0;0;28;2;0;923;0;2;G210T	C241T	C715T	C3037T	A3722G	G4181T	C6402T	C7124T	C8986T	G9053T	C10029T	A11201G	A11332G	C14408T	G15007A	G15451A	C16466T	A18360G	C19220T	C19951T	C20320T	C21618G	T22917G	C22995A	A23403G	G24410A	C25658T	T26767C	T27638C	C27752T	C27874T	T28114C	G28881T	G28916T	G29402T	G29742T;28248-28253;;G23604C	T25469C	G28461A;;C715T	A3722G	G15007A	A18360G	C19951T	C20320T	C25658T	T28114C;3;0;8;11;;M:I82T	N:R203M	N:G215C	N:D377Y	ORF1a:I1153V	ORF1a:A1306S
hCoV-19/Cameroon/CERI-KRISP-K026365/2021;21J (Delta);B.1.617.2;B.1.617.2;21J;Delta;21J (Delta);50.173611;mediocre;43;6;0;0;34;2;0;208;0;2;G210T	C241T	C3037T	A3722G	T4086C	G4181T	C6402T	C7124T	C8660T	C8986T	G9053T	C10029T	A10286G	A11201G	A11332G	A12834C	C14408T	G15007A	G15451A	C16466T	A18360G	C19220T	C19951T	C21618G	G22104T	T22917G	C22995A	A23403G	C23604G	T23677C	C25469T	T26767C	T27638C	C27752T	C27874T	T28114C	A28461G	G28881T	G28916T	G29402T	C29530T	G29742T	G29744A;28248-28253;;A21987G	A24410G;;A3722G	T4086C	C8660T	A10286G	A12834C	G15007A	A18360G
hCoV-19/Cameroon/CERI-KRISP-K026366/2021;21J (Delta);B.1.617.2;B.1.617.2;21J;Delta;21J (Delta);14.409290;good;41;9;0;0;31;3;0;459;0;2;G210T	C241T	C3037T	A3722G	G4181T	G6166T	C6402T	C7124T	C8986T	G9053T	C10029T	C10741T	A11201G	A11332G	C14408T	G15007A	G15451A	C15738T	C16466T	A18360G	C19220T	C19951T	C21618G	T22917G	C22995A	A23403G	C23604G	C23609T	T23677C	G24410A	C25469T	T26767C	T27638C	C27752T	C27874T	T28114C	A28461G	G28881T	G28916T	G29402T	G29742T;21632-21634	28248-28253;;A21987G;;A3722G	G6166T	C10741T	G15007A	C15738T	A18360G	C19951T	C23609T	T23677C
hCoV-19/Cameroon/CERI-KRISP-K026367/2021;21J (Delta);B.1.617.2;B.1.617.2;21J;Delta;21J (Delta);40.723735;mediocre;44;6;0;0;32;2;0;648;0;2;G210T	C241T	C715T	C3037T	A3722G	A4083G	G4181T	C5274T	C6402T	C6638T	C6822A	C7124T	C8986T	G9053T	T9931C	C10029T	A11201G	A11332G	C14408T	G15007A	G15451A	C16466T	T17442C	A18360G	C19220T	C19951T	C21618G	T22917G	C22995A	A23403G	C23604G	T23677C	G24410A	C25469T	T26767C	T27638C	C27752T	C27874T	C27881T	T28114C	G28881T	G28916T	G29402T	G29742T;28248-28253;;G28461A;C6638T|21J;C715T	A3722G	A4083G	C5274T	C6822A	T9931C	G15007A
hCoV-19/Cameroon/CERI-KRISP-K026368/2021;21J (Delta);B.1.617.2;B.1.617.2;21J;Delta;21J (Delta);25.325322;good;45;6;0;0;31;2;0;454;0;3;G210T	C241T	C2416T	C3037T	A3722G	G4181T	C6317T	C6402T	C7124T	C8986T	G9053T	C10029T	C10741T	A11201G	A11332G	T13447C	C14408T	G15007A	G15451A	T15651A	C15738T	C16466T	A18360G	C19220T	C19951T	C21618G	T22917G	C22995A	A23403G	C23604G	T23677C	C23893T	G24410A	C25469T	T26767C	T27638C	C27752T	C27874T	T28114C	A28461G	G28881T	G28916T	G29402T	C29721T	G29742T;28248-28253;;A21987G;;C2416T	A3722G	C6317T	C10741T	T13447C	G15007A
hCoV-19/Cameroon/CERI-KRISP-K026369/2021;21J (Delta);AY.34;B.1.617.2.34;21J;Delta;21J (Delta);8.506944;good;41;6;0;0;30;2;0;140;0;2;G210T	C241T	C3037T	G4181T	C6402T	C7124T	C8986T	G9053T	G9441T	C10029T	A11201G	A11332G	C14408T	G15451A	C16466T	G18255T	C19220T	C21618G	C22498T	T22917G	C22995A	A23403G	G23593C	C23604G	A24232G	G24410A	C25469T	G25785T	G26109A	C26681T	T26767C	G27014T	T27638C	C27752T	C27874T	A28461G	G28881T	G28916T	G29402T	G29628T	G29742T;28248-28253;;T21846C	A21987G;;A24232G	G25785T	G29628T;2;0;3;5;;M:I82T	N:D63G	N:R203M	N:G215C	N:D377Y	ORF1a:A1306S	ORF1a:P2046L
hCoV-19/Cameroon/CERI-KRISP-K026370/2021;21J (Delta);B.1.617.2;B.1.617.2;21J;Delta;21J (Delta);399.274777;bad;24;6;0;0;20;2;0;2165;0;1;G1577A	C1684T	C3037T	G4181T	C6402T	C7124T	C10029T	A10536G	A11201G	A11332G	G13812T	C14408T	C16466T	C19220T	C22995A	A23403G	G24410A	T26767C	C27874T	G28881T	G28916T	G29402T	G29468C	G29742T;28248-28253;;T210G	T241C	T8986C	A15451G	G21618C	G22917T	G23604C	G28461A;;G1577A	C1684T	A10536G	G13812T	G29468C;8;0;5;13;;M:I82T	N:R203M	N:G215C	N:D377Y	N:D399H	ORF1a:V438I	ORF1a:A1306S	ORF1a:P2046L	ORF1a:P2287S	ORF1a:T3255I	ORF1a:Y3424C	ORF1a:T3646A	ORF1b:M115I	ORF1b:P314L	ORF1b:P1000L	ORF1b:A1918V
hCoV-19/Cameroon/CERI-KRISP-K026371/2021;21J (Delta);B.1.617.2;B.1.617.2;21J;Delta;21J (Delta);11.111111;good;41;6;0;0;31;2;0;55;0;2;G210T	C241T	C3037T	A3722G	G4181T	C6402T	C7124T	C8986T	G9053T	C10029T	A11201G	A11332G	C14408T	G15007A	G15451A	C16466T	A18360G	T18759C	C19220T	C19951T	C21618G	T22917G	C22995A	A23403G	C23604G	T23677C	G24410A	C25469T	T26767C	C27059T	G27441T	T27638C	C27752T	C27812T	C27874T	T28114C	A28461G	G28881T	G28916T	G29402T	G29742T;28248-28253;;A21987G;;A3722G	G15007A	A18360G	T18759C	C19951T	T23677C	C27059T	G27441T	C27812T	T28114C;1;0;10;11;;M:I82T
hCoV-19/Cameroon/CERI-KRISP-K026372/2021;21J (Delta);AY.34;B.1.617.2.34;21J;Delta;21J (Delta);14.062500;good;43;6;0;0;32;2;0;63;0;2;G210T	C241T	G2458T	C3037T	C3737T	G4181T	C6402T	C7124T	C8986T	G9053T	G9441T	C10029T	A11201G	A11332G	C14408T	G15451A	C16466T	G18255T	C19220T	C21618G	C22498T	T22917G	C22995A	T23317C	A23403G	G23593C	C23604G	A24232G	G24410A	C25469T	G25785T	G26109A	C26681T	T26767C	G27014T	T27638C	C27752T	C27874T	A28461G	G28881T	G28916T	G29402T	G29742T;28248-28253;;T21846C	A21987G;;G2458T	C3737T	T23317C	A24232G	G25785T;2;0;5;7;;M:I82T	N:D63G	N:R203M
hCoV-19/Cameroon/CERI-KRISP-K026373/2021;21J (Delta);B.1.617.2;B.1.617.2;21J;Delta;21J (Delta);21.006944;good;45;12;0;0;33;4;0;0;0;3;G210T	C241T	C715T	G2944A	C3037T	A3722G	G4181T	C6402T	C7124T	C8986T	G9053T	A9419G	C10029T	A11201G	A11332G	G12382A	C14408T	G15007A	G15451A	G15543T	C16466T	A18360G	C19220T	C19951T	C21618G	C21846T	G21987A	T22917G	C22995A	A23403G	C23604G	T23677C	C24054T	G24410A	C25469T	T26767C	T27638C	C27752T	C27874T	T28114C	G28881T	G28916T	T29206C	G29402T	G29742T;22029-22034	28248-28253;;G28461A;;C715T	G2944A	A3722G	A9419G	G12382A
hCoV-19/Cameroon/CERI-KRISP-K026374/2021;21J (Delta);B.1.617.2;B.1.617.2;21J;Delta;21J (Delta);146.006944;bad;41;6;0;0;29;2;0;281;0;2;G210T	C241T	C715T	C1684T	G1719T	G1895A	C2459T	C3037T	A3722G	G4181T	C6402T	A6604G	C7124T	C8986T	G9053T	C10029T	A11201G	A11332G	C14408T	G14712T	G15007A	G15451A	C16466T	A18360G	C19220T	C19951T	C21618G	T22917G	C22995A	A23403G	C23604G	T23677C	T26767C	T27638C	C27752T	C27874T	T28114C	G28881T	G28916T	G29402T	G29742T;28248-28253;;A21987G	A24410G	T25469C	G28461A;;C715T	C1684T	G1719T	G1895A	C2459T	A3722G	A6604G
hCoV-19/Cameroon/CERI-KRISP-K026375/2021;21J (Delta);B.1.617.2;B.1.617.2;21J;Delta;21J (Delta);56.250000;mediocre;44;6;0;0;31;2;0;152;0;2;G210T	C241T	C715T	C1684T	G1719T	G1895A	C2459T	C3037T	A3722G	G4181T	C6402T	A6604G	C7124T	C8986T	G9053T	C10029T	A11201G	A11332G	C14408T	G14712T	G15007A	G15451A	C16466T	A18360G	C19220T	C19951T	C21618G	T22917G	C22995A	A23403G	C23604G	T23677C	G24410A	C25469T	T26767C	C26807T	T27638C	C27752T	C27874T	T28114C	G28881T	G28916T	G29402T	G29742T;28248-28253;;A21987G	G28461A;;C715T	C1684T	G1719T	G1895A	C2459T	A3722G
hCoV-19/Cameroon/CERI-KRISP-K026376/2021;21J (Delta);B.1.617.2;B.1.617.2;21J;Delta;21J (Delta);39.062500;mediocre;41;12;0;0;31;4;0;267;0;4;G210T	C241T	C715T	C3037T	A3722G	G4181T	C6402T	C7124T	C8986T	G9053T	C10029T	A11201G	A11332G	C12890T	C14178T	C14408T	G15007A	G15451A	C16466T	A18360G	C19220T	C19951T	C21618G	T22917G	C22995A	A23403G	C23604G	T23677C	G24410A	C25469T	T26767C	T27638C	C27689T	C27752T	C27874T	T28114C	G28727T	G28881T	G28916T	G29402T	G29742T;22029-22034	28248-28253;;A21987G	G28461A;;C715T	A3722G	C12890T	C14178T	G15007A	A18360G	C19951T	T23677C
hCoV-19/Cameroon/CERI-KRISP-K026377/2021;21J (Delta);AY.34;B.1.617.2.34;21J;Delta;21J (Delta);44.444444;mediocre;43;12;0;0;32;4;0;38;0;2;G210T	C241T	G526T	C3037T	G4181T	C6402T	C7124T	C8986T	G9053T	G9441T	C10029T	A11201G	A11332G	C11758T	C14408T	G15451A	C16466T	G18255T	C19220T	C21618G	C22498T	G22646T	T22917G	C22995A	A23403G	G23593C	C23604G	A24232G	C25469T	G25785T	G26109A	C26681T	T26767C	G27014T	T27638C	C27752T	C27874T	A28461G	G28881T	G28916T	G29402T	G29628T	G29742T;22029-22034	28248-28253;;T21846C	A21987G	A24410G;;G526T	C11758T	G22646T	A24232G	G25785T
hCoV-19/Cameroon/CERI-KRISP-K026378/2021;21J (Delta);B.1.617.2;B.1.617.2;21J;Delta;21J (Delta);2.985309;good;37;6;0;0;30;2;0;423;0;2;G210T	C241T	C3037T	A3722G	G4181T	C6402T	C7124T	C8986T	G9053T	C10029T	A11201G	A11332G	C14408T	G15007A	G15451A	C16466T	A18360G	C19220T	C19951T	C21618G	T22917G	C22995A	A23403G	C23604G	T23677C	G24410A	C25469T	T26767C	T27638C	C27752T	C27874T	T28114C	A28461G	G28881T	G28916T	G29402T	G29742T;28248-28253;;A21987G;;A3722G	G15007A	A18360G	C19951T	T23677C	T28114C;1;0;6;7;;M:I82T	N:D63G	N:R203M	N:G215C	N:D377Y	ORF1a:I1153V	ORF1a:A1306S	ORF1a:P2046L	ORF1a:P2287S
hCoV-19/Cameroon/CERI-KRISP-K026379/2021;21J (Delta);B.1.617.2;B.1.617.2;21J;Delta;21J (Delta);25.066423;good;40;6;0;0;31;2;0;844;0;2;G210T	C241T	C1342T	C3037T	A3722G	G4181T	C6402T	C7124T	C8986T	G9053T	C10029T	A11201G	A11332G	C12525T	C13665T	C14408T	G15007A	G15451A	C16466T	C16726T	A18360G	C19220T	C19951T	C21618G	T22917G	C22995A	A23403G	T23677C	G24410A	C25469T	T26767C	T27638C	C27752T	C27874T	T28114C	A28461G	G28881T	G28916T	G29402T	G29742T;28248-28253;;G23604C;C16726T|21J;C1342T	A3722G	C12525T	C13665T	G15007A	A18360G	C19951T	T23677C	T28114C;1;1;9;11;;M:I82T	N:D63G	N:R203M
hCoV-19/Cameroon/CERI-KRISP-K026380/2021;21J (Delta);B.1.617.2;B.1.617.2;21J;Delta;21J (Delta);70.308656;mediocre;39;6;0;0;30;2;0;551;0;3;G210T	C241T	C1102T	C3037T	A3722G	G4181T	C6402T	C7124T	C8986T	G9053T	C10029T	A11201G	C11224T	A11332G	C14408T	G15007A	G15451A	C16466T	C17676T	A18360G	C19220T	C19951T	C21618G	T22917G	C22995A	A23403G	G24410A	G24794T	T26767C	T27638C	C27752T	C27874T	T28114C	C28310T	A28461G	G28881T	G28916T	G29402T	G29742T;28248-28253;;A21987G	G23604C	T25469C;;C1102T	A3722G	C11224T	G15007A	C17676T	A18360G	C19951T	G24794T	T28114C	C28310T;3;0;10;13;;M:I82T
hCoV-19/Cameroon/CERI-KRISP-K026381/2021;21J (Delta);B.1.617.2;B.1.617.2;21J;Delta;21J (Delta);830.515556;bad;22;6;0;0;17;2;0;1722;0;2;G210T	C3037T	G4181T	C6402T	C7124T	C8986T	G9053T	G9441T	C10029T	A11201G	C14408T	G15451A	A23403G	A24232G	G25785T	G26109A	T26767C	C27874T	A28461G	G28881T	G29402T	G29742T;28248-28253;;T241C	G11332A	T16466C	T19220C	G21618C	G22917T	A22995C	G23604C	A24410G	C27638T	T27752C	T28916G;;G9441T	A24232G	G25785T	G26109A;12;0;4;16;;M:I82T	N:D63G	N:R203M	N:D377Y	ORF1a:A1306S	ORF1a:P2046L	ORF1a:P2287S	ORF1a:V2930L	ORF1a:C3059F	ORF1a:T3255I	ORF1a:T3646A	ORF1b:P314L	ORF1b:G662S	ORF3a:W131C	ORF7b:T40I
hCoV-19/Cameroon/CERI-KRISP-K026382/2021;21J (Delta);B.1.617.2;B.1.617.2;21J;Delta;21J (Delta);17.361111;good;44;12;0;0;34;4;0;0;0;2;G210T	C241T	C1102T	C3037T	C3695T	A3722G	G4181T	C6402T	C7124T	C8986T	G9053T	C10029T	A11201G	A11332G	C14408T	G15007A	G15451A	C16466T	C17676T	A18360G	C19220T	C19951T	C21618G	C21846T	T22917G	C22995A	A23403G	C23604G	T23677C	G24410A	G24794T	C25433T	C25469T	T26767C	T27638C	C27752T	C27874T	C27920T	T28114C	A28461G	G28881T	G28916T	G29402T	G29742T;22029-22034	28248-28253;;A21987G;;C1102T	C3695T	A3722G	G15007A	C17676T	A18360G
hCoV-19/Cameroon/CERI-KRISP-K026383/2021;21J (Delta);AY.34;B.1.617.2.34;21J;Delta;21J (Delta);23.245847;good;43;6;0;0;29;2;0;704;0;2;G210T	C241T	G529T	C3037T	G4181T	C6402T	C7124T	A7479G	G8179T	C8986T	G9053T	G9441T	C10029T	A11201G	A11332G	C14408T	G15451A	C16466T	G18255T	C19220T	C21618G	C22498T	T22917G	C22995A	A23403G	G23593C	C23604G	A24232G	C24904T	G25785T	G26109A	G26262C	C26681T	T26767C	G27014T	T27638C	C27752T	C27874T	A28461G	G28881T	G28916T	G29402T	G29742T;28248-28253;;A24410G	T25469C;;G529T	A7479G	G8179T	A24232G	C24904T	G25785T	G26262C;2;0;7;9;;M:I82T
hCoV-19/Cameroon/CERI-KRISP-K026384/2021;21J (Delta);B.1.617.2;B.1.617.2;21J;Delta;21J (Delta);50.173611;mediocre;44;12;0;0;33;4;0;265;0;2;G210T	C241T	C715T	G1719T	C3037T	G3340T	A3722G	G4181T	C5583T	C6402T	A6604G	C7124T	C8986T	G9053T	C10029T	A11201G	A11332G	C14408T	G14712T	G15007A	G15451A	C16466T	A18360G	C19220T	C19951T	C21618G	C21846T	T22917G	C22995A	A23403G	C23604G	T23677C	G24410A	C25469T	T26767C	C26907A	T27638C	C27752T	C27874T	T28114C	G28881T	G28916T	G29402T	G29742T;22029-22034	28248-28253;;A21987G	G28461A;;C715T	G1719T	G3340T	A3722G	C5583T
hCoV-19/Cameroon/CERI-KRISP-K026385/2021;21J (Delta);B.1.617.2;B.1.617.2;21J;Delta;21J (Delta);50.173611;mediocre;43;12;0;0;35;4;0;264;0;3;G210T	C241T	C715T	C2675T	C3037T	A3722G	G4181T	C6402T	C7124T	C8986T	G9053T	C10029T	C10116T	A11201G	A11332G	C14408T	G15007A	G15451A	C16466T	A18360G	C19220T	G19735T	C19951T	C21618G	T22917G	C22995A	A23403G	C23604G	T23677C	G24410A	G25340T	C25469T	T26767C	T27638C	C27752T	C27874T	T28114C	C28725T	G28881T	G28916T	G29402T	G29477T	G29742T;22029-22034	28248-28253;;A21987G	G28461A;;C715T	C2675T	A3722G	C10116T	G15007A	A18360G
hCoV-19/Cameroon/CERI-KRISP-K026386/2021;21A (Delta);B.1.617.2;B.1.617.2;21A;Delta;21A (Delta);302.063429;bad;23;6;0;0;19;2;0;4418;0;1;G210T	C241T	C3037T	A3722G	G4181T	C10029T	G13812T	C14408T	G15007A	C16466T	A18360G	C21618G	T22917G	C22995A	A23403G	T26767C	C27874T	T28114C	A28461G	G28881T	G28916T	G29402T	G29742T;28248-28253;;A24410G;G4181T|21J	C10029T|21J&21K&21L&22C&22B&22A&21H&21G&21M&22D	C27874T|21J	G28916T|21J;A3722G	G13812T	G15007A	A18360G	T28114C;1;4;5;10;;M:I82T	N:D63G	N:R203M	N:G215C	N:D377Y	ORF1a:I1153V	ORF1a:A1306S	ORF1a:T3255I	ORF1b:M115I	ORF1b:P314L	ORF1b:D514N	ORF1b:P1000L	ORF7b:T40I	ORF8:I74T	ORF9b:T60A	S:T19R	S:L452R	S:T478K	S:D614G;ORF8:D119-	ORF8:F120-;;1953-2832	3833-4060
hCoV-19/Cameroon/CERI-KRISP-K026387/2021;21J (Delta);AY.4;B.1.617.2.4;21J;Delta;21J (Delta);21.833553;good;36;6;0;0;28;2;0;871;0;2;G210T	C241T	C678T	C2061T	C3037T	G4181T	C6402T	C7124T	C7279T	C7851T	C8986T	G9053T	C10029T	A11201G	A11332G	C14408T	G15451A	C16466T	C19220T	G19816T	C21618G	C22591T	T22917G	C22995A	A23403G	G24410A	T26767C	T27638C	C27752T	C27874T	G28001T	A28461G	G28881T	G28916T	G29402T	G29742T;28248-28253;;G23604C	T25469C;;C678T	C2061T	C7279T	G19816T	C22591T	G28001T;2;0;6;8;;M:I82T	N:D63G	N:R203M	N:G215C	N:D377Y	ORF1a:A138V	ORF1a:A599V	ORF1a:A1306S	ORF1a:P2046L
hCoV-19/Cameroon/CERI-KRISP-K026388/2021;21J (Delta);AY.34;B.1.617.2.34;21J;Delta;21J (Delta);0.321111;good;44;6;0;0;30;2;0;453;0;2;G210T	C241T	C3037T	G4181T	C6402T	C7124T	C8986T	G9053T	G9441T	C10029T	C10369T	A11201G	A11332G	C14408T	G15451A	C16466T	G18255T	C19220T	C21618G	C22498T	T22917G	C22995A	A23403G	G23593C	C23604G	C24223T	A24232G	G24410A	C25469T	G25785T	G26109A	C26681T	T26767C	G27014T	T27638C	C27752T	C27874T	A28461G	G28881T	G28916T	G29402T	C29550T	G29628T	G29742T;28248-28253;;;;C10369T	C24223T	A24232G	G25785T	C29550T	G29628T;0;0;6;6;;M:I82T	N:D63G
hCoV-19/Cameroon/CERI-KRISP-K026389/2021;21A (Delta);B.1.617.2;B.1.617.2;21A;Delta;21A (Delta);497.521883;bad;24;0;0;0;20;0;0;3183;0;2;C3037T	C5100T	C7124T	C8986T	G9053T	C10029T	G13313T	G13812T	C14408T	G15451A	C15603T	C16466T	C17550A	C21618G	T22917G	C22995A	A23403G	G24410A	T26767C	C27874T	A28461G	G28881T	G29402T	G29742T;;;T210G	T241C	G23604C	T25469C	C27638T;C7124T|21J&21G&20D	C8986T|21J	G9053T|21J	C10029T|21J&21K&21L&22C&22B&22A&21H&21G&21M&22D	C27874T|21J;C5100T	G13313T	G13812T	C15603T	C17550A;5;5;5;15;;M:I82T	N:D63G	N:R203M	N:D377Y	ORF1a:S1612L	ORF1a:P2287S	ORF1a:V2930L	ORF1a:T3255I	ORF1a:V4350L	ORF1b:M115I	ORF1b:P314L	ORF1b:G662S	ORF1b:P1000L	ORF7b:T40I	ORF9b:T60A
hCoV-19/Cameroon/CERI-KRISP-K026393/2021;21J (Delta);AY.45;B.1.617.2.45;21J;Delta;21J (Delta);501.678604;bad;30;6;0;0;21;2;0;5392;0;3;G149T	G210T	C241T	C3037T	T6808C	C7124T	C8986T	G9053T	C10022A	C10029T	C12400T	G13812T	G15007A	G15451A	C16466T	C21618G	T22917G	C22995A	A23403G	T23677C	G24410A	T26767C	T27638C	C27874T	A28461G	G28881T	G28916T	C29167T	G29402T	G29742T;28248-28253;;G11201A	T14408C	T19220C	G23604C	T27752C;;G149T	T6808C	C10022A	C12400T	G15007A	T23677C	C29167T;5;0;7;12;;M:I82T	N:D63G	N:R203M	N:G215C	N:D377Y	ORF1a:P2287S	ORF1a:V2930L	ORF1a:P3253T	ORF1a:T3255I	ORF1b:M115I	ORF1b:D514N
hCoV-19/Cameroon/CERI-KRISP-K026395/2021;20A;B.1.617;B.1.617;20A;unassigned;20A;580.869962;bad;15;0;0;0;12;0;0;3758;0;1;G4181T	C7124T	C8986T	G9053T	A11332G	G13812T	C14408T	C16466T	T22917G	A23403G	T26767C	G28881T	G28916T	G29402T	G29742T;;;T210G	T241C	T3037C	G23604C;G4181T|21J	C7124T|21J&21G&20D	C8986T|21J	G9053T|21J	A11332G|21J	C16466T|21J&21I&21A	T26767C|21J&21I&21A&21D	G28916T|21J;G13812T;4;8;1;13;;M:I82T	N:R203M	N:G215C	N:D377Y	ORF1a:A1306S	ORF1a:P2287S	ORF1a:V2930L	ORF1b:M115I	ORF1b:P314L	ORF1b:P1000L	S:L452R	S:D614G;;;76-111	1568-1588	2179-2211	2625-2640	3409-3542	3693-3783	5315-5359	6143-6201	7409-7634	9835-9894	10735-10747	12480-12490	12730-12734	15238-15242	15876-15891
hCoV-19/Cameroon/CERI-KRISP-K026397/2021;19A;B;B;19A;unassigned;19A;641.502500;bad;22;6;0;0;18;2;0;2676;0;0;G1401T	C5100T	C8139T	C8986T	G9053T	A11201G	A11332G	G13812T	C14408T	C16989T	A17013T	G17014C	C19220T	C21618G	C22995A	G25217T	T27638C	C27752T	C27874T	A28461G	G29402T	G29742T;28248-28253;;;C8986T|21J	G9053T|21J	A11201G|21J&21B	A11332G|21J	C14408T|21J&21K&21L&20I&20A&21I&20B&22C&22B&20E&20C&20G&21A&20J&21C&22A&20H&20D&21H&20F&21D&21B&21G&21M&22D	C19220T|21J	C21618G|21J&21I&21A	C22995A|21J&21K&21L&21I&22C&22B&21A&22A&21M&22D	T27638C|21J&21I&21A&21B	C27752T|21J&21I&21A	C27874T|21J	A28461G|21J&21I&21A	G29402T|21J&21I&21A&21B	G29742T|21J&21I&21A&21B;G1401T	C5100T	C8139T	G13812T	C16989T	A17013T	G17014C	G25217T;0;14;8;22;;N:D63G	N:D377Y	ORF1a:G379V	ORF1a:S1612L	ORF1a:S2625F	ORF1a:V2930L	ORF1a:T3646A	ORF1b:M115I	ORF1b:P314L
hCoV-19/Cameroon/CERI-KRISP-K026398/2021;21J (Delta);B.1.617.2;B.1.617.2;21J;Delta;21J (Delta);962.069345;bad;20;6;0;0;17;2;0;3443;0;1;C3037T	C3817A	G4181T	C6402T	C10029T	A11201G	A11332G	C13255T	C14408T	T14723C	G15451A	C21618G	T22917G	C22995A	T26767C	G26792T	G28378T	A28461G	G29402T	G29742T;28248-28253;;T210G	T241C	T7124C	T16466C	T19220C	G23403A	A24410G	C27638T	T27752C	T27874C	T28881G	T28916G;;C3817A	C13255T	T14723C	G26792T	G28378T;12;0;5;17;;M:I82T	M:L90F	N:D63G	N:D377Y	ORF1a:D1184E	ORF1a:A1306S	ORF1a:P2046L	ORF1a:T3255I	ORF1a:T3646A	ORF1b:P314L	ORF1b:F419S	ORF1b:G662S	ORF9b:R32L	ORF9b:T60A	S:T19R	S:L452R
hCoV-19/Cameroon/CERI-KRISP-K026399/2021;21J (Delta);B.1.617.2;B.1.617.2;21J;Delta;21J (Delta);29.340278;good;43;6;0;0;35;2;0;101;0;2;C203T	G210T	C241T	C3037T	A3722G	G4181T	C5787A	C6402T	C7124T	C8986T	G9053T	C10029T	A11201G	A11332G	A11600G	C14408T	G15007A	G15451A	C15842T	C16466T	G17523T	A18360G	C19220T	C19951T	C21618G	T22917G	C22995A	A23403G	C23604G	T23677C	G24410A	C25469T	C26447T	T26767C	T27638C	C27752T	C27874T	T28114C	A28461G	G28881T	G28916T	G29402T	G29742T;28248-28253;;A21987G;G17523T|21B;C203T	A3722G	C5787A	A11600G	G15007A	C15842T	A18360G	C19951T
hCoV-19/Cameroon/CERI-KRISP-K026400/2021;21J (Delta);B.1.617.2;B.1.617.2;21J;Delta;21J (Delta);25;good;42;12;0;0;33;4;0;105;0;2;G210T	C241T	C3037T	A3722G	G4181T	C6402T	C7124T	G7360T	C8986T	G9053T	C10029T	C11200T	A11201G	A11332G	C14408T	G15007A	G15451A	T16263C	C16466T	A18360G	C19220T	C19951T	C21614T	C21618G	T22917G	C22995A	A23403G	C23604G	T23677C	G24410A	C25469T	T26767C	T27638C	C27752T	C27874T	T28114C	A28461G	G28881T	G28916T	G29402T	G29654C	G29742T;22029-22034	28248-28253;;A21987G;C21614T|20J&20E&20H;A3722G	G7360T	C11200T	G15007A	T16263C	A18360G	C19951T	T23677C
hCoV-19/Cameroon/CERI-KRISP-K026401/2021;21J (Delta);B.1.617.2;B.1.617.2;21J;Delta;21J (Delta);14.920837;good;40;6;0;0;31;2;0;827;0;2;G210T	C241T	G581A	G1361A	C3037T	A3722G	G4181T	C6402T	C7124T	C8986T	G9053T	C9502A	C10029T	A11201G	A11332G	C12439T	C14408T	G15007A	G15451A	C16466T	A18360G	C19220T	C19951T	C21618G	T22917G	C22995A	A23403G	C23604G	T23677C	G24410A	T26767C	T27638C	C27752T	C27874T	T28114C	A28461G	G28881T	G28916T	G29402T	G29742T;28248-28253;;T25469C;;G581A	G1361A	A3722G	C9502A	C12439T	G15007A	A18360G	C19951T	T23677C	T28114C;1;0;10;11;;M:I82T	N:D63G
hCoV-19/Cameroon/CERI-KRISP-K026402/2021;21J (Delta);B.1.617.2;B.1.617.2;21J;Delta;21J (Delta);39.681605;mediocre;39;6;0;0;31;2;0;942;0;2;G210T	C241T	C3037T	A3722G	G4181T	C6402T	C7124T	C8986T	G9053T	C10029T	A11201G	A11332G	G14209T	C14408T	G15007A	G15451A	C16466T	A16965G	A18360G	C19220T	C19951T	A21137G	C21618G	T22917G	C22995A	A23403G	T23677C	G24410A	T26767C	T27638C	C27752T	C27874T	T28114C	A28461G	C28507T	G28881T	G28916T	G29402T	G29742T;28248-28253;;G23604C	T25469C;;A3722G	G14209T	G15007A	A16965G	A18360G	C19951T	A21137G	T23677C	T28114C	C28507T;2;0;10;12;;M:I82T	N:D63G
hCoV-19/Cameroon/CERI-KRISP-K026403/2021;21J (Delta);B.1.617.2;B.1.617.2;21J;Delta;21J (Delta);37.185216;mediocre;34;6;0;0;25;2;0;1386;0;2;G210T	C241T	C3037T	A3722G	G4181T	C6402T	C7124T	C8986T	G9053T	C10029T	A11201G	A11332G	T11432C	T11437C	C14408T	G15451A	C16466T	A16965G	T19914C	C21618G	T22917G	C22995A	A23403G	T23677C	G24410A	T26767C	T27638C	C27752T	A28461G	C28507T	G28881T	G28916T	G29402T	G29742T;28248-28253;;G23604C	T27874C;;A3722G	T11432C	T11437C	A16965G	T19914C	T23677C	C28507T;2;0;7;9;;M:I82T	N:D63G	N:R203M	N:G215C	N:D377Y	ORF1a:I1153V	ORF1a:A1306S	ORF1a:P2046L	ORF1a:P2287S	ORF1a:V2930L
hCoV-19/Cameroon/CERI-KRISP-K026404/2021;21J (Delta);B.1.617.2;B.1.617.2;21J;Delta;21J (Delta);1.552061;good;40;6;0;0;32;2;0;617;0;2;G210T	C241T	C3037T	A3722G	G4181T	C6402T	C7124T	C8986T	G9053T	C10029T	A11201G	A11332G	C14408T	G15007A	G15451A	C16466T	A16965G	A18360G	C19220T	C19951T	A21137G	C21618G	T22917G	C22995A	A23403G	C23604G	T23677C	G24410A	C25469T	T26767C	T27638C	C27752T	C27874T	T28114C	A28461G	C28507T	G28881T	G28916T	G29402T	G29742T;28248-28253;;;;A3722G	G15007A	A16965G	A18360G	C19951T	A21137G	T23677C	T28114C	C28507T;0;0;9;9;;M:I82T	N:D63G	N:R203M
hCoV-19/Cameroon/CERI-KRISP-K026405/2021;21J (Delta);B.1.617.2;B.1.617.2;21J;Delta;21J (Delta);12.005230;good;39;6;0;0;31;2;0;805;0;2;G210T	C241T	C3037T	A3722G	G4181T	C6402T	C7124T	C8986T	G9053T	C10029T	A11201G	A11332G	C14408T	G15007A	G15451A	C16466T	A16965G	A18360G	C19220T	C19951T	A21137G	C21618G	T22917G	C22995A	A23403G	C23604G	T23677C	G24410A	T26767C	T27638C	C27752T	C27874T	T28114C	A28461G	C28507T	G28881T	G28916T	G29402T	G29742T;28248-28253;;T25469C;;A3722G	G15007A	A16965G	A18360G	C19951T	A21137G	T23677C	T28114C	C28507T;1;0;9;10;;M:I82T	N:D63G	N:R203M	N:G215C
hCoV-19/Cameroon/CERI-KRISP-K026406/2021;21J (Delta);B.1.617.2;B.1.617.2;21J;Delta;21J (Delta);6.793224;good;39;6;0;0;31;2;0;499;0;2;G210T	C241T	C3037T	A3722G	G4181T	C6402T	C7124T	C8986T	G9053T	C10029T	A11201G	A11332G	C14408T	G15007A	G15451A	C16466T	A16965G	A18360G	C19220T	A21137G	C21618G	T22917G	C22995A	A23403G	C23604G	T23677C	G24410A	C25469T	T26767C	T27638C	C27752T	C27874T	T28114C	A28461G	C28507T	G28881T	G28916T	G29402T	G29742T;28248-28253;;A21987G;;A3722G	G15007A	A16965G	A18360G	A21137G	T23677C	T28114C	C28507T;1;0;8;9;;M:I82T	N:D63G	N:R203M	N:G215C	N:D377Y
hCoV-19/Cameroon/CERI-KRISP-K026408/2021;21J (Delta);AY.109;B.1.617.2.109;21J;Delta;21J (Delta);11.111111;good;48;12;0;0;39;4;0;0;0;2;G210T	C241T	C3037T	C3176T	G3431A	G4181T	C6402T	C7119T	C7124T	C7800T	C8986T	G9053T	C10029T	A11201G	A11332G	A11595G	G12566T	C14408T	A14836G	G15451A	C16466T	A18399G	C19220T	G20578T	C21575T	C21618G	C21846T	G21987A	T22917G	C22995A	C23086T	A23403G	C23604G	C23893T	G24410A	C25469T	A26019G	T26767C	C27549T	T27638C	C27752T	C27874T	G28378A	A28461G	G28881T	G28916T	G29402T	G29742T;22029-22034	28248-28253;;;C21846T|21K&21J&21H&21B&21M;C3176T	G3431A
hCoV-19/Cameroon/CERI-KRISP-K026409/2021;21J (Delta);AY.34;B.1.617.2.34;21J;Delta;21J (Delta);17.003090;good;45;6;0;0;32;2;0;763;0;2;G210T	C241T	C3037T	C3140T	G4181T	C6402T	C7124T	C8986T	G9053T	G9441T	C10029T	A11201G	A11219G	A11332G	C14408T	C15346A	G15451A	C16466T	G18255T	C19220T	G21123T	C21618G	C22498T	T22917G	C22995A	A23403G	G23593C	C23604G	A24232G	G24410A	G25785T	G26109A	C26681T	T26767C	G27014T	T27638C	C27752T	C27874T	G28001T	A28461G	G28881T	G28916T	G29402T	A29700G	G29742T;28248-28253;;T25469C;A29700G|21J;C3140T	A11219G	C15346A	G21123T	A24232G	G25785T
hCoV-19/Cameroon/CERI-KRISP-K026410/2021;19A;B;B;19A;unassigned;19A;139.668326;bad;8;6;0;0;5;0;0;2314;0;0;G4181T	C8986T	A11201G	G11842A	C14408T	C27874T	G29402T	G29742T;28260-28265;;;G4181T|21J	C8986T|21J	A11201G|21J&21B	C14408T|21J&21K&21L&20I&20A&21I&20B&22C&22B&20E&20C&20G&21A&20J&21C&22A&20H&20D&21H&20F&21D&21B&21G&21M&22D	C27874T|21J	G29402T|21J&21I&21A&21B	G29742T|21J&21I&21A&21B;G11842A;0;7;1;8;;N:D377Y	ORF1a:A1306S	ORF1a:T3646A	ORF1b:P314L	ORF7b:T40I;;;1015-1027	1624-1741	2162-2264	3833-3839	3936	5261-5280	7638-7653	8580-8636	13599-13616	13978-13979	17751-17753	19288-19585	19935	21439-21591	21733-22738	24139-24177	24668-24697	25345-25610	26202-26283	28192-28259	28266-28273	28275-28279;;;89374;54;29864;0.9195064040397284;3000;74.592593;mediocre;2314;10;0;good;0;24;22;91.666667;mediocre;30;;0;good;0;;0;;0;0;good;;0;0;good;false;;;
hCoV-19/Cameroon/CERI-KRISP-K026411/2021;21J (Delta);B.1.617.2;B.1.617.2;21J;Delta;21J (Delta);14.062500;good;42;6;0;0;32;2;0;0;0;3;G210T	C241T	C3037T	A3722G	G4181T	C6402T	C7124T	C8986T	G9053T	C10029T	A11201G	A11332G	C14184T	C14408T	G15007A	G15451A	T16224C	C16466T	A18360G	C19220T	C19951T	C21618G	T22917G	C22995A	A23403G	C23604G	T23677C	G24410A	C25469T	T26767C	C27494T	G27514A	T27638C	C27752T	C27874T	T28114C	A28461G	G28881T	G28916T	G29402T	G29742T	G29744T;28248-28253;;A21987G;;A3722G	C14184T	G15007A	T16224C	A18360G	C19951T	T23677C	C27494T	G27514A
hCoV-19/Cameroon/CERI-KRISP-K026412/2021;21J (Delta);B.1.617.2;B.1.617.2;21J;Delta;21J (Delta);21.006944;good;45;12;0;0;35;4;0;86;0;4;G210T	C241T	C1473T	C3037T	G3431T	A3722G	C3732T	G4181T	C6402T	C7124T	C8986T	G9053T	T9976G	C10029T	A11201G	A11332G	C12073T	C12733T	C14408T	G15007A	G15451A	C16466T	A18360G	C19220T	C19951T	C21618G	C21846T	T22917G	C22995A	A23403G	C23604G	T23677C	G24410A	C25469T	T26767C	T27638C	C27752T	C27874T	T28114C	A28461G	G28881T	G28916T	C29167T	G29402T	G29742T;22029-22034	28248-28253;;A21987G;;C1473T	G3431T	A3722G	C3732T	T9976G
hCoV-19/Cameroon/CERI-KRISP-K026413/2021;21J (Delta);B.1.617.2;B.1.617.2;21J;Delta;21J (Delta);1.562500;good;44;12;0;0;33;4;0;0;0;3;G210T	C241T	C3037T	A3722G	G3880A	T3931A	G4181T	C6402T	C7124T	C8986T	G9053T	A9241G	C10029T	A11201G	A11332G	C14408T	G15007A	G15451A	T15507C	C16466T	A18360G	C19220T	C19951T	C21618G	C21846T	G21987A	T22917G	C22995A	A23403G	C23604G	T23677C	C24370T	G24410A	C25469T	T26767C	T27638C	C27752T	C27874T	T28114C	A28461G	G28881T	G28916T	G29402T	G29742T;22029-22034	28248-28253;;;;A3722G	G3880A	T3931A	A9241G	G15007A	T15507C
hCoV-19/Cameroon/CERI-KRISP-K026414/2021;21J (Delta);AY.34;B.1.617.2.34;21J;Delta;21J (Delta);39.065586;mediocre;45;6;0;0;32;2;0;315;0;2;G210T	C241T	C3037T	C4113T	G4181T	C6402T	C7124T	A7193G	C8986T	G9053T	G9441T	C10029T	A11201G	A11332G	C14408T	C15346A	G15451A	C16466T	G18255T	C19220T	G21123T	C21618G	C22498T	T22917G	C22995A	A23403G	G23593C	C23604G	A24232G	G24410A	G25785T	G26109A	C26681T	T26767C	G27014T	T27638C	C27752T	C27874T	G28001T	A28461G	G28881T	G28916T	G29402T	A29700G	G29742T;28248-28253;;A21987G	T25469C;A29700G|21J;C4113T	A7193G	C15346A	G21123T	A24232G
hCoV-19/Cameroon/CERI-KRISP-K026415/2021;21J (Delta);B.1.617.2;B.1.617.2;21J;Delta;21J (Delta);50.173611;mediocre;43;12;0;0;31;4;0;281;0;2;G210T	C241T	C715T	C1684T	C3037T	A3058C	A3722G	G4181T	C6402T	G6894T	C7124T	C8986T	G9053T	C10029T	A11201G	A11332G	T12934A	C14408T	G15007A	G15451A	C16466T	A18360G	C19220T	C19951T	C21618G	T22917G	C22995A	A23403G	C23604G	T23677C	G24410A	C25469T	C26625T	G26690A	T26767C	T27638C	C27752T	C27874T	T28114C	G28881T	G28916T	G29402T	G29742T;22029-22034	28248-28253;;A21987G	G28461A;;C715T	C1684T	A3058C	A3722G	G6894T	T12934A
hCoV-19/Cameroon/CERI-KRISP-K026416/2021;21J (Delta);B.1.617.2;B.1.617.2;21J;Delta;21J (Delta);203.937329;bad;27;6;0;0;18;2;0;2675;0;2;G210T	C241T	C715T	C1684T	C3037T	A3058C	G4181T	C6402T	C7124T	C8986T	G9053T	A11332G	T12934A	C14408T	G15451A	C16466T	C19220T	C19951T	T22917G	C22995A	A23403G	G24410A	T26767C	G28881T	G28916T	G29402T	G29742T;28248-28253;;T10029C	G11201A	C27638T	T27874C	G28461A;;C715T	C1684T	A3058C	T12934A	C19951T;5;0;5;10;;M:I82T	N:R203M	N:G215C	N:D377Y	ORF1a:E931D	ORF1a:A1306S	ORF1a:P2046L	ORF1a:P2287S	ORF1a:V2930L	ORF1b:P314L	ORF1b:G662S	ORF1b:P1000L	ORF1b:A1918V	ORF1b:P2162S	S:L452R	S:T478K
hCoV-19/Cameroon/CERI-KRISP-K026417/2021;21J (Delta);B.1.617.2;B.1.617.2;21J;Delta;21J (Delta);18.595679;good;42;6;0;0;32;2;0;600;0;2;G210T	C241T	C715T	C2675T	C3037T	A3722G	G4181T	C6402T	C7124T	C8986T	G9053T	C10029T	A11201G	A11332G	C14408T	G15007A	G15451A	C16466T	A18360G	G18412T	C19220T	C19951T	C21618G	G21641T	T22917G	C22995A	A23403G	C23604G	T23677C	G24410A	C25469T	T26767C	T27638C	C27654T	C27752T	C27874T	T28114C	G28881T	G28916T	G29402T	G29477T	G29742T;28248-28253;;G28461A;;C715T	C2675T	A3722G	G15007A	A18360G	G18412T	C19951T	G21641T	T23677C
hCoV-19/Cameroon/CERI-KRISP-K026419/2021;21J (Delta);AY.34;B.1.617.2.34;21J;Delta;21J (Delta);5.739715;good;40;6;0;0;30;2;0;937;0;2;G210T	C241T	C3037T	A3908G	G4181T	C6402T	C7124T	C8986T	G9053T	G9441T	C10029T	A11201G	A11332G	C14408T	G15451A	C16466T	G18255T	C19220T	C21618G	C22498T	T22917G	C22995A	A23403G	G23593C	C23604G	A24232G	G24410A	G25785T	G26109A	C26681T	T26767C	G27014T	T27638C	C27752T	C27874T	A28461G	G28881T	G28916T	G29402T	G29742T;28248-28253;;T25469C;;A3908G	A24232G	G25785T;1;0;3;4;;M:I82T	N:D63G	N:R203M	N:G215C	N:D377Y	ORF1a:I1215V	ORF1a:A1306S	ORF1a:P2046L	ORF1a:P2287S
hCoV-19/Cameroon/CERI-KRISP-K026420/2021;21J (Delta);AY.34;B.1.617.2.34;21J;Delta;21J (Delta);8.506944;good;41;6;0;0;31;2;0;101;0;2;G210T	C241T	C3037T	A3908G	G4181T	C6402T	C7124T	C8986T	G9053T	G9441T	C10029T	A11201G	A11332G	C14408T	G15451A	C16466T	G18255T	C19220T	C21618G	C22498T	T22917G	C22995A	A23403G	G23593C	C23604G	A24232G	G24410A	C25469T	G25785T	G26109A	C26681T	T26767C	G27014T	T27638C	C27752T	C27874T	A28461G	G28881T	G28916T	G29402T	G29742T;28248-28253;;T21846C	A21987G;;A3908G	A24232G	G25785T;2;0;3;5;;M:I82T	N:D63G	N:R203M	N:G215C	N:D377Y	ORF1a:I1215V	ORF1a:A1306S
hCoV-19/Cameroon/CERI-KRISP-K026421/2021;21J (Delta);AY.34;B.1.617.2.34;21J;Delta;21J (Delta);34.027778;mediocre;41;6;0;0;30;2;0;99;0;2;G210T	C241T	C346T	C3037T	A3908G	G4181T	C6402T	C7124T	C8986T	G9053T	G9441T	C10029T	A11201G	A11332G	C14408T	G15451A	C16466T	G18255T	C19220T	C21618G	C22498T	T22917G	C22995A	A23403G	G23593C	C23604G	A24232G	C25469T	G25785T	G26109A	C26681T	T26767C	G27014T	T27638C	C27752T	C27874T	A28461G	G28881T	G28916T	G29402T	G29742T;28248-28253;;T21846C	A21987G	A24410G;;C346T	A3908G	A24232G	G25785T;3;0;4;7;;M:I82T	N:D63G	N:R203M	N:G215C	N:D377Y
hCoV-19/Cameroon/CERI-KRISP-K026422/2021;21J (Delta);B.1.617.2;B.1.617.2;21J;Delta;21J (Delta);0.963735;good;40;6;0;0;32;2;0;540;0;2;G210T	C241T	G2830T	C3037T	A3722G	G4181T	C6402T	C7124T	C8986T	G9053T	C10029T	A11201G	A11332G	C13335T	C14408T	G15007A	G15451A	C16466T	A18360G	C19220T	C19951T	C21618G	T22917G	C22995A	A23403G	C23604G	T23677C	G24410A	C25469T	T26767C	T27638C	C27752T	C27874T	T28114C	A28461G	G28881T	G28916T	C29353T	G29402T	G29742T;28248-28253;;;;G2830T	A3722G	C13335T	G15007A	A18360G	C19951T	T23677C	T28114C	C29353T;0;0;9;9;;M:I82T	N:D63G	N:R203M
hCoV-19/Cameroon/CERI-KRISP-K026424/2021;19A;B;B;19A;unassigned;19A;307.043419;bad;11;6;0;0;10;2;0;3497;0;0;C10029T	G13812T	C14408T	C16466T	C16989T	C21618G	T26767C	C27874T	A28461G	G29402T	G29742T;28248-28253;;;C10029T|21J&21K&21L&22C&22B&22A&21H&21G&21M&22D	C14408T|21J&21K&21L&20I&20A&21I&20B&22C&22B&20E&20C&20G&21A&20J&21C&22A&20H&20D&21H&20F&21D&21B&21G&21M&22D	C16466T|21J&21I&21A	C21618G|21J&21I&21A	T26767C|21J&21I&21A&21D	C27874T|21J	A28461G|21J&21I&21A	G29402T|21J&21I&21A&21B	G29742T|21J&21I&21A&21B;G13812T	C16989T;0;9;2;11;;M:I82T	N:D63G	N:D377Y	ORF1a:T3255I	ORF1b:M115I	ORF1b:P314L	ORF1b:P1000L	ORF7b:T40I	ORF9b:T60A	S:T19R;ORF8:D119-	ORF8:F120-;;1561-1597	1912-1933	2132-2550	3169-3220	3462-3496	3756-3783	5194-5295	5618-5732	6389-6517	7099-7104	7682-7780	7949-7981	8649-8651	9212-9268	11066-11082	12403-12420	17924-17975	19187-19585	20154-20222	20457-20582	21439-21592
hCoV-19/Cameroon/CERI-KRISP-K026425/2021;21J (Delta);AY.4;B.1.617.2.4;21J;Delta;21J (Delta);6.250000;good;37;6;0;0;30;2;0;273;0;2;G210T	C241T	G564A	C2544T	C3037T	G4181T	C6402T	C7124T	C7851T	C8986T	G9053T	C10029T	A11201G	A11332G	G13124A	C14408T	G15451A	C16466T	T17040C	C19220T	C21304T	C21618G	T22917G	C22995A	A23403G	C23604G	C25469T	T26767C	G26951T	T27638C	C27752T	C27874T	A28461G	G28881T	G28916T	G29402T	G29742T;28248-28253;;A24410G;C21304T|20G;G564A	C2544T	G13124A	G26951T;1;1;4;6;;M:I82T	N:D63G	N:R203M	N:G215C	N:D377Y	ORF1a:S100N	ORF1a:T760I	ORF1a:A1306S	ORF1a:P2046L	ORF1a:P2287S	ORF1a:A2529V
hCoV-19/Cameroon/CERI-KRISP-K026427/2021;21J (Delta);B.1.617.2;B.1.617.2;21J;Delta;21J (Delta);15.920168;good;41;6;0;0;33;2;0;668;0;2;G210T	C241T	C3037T	A3722G	G4181T	C6402T	C7124T	C8986T	G9053T	C10029T	A11201G	A11332G	C12171T	G13723T	C14408T	G15007A	G15451A	C16466T	A18360G	C18698T	C19220T	C19951T	C21618G	T22917G	C22995A	A23403G	C23604G	T23677C	C25469T	G26506T	T26767C	T27638C	C27752T	C27874T	T28114C	C28333T	A28461G	G28881T	G28916T	G29402T	G29742T;28248-28253;;A24410G;;A3722G	C12171T	G13723T	G15007A	A18360G	C18698T	C19951T	T23677C	G26506T	T28114C
hCoV-19/Cameroon/CERI-KRISP-K026428/2021;21J (Delta);B.1.617.2;B.1.617.2;21J;Delta;21J (Delta);11.111111;good;41;6;0;0;32;2;0;188;0;2;G210T	C241T	C1722T	C3037T	A3722G	G4181T	C6402T	C7124T	C8986T	G9053T	C10029T	A11201G	A11332G	C14408T	G15007A	G15451A	C16466T	C17883T	A18360G	C19220T	C19951T	C21618G	T22917G	C22995A	C23029T	A23403G	C23604G	T23677C	G24410A	C25469T	T26767C	T27638C	C27752T	C27874T	T28114C	A28461G	G28703C	G28881T	G28916T	G29402T	G29742T;28248-28253;;A21987G;;C1722T	A3722G	G15007A	C17883T	A18360G	C19951T	C23029T	T23677C	T28114C	G28703C;1;0;10;11;;M:I82T
hCoV-19/Cameroon/CERI-KRISP-K026429/2021;21J (Delta);AY.109;B.1.617.2.109;21J;Delta;21J (Delta);4.340278;good;42;12;0;0;34;4;0;1;0;3;G210T	C241T	C3037T	G3308A	G4181T	C6286T	C6402T	C7124T	C8986T	G9053T	C10029T	A11201G	A11332G	A11595G	C14408T	A14836G	G15451A	C16466T	C19220T	C21618G	C21846T	G21987A	T22917G	C22995A	A23403G	C23604G	G24410A	C25469T	T26767C	C27549T	T27638C	C27752T	C27874T	A28461G	G28881T	G28916T	C29160T	G29402T	G29477T	C29642T	G29742T	G29825A;22029-22034	28248-28253;;;C6286T|20E	C21846T|21K&21J&21H&21B&21M;G3308A	C29160T	G29477T	C29642T	G29825A;0;2;5;7;;M:I82T	N:D63G	N:R203M
hCoV-19/Cameroon/CERI-KRISP-K026430/2021;21J (Delta);AY.109;B.1.617.2.109;21J;Delta;21J (Delta);0.007257;good;38;6;0;0;29;2;0;323;0;3;G210T	C241T	C3037T	G4181T	C6286T	C6402T	C7124T	C8986T	G9053T	C10029T	A11201G	A11332G	A11595G	C14408T	A14836G	G15451A	C16466T	C19220T	C21618G	T22917G	C22995A	A23403G	C23604G	G24410A	C25469T	T26767C	C27549T	T27638C	C27752T	C27874T	A28461G	G28881T	G28916T	C29160T	G29402T	C29642T	G29742T	G29825A;28248-28253;;;C6286T|20E;C29160T	C29642T	G29825A;0;1;3;4;;M:I82T	N:D63G	N:R203M	N:G215C	N:T296I	N:D377Y	ORF1a:A1306S	ORF1a:P2046L	ORF1a:P2287S	ORF1a:V2930L	ORF1a:T3255I
hCoV-19/Cameroon/CERI-KRISP-K026431/2021;21J (Delta);AY.4;B.1.617.2.4;21J;Delta;21J (Delta);14.062500;good;38;6;0;0;31;2;0;270;0;2;G210T	C241T	G564A	C2544T	C2973T	C3037T	G4181T	C6120T	C6402T	C7124T	C7851T	C8986T	G9053T	C10029T	A11201G	A11332G	C14408T	G15451A	C16466T	T17040C	C19220T	C21618G	T22917G	C22995A	A23403G	C23604G	G24410A	C25469T	T26767C	G27074A	T27638C	C27752T	C27874T	A28461G	G28881T	G28916T	G29402T	G29742T;28248-28253;;T21846C	A21987G;;G564A	C2544T	C2973T	C6120T	G27074A;2;0;5;7;;M:I82T	N:D63G	N:R203M	N:G215C	N:D377Y	ORF1a:S100N	ORF1a:T760I	ORF1a:A903V
hCoV-19/Cameroon/CERI-KRISP-K026433/2021;21J (Delta);B.1.617.2;B.1.617.2;21J;Delta;21J (Delta);56.250000;mediocre;44;12;0;0;35;4;0;267;0;4;G210T	C241T	C3037T	G3431T	A3722G	C3732T	G4181T	C6402T	C7124T	G8372T	C8986T	G9053T	C10029T	A11201G	A11332G	C12073T	C12733T	C14408T	G15007A	G15451A	C16466T	A18360G	C19220T	C19951T	C20740A	C21618G	T22917G	C22995A	A23403G	C23604G	T23677C	C25469T	G25855T	T26767C	T27638C	C27752T	C27874T	T28114C	A28461G	G28881T	G28916T	C29167T	G29402T	G29742T;22029-22034	28248-28253;;A21987G	A24410G;;G3431T	A3722G	C3732T	G8372T	C12073T
hCoV-19/Cameroon/CERI-KRISP-K026436/2021;19A;B;B;19A;unassigned;19A;303.549660;bad;5;0;0;0;3;0;0;4992;0;0;T519G	G13812T	C14408T	C16989T	G29742T;;;;C14408T|21J&21K&21L&20I&20A&21I&20B&22C&22B&20E&20C&20G&21A&20J&21C&22A&20H&20D&21H&20F&21D&21B&21G&21M&22D	G29742T|21J&21I&21A&21B;T519G	G13812T	C16989T;0;2;3;5;;ORF1a:M85R	ORF1b:M115I	ORF1b:P314L;;;201-330	723	961-979	1231-1256	1539-1708	1822-1851	1953-1994	2163-2558	3163-3220	3768-4038	4666-4669	4971-4991	5557-5620	6516-6530	7383-7522	8275-8317	8636-8637	8876-8951	9201-9227	9835-9873	10999-11047	11308-11329	12455-12459	13487-13507	13974-14007	14238-14243	14854-14885	15808-15882	16758-16766	17427-17490	18026-18089	19281-19590	20049-20480	21146-21157	21424-22856	23050-23140	23487-23534	23650-23652	24143-24184	25351-25611	25867-25999
hCoV-19/Cameroon/CERI-KRISP-K026437/2021;21J (Delta);AY.109;B.1.617.2.109;21J;Delta;21J (Delta);16.316269;good;39;6;0;0;31;2;0;916;0;2;C203T	G210T	C241T	C3037T	G4181T	C5878T	C6402T	C7124T	C8986T	G9053T	C10029T	C10277A	A11201G	A11332G	A11595G	G13654A	C14408T	A14836G	G15451A	C16466T	C19097T	C19220T	C21618G	T22917G	C22995A	A23403G	G24410A	G25278A	T26767C	C27549T	T27638C	C27752T	C27874T	G28048T	A28461G	G28881T	G28916T	G29402T	G29742T;28248-28253;;G23604C;G28048T|20I;C203T	C5878T	C10277A	G13654A	C19097T	G25278A;1;1;6;8;;M:I82T	N:D63G	N:R203M	N:G215C	N:D377Y	ORF1a:A1306S	ORF1a:P2046L
hCoV-19/Cameroon/CERI-KRISP-K026438/2021;21A (Delta);B.1.617.2;B.1.617.2;21A;Delta;21A (Delta);818.530864;bad;25;6;0;0;16;2;0;4770;0;2;G210T	C241T	T383C	C1191T	C1267T	C7124T	C9891T	C12784T	T12946C	G13812T	C14408T	G15451A	G16416T	C16466T	T22917G	C22995A	A23403G	G24410A	C24745T	A28461G	C29095T	C29137T	G29402T	G29427A	G29742T;28248-28253;;T5184C	C11418T	G23604C	C26767T	C27638T	T27739C	T27752C	T28690G	T28881G;C7124T|21J&21G&20D;T383C	C12784T	G13812T	G16416T	C29095T	C29137T;9;1;6;16;;N:D63G	N:D377Y	N:R385K	ORF1a:S40P	ORF1a:P309L	ORF1a:P2287S	ORF1a:A3209V	ORF1b:M115I	ORF1b:P314L	ORF1b:G662S	ORF1b:P1000L	ORF9b:T60A	S:L452R
hCoV-19/Cameroon/CERI-KRISP-K026439/2021;21J (Delta);AY.109;B.1.617.2.109;21J;Delta;21J (Delta);29.537462;good;39;6;0;0;31;2;0;1459;0;2;G210T	C241T	C3037T	G4181T	C5878T	C6402T	C7124T	C8986T	G9053T	C9391T	C10029T	C10277A	A11201G	A11332G	A11595G	G13654A	C14408T	A14836G	G15451A	C16466T	C19097T	C19220T	C21618G	T22917G	C22995A	A23403G	G24410A	G25278A	T26767C	C27549T	T27638C	C27752T	C27874T	G28048T	A28461G	G28881T	G28916T	G29402T	G29742T;28248-28253;;G23604C;G28048T|20I;C5878T	C9391T	C10277A	G13654A	C19097T	G25278A;1;1;6;8;;M:I82T	N:D63G	N:R203M	N:G215C	N:D377Y	ORF1a:A1306S	ORF1a:P2046L
hCoV-19/Cameroon/CERI-KRISP-K026441/2021;21J (Delta);AY.109;B.1.617.2.109;21J;Delta;21J (Delta);52.601938;mediocre;34;6;0;0;27;2;0;2255;0;1;G210T	C241T	G530A	C3037T	G4181T	C5878T	C6402T	C7124T	C8986T	G9053T	C10029T	C10277A	A11201G	A11332G	A11595G	C14408T	A14836G	C16466T	C19220T	C21618G	T22917G	C22995A	A23403G	G24410A	T26767C	C27549T	T27638C	C27752T	C27874T	A28461G	G28881T	G28916T	G29402T	G29742T;28248-28253;;G23604C;;G530A	C5878T	C10277A;1;0;3;4;;M:I82T	N:D63G	N:R203M	N:G215C	N:D377Y	ORF1a:V89I	ORF1a:A1306S	ORF1a:P2046L	ORF1a:P2287S	ORF1a:V2930L	ORF1a:T3255I	ORF1a:L3338I	ORF1a:T3646A	ORF1a:Q3777R	ORF1b:P314L
hCoV-19/Cameroon/CERI-KRISP-K026442/2021;21J (Delta);AY.109;B.1.617.2.109;21J;Delta;21J (Delta);22.645940;good;39;6;0;0;31;2;0;1217;0;2;G210T	C241T	C3037T	G4181T	C5878T	C6402T	C7124T	C8986T	G9053T	C9391T	C10029T	C10277A	A11201G	A11332G	A11595G	G13654A	C14408T	A14836G	G15451A	C16466T	C19097T	C19220T	C21618G	T22917G	C22995A	A23403G	G24410A	G25278A	T26767C	C27549T	T27638C	C27752T	C27874T	G28048T	A28461G	G28881T	G28916T	G29402T	G29742T;28248-28253;;G23604C;G28048T|20I;C5878T	C9391T	C10277A	G13654A	C19097T	G25278A;1;1;6;8;;M:I82T	N:D63G	N:R203M	N:G215C	N:D377Y	ORF1a:A1306S	ORF1a:P2046L
hCoV-19/Cameroon/CERI-KRISP-K026443/2021;21J (Delta);AY.109;B.1.617.2.109;21J;Delta;21J (Delta);928.539931;bad;25;6;0;0;19;2;0;3844;0;1;G210T	C241T	C3037T	G4181T	C5878T	C7124T	C8986T	G9053T	C9391T	C10277A	A11201G	A11595G	C14408T	A14836G	G15451A	C16466T	C19097T	C22995A	A23403G	T26767C	C27874T	G28048T	A28461G	G29402T	G29742T;28248-28253;;T6402C	G11332A	T19220C	G21618C	G22917T	A24410G	T27549C	C27638T	T27752C	T28881G	T28916G;G28048T|20I;C5878T	C9391T	C10277A	C19097T;11;1;4;16;;M:I82T	N:D63G	N:D377Y	ORF1a:A1306S	ORF1a:P2287S	ORF1a:V2930L	ORF1a:L3338I	ORF1a:T3646A	ORF1a:Q3777R	ORF1b:P314L	ORF1b:I457V	ORF1b:G662S	ORF1b:P1000L
hCoV-19/Cameroon/CERI-KRISP-K026445/2021;21J (Delta);AY.34;B.1.617.2.34;21J;Delta;21J (Delta);42.757575;mediocre;48;6;0;0;34;2;0;1289;0;2;G210T	C241T	C1812T	C3037T	C3140T	G4181T	C6402T	C7124T	C8986T	G9053T	G9441T	C10029T	A11201G	A11219G	A11332G	C14408T	C15346A	G15451A	C16466T	C17802T	G18255T	C19220T	G21123T	C21304A	C21618G	C22498T	T22917G	C22995A	A23403G	G23593C	C23604G	A24232G	G24410A	G25785T	G26109A	C26681T	T26767C	G27014T	T27638C	C27849T	C27874T	G28001T	A28461G	G28881T	G28916T	G29402T	A29700G	G29742T;28248-28253;;T27752C;A29700G|21J;C1812T	C3140T	A11219G
hCoV-19/Cameroon/CERI-KRISP-K026466/2021;21J (Delta);B.1.617.2;B.1.617.2;21J;Delta;21J (Delta);2.780662;good;42;6;0;0;31;2;0;598;0;2;T13C	G210T	C241T	C2388T	C2485T	C3037T	A3722G	G4181T	G4207T	C6402T	C7124T	C8986T	G9053T	C10029T	A11201G	A11332G	C14408T	G15007A	G15451A	C16466T	A18360G	C19220T	C19951T	C21618G	T22917G	C22995A	A23403G	C23604G	T23677C	G24410A	C25469T	T26767C	T27638C	C27752T	C27874T	T28114C	C28163T	A28461G	G28881T	G28916T	G29402T	G29742T;28248-28253;;;;T13C	C2388T	C2485T	A3722G	G4207T	G15007A	A18360G	C19951T	T23677C
hCoV-19/Cameroon/CERI-KRISP-K026469/2021;21J (Delta);B.1.617.2;B.1.617.2;21J;Delta;21J (Delta);692.156722;bad;20;6;0;0;15;2;0;4915;0;1;C6402T	C8986T	G9053T	C10029T	C14408T	G15451A	C16466T	C17802T	C19220T	C19763T	G21123T	C21618G	C22995A	A23403G	G27014T	C27874T	A28461G	G29402T	A29700G	G29742T;28248-28253;;T241C	T3037C	T4181G	T7124C	G11201A	G22917T	A24410G	C26767T;A29700G|21J;C17802T	C19763T	G21123T	G27014T;8;1;4;13;;N:D63G	N:D377Y	ORF1a:P2046L	ORF1a:V2930L	ORF1a:T3255I	ORF1b:P314L	ORF1b:G662S	ORF1b:P1000L	ORF1b:A1918V	ORF1b:T2099I	ORF7b:T40I	ORF9b:T60A	S:T19R	S:T478K	S:D614G;ORF8:D119-	ORF8:F120-;;77-215	1140-1265	2171-2839	3154-3156	3814-3863	4054-4067
hCoV-19/Cameroon/CERI-KRISP-K026470/2021;21J (Delta);B.1.617.2;B.1.617.2;21J;Delta;21J (Delta);7.060000;good;38;6;0;0;29;2;0;543;0;2;G210T	C241T	C3037T	A3722G	G4181T	C5974T	C6402T	C7124T	C8986T	G9053T	C10029T	A11201G	A11332G	C14408T	G15007A	G15451A	C16466T	C17883T	A18360G	C19220T	C19951T	C21618G	T22917G	C22995A	A23403G	C23604G	T23677C	G24410A	T26767C	T27638C	C27752T	C27874T	T28114C	A28461G	G28881T	G28916T	G29402T	G29742T;28248-28253;;T25469C;;A3722G	C5974T	G15007A	C17883T	A18360G	C19951T	T23677C	T28114C;1;0;8;9;;M:I82T	N:D63G	N:R203M	N:G215C	N:D377Y	ORF1a:I1153V
hCoV-19/Cameroon/CERI-KRISP-K026471/2021;21J (Delta);AY.109;B.1.617.2.109;21J;Delta;21J (Delta);27.344736;good;39;6;0;0;32;2;0;1595;0;2;G210T	C241T	C3037T	G4181T	A4967G	C6402T	C6861T	C7124T	C8986T	G9053T	C10029T	A11201G	A11332G	A11595G	G13654A	C14408T	A14836G	G15451A	C16466T	C19220T	C21618G	T22917G	C22993T	C22995A	A23403G	C23997T	G24410A	T26767C	C27549T	T27638C	C27752T	C27874T	A28461G	G28851T	G28881T	G28916T	G29235T	G29402T	G29742T;28248-28253;;G23604C;;A4967G	C6861T	G13654A	C22993T	C23997T	G28851T	G29235T;1;0;7;8;;M:I82T	N:D63G	N:S193I	N:R203M	N:G215C	N:G321V
hCoV-19/Cameroon/CERI-KRISP-K026474/2021;19A;B;B;19A;unassigned;19A;121.668532;bad;3;0;0;0;2;0;0;3244;0;0;C14408T	A23403G	G29742T;;;;C14408T|21J&21K&21L&20I&20A&21I&20B&22C&22B&20E&20C&20G&21A&20J&21C&22A&20H&20D&21H&20F&21D&21B&21G&21M&22D	A23403G|21J&21K&21L&20I&20A&21I&20B&22C&22B&20C&20E&20G&21A&20J&21C&22A&20H&21H&20D&20F&21D&21B&21G&21M&22D	G29742T|21J&21I&21A&21B;;0;3;0;3;;ORF1b:P314L	S:D614G;;;1582-1606	2171-2573	3469-3484	3833-3941	4060-4070	8888-8991	9842-9849	11051-11056	19286-19573	19907-20226	20504-20508	21154-21224	21426-22799	23571-23693	24399-24403	25348-25623	25988-26034	28679-28731;;;89181;116;29847;0.885763970170217;3000;109.037037;bad;3244;10;0;good;0;24;4;16.666667;good;12;;0;good;0;;0;;0;0;good;;0;0;good;false;;;
hCoV-19/Cameroon/CERI-KRISP-K026475/2021;19A;B;B;19A;unassigned;19A;196.382222;bad;7;0;0;0;5;0;0;3342;0;0;G210T	C241T	A11201G	C14408T	T26767C	A28461G	G29742T;;;;G210T|21J&21I&21A&21B	C241T|21J&21K&21L&20I&20A&21I&20B&22C&22B&20E&20C&20G&21A&20J&21C&22A&20H&20D&21H&20F&21D&21B&21G&21M&22D	A11201G|21J&21B	C14408T|21J&21K&21L&20I&20A&21I&20B&22C&22B&20E&20C&20G&21A&20J&21C&22A&20H&20D&21H&20F&21D&21B&21G&21M&22D	T26767C|21J&21I&21A&21D	A28461G|21J&21I&21A	G29742T|21J&21I&21A&21B;;0;7;0;7;;M:I82T	N:D63G	ORF1a:T3646A	ORF1b:P314L	ORF9b:T60A;;;1283-1329	1593-1607	2192-2583	3471-3484	3723-3798	4976-4996	5262-5328	9843-9853	10035-10090	13540-13616	19286-19573	19907-19909	20160-20319	20391-20736	21155-21593	21733-22738	23515-23551	23837-23845	24410-24417	25362-25625	26893-26898;;;89396;39;29847;0.885061699495034;3000;112.666667;bad;3342;10;0;good;0;24;20;83.333333;mediocre;28;;0;good;0;;0;;0;0;good;;0;0;good;false;;;
hCoV-19/Cameroon/CERI-KRISP-K026476/2021;21J (Delta);B.1.617.2;B.1.617.2;21J;Delta;21J (Delta);84.309753;mediocre;38;6;0;0;27;2;0;1341;0;2;G210T	C241T	C715T	C2675T	C3037T	A3722G	G4181T	C6402T	C6781T	C7124T	C8986T	G9053T	C10029T	A11201G	A11332G	C14408T	G15007A	G15451A	C16466T	A18360G	C19220T	C21618G	T22917G	C22995A	A23403G	T23677C	G24410A	T26767C	T27638C	C27752T	C27874T	T28114C	G28881T	G28916T	G29402T	G29477T	C29614T	G29742T;28248-28253;;G23604C	T25469C	G28461A;;C715T	C2675T	A3722G	C6781T	G15007A	A18360G	T23677C	T28114C	G29477T	C29614T;3;0;10;13;;M:I82T	N:R203M
hCoV-19/Cameroon/CERI-KRISP-K026477/2021;21J (Delta);AY.34;B.1.617.2.34;21J;Delta;21J (Delta);7.761989;good;49;6;0;0;35;2;0;632;0;2;G210T	C241T	C1812T	C3037T	C3140T	G4181T	C6402T	C7124T	C8986T	G9053T	G9441T	C10029T	A11201G	A11219G	A11332G	C14408T	C15346A	G15451A	C16466T	C17802T	G18255T	C19220T	G21123T	C21618G	C22498T	T22917G	C22995A	A23403G	G23593C	C23604G	A24232G	G24410A	C25469T	G25785T	G26109A	C26681T	T26767C	G27014T	T27638C	C27752T	C27849T	C27874T	G28001T	A28461G	G28881T	G28916T	G29402T	A29700G	G29742T;28248-28253;;;A29700G|21J;C1812T	C3140T
hCoV-19/Cameroon/CERI-KRISP-K026478/2021;21J (Delta);AY.109;B.1.617.2.109;21J;Delta;21J (Delta);30.527370;mediocre;41;6;0;0;32;2;0;1567;0;2;G210T	C241T	C823T	C3037T	C3176T	G3431A	G4181T	C6402T	C7124T	C7800T	C8986T	G9053T	C10029T	A11201G	A11332G	A11595G	C14408T	A14836G	G15451A	C16466T	A18399G	C19220T	G20578T	C21618G	A22881T	T22917G	C22995A	A23403G	G24357T	G24410A	A26019G	T26767C	C27549T	T27638C	C27752T	C27874T	A28461G	G28881T	G28916T	G29402T	G29742T;28248-28253;;G23604C;;C823T	C3176T	G3431A	C7800T	A18399G	G20578T	A22881T	G24357T	A26019G;1;0;9;10;;M:I82T	N:D63G
hCoV-19/Cameroon/CERI-KRISP-K026479/2021;21A (Delta);B.1.617.2;B.1.617.2;21A;Delta;21A (Delta);713.626341;bad;25;6;0;0;20;2;0;3602;0;2;G210T	C241T	C823T	C7800T	G9053T	A11201G	A11595G	C14408T	A14836G	G15451A	C16466T	A18399G	C19220T	G20578T	C21618G	A23403G	G24357T	A26019G	T26767C	C27874T	A28461G	G28881T	G28916T	G29402T	G29742T;28248-28253;;T3037C	G22917T	A22995C	A24410G	C27638T	T27752C;G9053T|21J	A11201G|21J&21B	C19220T|21J	C27874T|21J	G28916T|21J;C823T	C7800T	A11595G	A14836G	A18399G	G20578T	G24357T	A26019G;6;5;8;19;;M:I82T	N:D63G	N:R203M	N:G215C	N:D377Y	ORF1a:T2512I	ORF1a:V2930L	ORF1a:T3646A	ORF1a:Q3777R	ORF1b:P314L
hCoV-19/Cameroon/CERI-KRISP-K026480/2021;21J (Delta);AY.45;B.1.617.2.45;21J;Delta;21J (Delta);772.919012;bad;19;6;0;0;16;2;0;5514;0;2;C3037T	C6402T	C7124T	A11332G	G13812T	C14408T	G15451A	C15603T	C21618G	C22995A	A23403G	C23997T	G24410A	T26767C	C27874T	A28461G	G28881T	G28916T	G29742T;28248-28253;;T10029C	G11201A	T16466C	A21987G	G22917T	G23604C	C27638T	T27752C	T29402G;;C15603T	C23997T;9;0;2;11;;M:I82T	N:D63G	N:R203M	N:G215C	ORF1a:P2046L	ORF1a:P2287S	ORF1b:M115I	ORF1b:P314L	ORF1b:G662S	ORF7b:T40I	ORF9b:T60A	S:T19R	S:T478K	S:D614G	S:P812L	S:D950N;ORF8:D119-	ORF8:F120-;;703-804	946-968	1232-1250	1628-2009	2168-2573	3741-4671	4961-4979
hCoV-19/Cameroon/CERI-KRISP-K026482/2021;21J (Delta);B.1.617.2;B.1.617.2;21J;Delta;21J (Delta);57.705586;mediocre;42;6;0;0;30;2;0;1041;0;2;G210T	C241T	C3037T	G3307A	A3722G	G4181T	C6402T	C7124T	C8986T	G9053T	C9907T	C10029T	A11201G	A11332G	C11671G	C12624T	C14408T	G15007A	G15451A	C16466T	T17784C	A18360G	C19220T	C19951T	C21618G	T22917G	C22995A	A23403G	T23677C	T24016C	T24022C	G24410A	T26767C	T27638C	C27752T	C27874T	T28114C	A28461G	G28881T	G28916T	G29402T	G29742T;28248-28253;;G23604C	T25469C;;G3307A	A3722G	C9907T	C11671G	C12624T	G15007A	T17784C	A18360G
hCoV-19/Cameroon/CERI-KRISP-K026484/2021;21J (Delta);AY.4;B.1.617.2.4;21J;Delta;21J (Delta);32.192623;mediocre;38;6;0;0;32;2;0;756;0;2;G210T	C241T	G564A	C2544T	C3037T	G4181T	C6402T	C7124T	C7851T	C8637T	C8986T	G9053T	C10029T	A11201G	A11332G	C14408T	G15451A	C16466T	T17040C	C17410T	C19220T	C21618G	T22917G	C22995A	A23403G	C23604G	G24410A	G25217T	C25613T	T26767C	T27638C	C27752T	C27874T	A28461G	G28881T	G28916T	G29402T	G29742T;28248-28253;;A21987G	T25469C;C17410T|21L&22C&22B&22A&22D;G564A	C2544T	C8637T	G25217T	C25613T;2;1;5;8;;M:I82T	N:D63G	N:R203M	N:G215C	N:D377Y	ORF1a:S100N	ORF1a:T760I	ORF1a:A1306S
hCoV-19/Cameroon/CERI-KRISP-K026485/2021;19A;B;B;19A;unassigned;19A;224.262346;bad;9;0;0;0;7;0;0;2835;0;0;C3037T	C7124T	A11201G	A11332G	A23403G	T26767C	A28461G	G29402T	G29742T;;;;C3037T|21J&21K&21L&20I&20A&21I&20B&22C&22B&20E&20C&20G&21A&20J&21C&22A&20H&21H&20D&20F&21D&21B&21G&21M&22D	C7124T|21J&21G&20D	A11201G|21J&21B	A11332G|21J	A23403G|21J&21K&21L&20I&20A&21I&20B&22C&22B&20C&20E&20G&21A&20J&21C&22A&20H&21H&20D&20F&21D&21B&21G&21M&22D	T26767C|21J&21I&21A&21D	A28461G|21J&21I&21A	G29402T|21J&21I&21A&21B	G29742T|21J&21I&21A&21B;;0;9;0;9;;M:I82T	N:D63G	N:D377Y	ORF1a:P2287S	ORF1a:T3646A	ORF9b:T60A	S:D614G;;;1597-1604	1878-1942	2168-2573	4025-4064	8959-8966	9111-9121	13381-13492	14223-14228	19286-19593	20111-20207	21160-21593	21733-21767	21938-22288	22385-22493	22573-22743	23650-23655	24399-24418	25363-25610	26328-26443	27512-27550	27831-27846	28797-28999	29848-29873;;;89406;89;29903;0.9022171688459352;3000;93.888889;mediocre;2835;10;0;good;0;24;28;116.666667;bad;36;;0;good;0;;0;;0;0;good;;0;0;good;false;;;
hCoV-19/Cameroon/CERI-KRISP-K026486/2021;21J (Delta);B.1.617.2;B.1.617.2;21J;Delta;21J (Delta);59.267298;mediocre;43;12;0;0;31;4;0;769;0;2;G210T	C241T	C715T	C3037T	A3722G	G3728T	G4181T	C6402T	C7124T	A8494G	C8986T	G9053T	C10029T	A11201G	A11332G	G11837A	G11842A	C14408T	G15007A	G15451A	C16466T	A18360G	C19220T	C19951T	G21608T	C21618G	T22917G	C22995A	A23403G	C23604G	T23677C	T23878G	A24292G	G24410A	T26767C	T27638C	C27752T	C27874T	T28114C	G28881T	G28916T	G29402T	G29742T;22029-22034	28248-28253;;A21987G	G28461A;;C715T	A3722G	G3728T	A8494G	G11837A	G11842A
hCoV-19/Cameroon/CERI-KRISP-K026487/2021;21J (Delta);B.1.617.2;B.1.617.2;21J;Delta;21J (Delta);9.201389;good;39;12;0;0;29;4;0;525;0;2;G210T	C241T	C715T	C3037T	A3722G	G4181T	C6402T	C7124T	C8986T	G9053T	C10029T	A11201G	A11332G	G11842A	C14408T	C14793T	G15007A	G15451A	C16466T	A18360G	C19220T	C19951T	C21618G	T22917G	C22995A	A23403G	C23604G	T23677C	G24410A	C25469T	T26767C	T27638C	C27752T	C27874T	T28114C	G28881T	G28916T	G29402T	G29742T;22029-22034	28248-28253;;G28461A;;C715T	A3722G	G11842A	C14793T	G15007A	A18360G	C19951T	T23677C	T28114C;1;0;9;10;;M:I82T	N:R203M	N:G215C
hCoV-19/Cameroon/CERI-KRISP-K026488/2021;21J (Delta);AY.109;B.1.617.2.109;21J;Delta;21J (Delta);4.340278;good;38;12;0;0;31;4;0;63;0;2;G210T	C241T	C3037T	G4181T	C6286T	C6402T	C7124T	C8986T	G9053T	C10029T	A11201G	A11332G	A11595G	C14408T	A14836G	G15451A	C16466T	C19220T	C19868T	C21618G	T22917G	C22995A	A23403G	C23604G	G24410A	C25469T	T26767C	C27549T	T27638C	C27643T	C27752T	C27874T	A28461G	G28881T	G28916T	G29402T	G29742T	G29825A;22029-22034	28248-28253;;A21987G;C6286T|20E;C19868T	C27643T	G29825A;1;1;3;5;;M:I82T	N:D63G	N:R203M	N:G215C	N:D377Y	ORF1a:A1306S	ORF1a:P2046L	ORF1a:P2287S	ORF1a:V2930L	ORF1a:T3255I
hCoV-19/Cameroon/CERI-KRISP-K026489/2021;21J (Delta);B.1.617.2;B.1.617.2;21J;Delta;21J (Delta);29.340278;good;46;6;0;0;34;2;0;276;0;4;G210T	C241T	T1936C	C3037T	A3722G	C3732T	G4181T	C6402T	C7124T	C8320T	C8986T	G9053T	C10029T	A11201G	A11332G	C12073T	C12733T	C14408T	G15007A	G15451A	C16466T	A17525G	A18360G	C19220T	C19951T	C21618G	A22496G	T22917G	C22995A	A23403G	C23604G	T23677C	G24410A	C25308T	C25469T	T26767C	T27638C	C27752T	C27874T	T28114C	A28461G	G28881T	G28916T	C29167T	G29402T	G29742T;28248-28253;;A21987G;;T1936C	A3722G	C3732T	C8320T	C12073T
hCoV-19/Cameroon/CERI-KRISP-K026490/2021;21J (Delta);B.1.617.2;B.1.617.2;21J;Delta;21J (Delta);96.665806;mediocre;32;6;0;0;27;2;0;2141;0;1;G210T	C241T	C3037T	A3722G	G4181T	C6402T	C7124T	C10029T	A11201G	A11332G	C14408T	G15007A	G15451A	C16466T	A18360G	C19220T	C21618G	T22917G	C22995A	A23403G	T23677C	G24410A	G25793A	T26767C	T27638C	C27752T	C27874T	T28114C	G28307A	A28461G	G29402T	G29742T;28248-28253;;T8986C	T28881G	T28916G;;A3722G	G15007A	A18360G	T23677C	G25793A	T28114C	G28307A;3;0;7;10;;M:I82T	N:A12T	N:D63G	N:D377Y	ORF1a:I1153V	ORF1a:A1306S	ORF1a:P2046L	ORF1a:P2287S	ORF1a:T3255I	ORF1a:T3646A	ORF1b:P314L
hCoV-19/Cameroon/CERI-KRISP-K026491/2021;21J (Delta);AY.34;B.1.617.2.34;21J;Delta;21J (Delta);7.471111;good;40;6;0;0;30;2;0;1038;0;2;G210T	C241T	C3037T	A3908G	G4181T	C6402T	C7124T	C8986T	G9053T	G9441T	C10029T	A11201G	A11332G	C14408T	G15451A	C16466T	G18255T	C19220T	C21618G	C22498T	T22917G	C22995A	A23403G	G23593C	C23604G	A24232G	G24410A	G25785T	G26109A	C26681T	T26767C	G27014T	T27638C	C27752T	C27874T	A28461G	G28881T	G28916T	G29402T	G29742T;28248-28253;;;;A3908G	A24232G	G25785T;0;0;3;3;;M:I82T	N:D63G	N:R203M	N:G215C	N:D377Y	ORF1a:I1215V	ORF1a:A1306S	ORF1a:P2046L	ORF1a:P2287S
hCoV-19/Cameroon/CERI-KRISP-K026492/2021;21J (Delta);B.1.617.2;B.1.617.2;21J;Delta;21J (Delta);12.063457;good;37;6;0;0;31;2;0;951;0;2;G210T	C241T	C3037T	A3722G	G4181T	C6402T	C7124T	C8986T	G9053T	C10029T	A11201G	A11332G	C14408T	G15007A	G15451A	C16466T	A18360G	C19220T	C19951T	C21618G	T22917G	C22995A	A23403G	T23677C	G24410A	G25793A	T26767C	T27638C	C27752T	C27874T	T28114C	G28307A	A28461G	G28881T	G28916T	G29402T	G29742T;28248-28253;;G23604C;;A3722G	G15007A	A18360G	C19951T	T23677C	G25793A	T28114C	G28307A;1;0;8;9;;M:I82T	N:A12T	N:D63G	N:R203M	N:G215C	N:D377Y	ORF1a:I1153V
hCoV-19/Cameroon/CERI-KRISP-K026494/2021;21J (Delta);AY.109;B.1.617.2.109;21J;Delta;21J (Delta);21.006944;good;37;6;0;0;28;2;0;274;0;3;G210T	C241T	C3037T	G4181T	C6286T	C6402T	C7124T	C8986T	G9053T	C10029T	A11201G	A11332G	A11595G	C14408T	A14836G	G15451A	C16466T	C19220T	C21618G	T22917G	C22995A	A23403G	C23604G	G24410A	T26767C	C27549T	T27638C	C27752T	C27874T	A28461G	G28881T	G28916T	C29160T	G29402T	C29642T	G29742T	G29825A;28248-28253;;A21987G	T25469C;C6286T|20E;C29160T	C29642T	G29825A;2;1;3;6;;M:I82T	N:D63G	N:R203M	N:G215C	N:T296I	N:D377Y	ORF1a:A1306S	ORF1a:P2046L	ORF1a:P2287S	ORF1a:V2930L	ORF1a:T3255I
hCoV-19/Cameroon/CERI-KRISP-K026495/2021;19A;B;B;19A;unassigned;19A;349.967092;bad;1;0;0;0;0;0;0;5351;0;0;G29742T;;;;G29742T|21J&21I&21A&21B;;0;1;0;1;;;;;317-370	1231-1621	1858-1931	2115-2800	2853-2868	3475-3499	3741-3778	4666-4719	4961-4972	5243-5275	7373-7393	8605-8659	9222-9258	9850-9870	11336	13378-13396	13472-13653	14479-14574	14814-14987	15491	15849-15853	16729-16773	18035-18089	18312-18326	19266-19585	19912-19975	20165-20580	21137-21605	21718-22733	23492-23684	23836-23860	24399-24418	25070-25119	25335-25610	25988-25995	26200-26290	26888-26906	27500-27506	27650-27653	27711-27818	28879-28994	29829-29867;;;89480;75;29903;0.8185466341169783;3000;187.074074;bad;5351;10;0;good;0;24;-4;0;good;4;;0;good;0;;0;;0;0;good;;0;0;good;false;;;
hCoV-19/Cameroon/CERI-KRISP-K026496/2021;20A;B.1;B.1;20A;unassigned;20A;347.534623;bad;18;0;0;0;15;0;0;2957;0;2;C3037T	G4181T	C14408T	G15451A	C16989T	C17746T	C17762T	G22992A	G23012A	A23403G	C24642T	G25348A	C25413T	C25469T	T26767C	C27874T	T28297C	A28461G;;;T241C	T28887C;G4181T|21J	G15451A|21J&21I&21A&22D	G22992A|21K&21L&22C&22B&22A&20F&21M&22D	C24642T|20J	C25469T|21J&21I&21A&21B	C27874T|21J	A28461G|21J&21I&21A;C16989T	C17746T	C17762T	G25348A	C25413T	T28297C;2;7;6;15;;M:I82T	N:D63G	ORF1a:A1306S	ORF1b:P314L	ORF1b:G662S	ORF1b:P1427S	ORF1b:A1432V	ORF3a:S26L	ORF7b:T40I	ORF9b:I5T	ORF9b:T60A	S:S477N	S:E484K	S:D614G	S:T1027I;;;1219-1237	1524-1582	2234-2537	3756-3880	6473	7077-7097	8961-9086
hCoV-19/Cameroon/CERI-KRISP-K026497/2021;19A;B;B;19A;unassigned;19A;484.011320;bad;13;6;0;0;7;2;0;4937;0;0;C3037T	C5100T	C8986T	G9053T	A11201G	A11332G	G13812T	C16989T	T26767C	C27874T	C28379A	G29402T	G29742T;28248-28253;;;C3037T|21J&21K&21L&20I&20A&21I&20B&22C&22B&20E&20C&20G&21A&20J&21C&22A&20H&21H&20D&20F&21D&21B&21G&21M&22D	C8986T|21J	G9053T|21J	A11201G|21J&21B	A11332G|21J	T26767C|21J&21I&21A&21D	C27874T|21J	G29402T|21J&21I&21A&21B	G29742T|21J&21I&21A&21B;C5100T	G13812T	C16989T	C28379A;0;9;4;13;;M:I82T	N:D377Y	ORF1a:S1612L	ORF1a:V2930L	ORF1a:T3646A	ORF1b:M115I	ORF7b:T40I;ORF8:D119-	ORF8:F120-;;239-472	528-817	946-948	1332-1378	1568-1584	2088-2105	2219-2573	4145-4259	4666-4669	7600-7711	8338-8646	8888-8894	9266-9501	9828-9859	10757-11004	13381-13392	15273-15295	16155-16165	17958-17973	18343-18354
hCoV-19/Cameroon/CERI-KRISP-K026499/2021;19A;B;B;19A;unassigned;19A;496.160494;bad;15;0;0;0;10;0;0;4290;0;1;C1409A	C3037T	G4181T	C7124T	C8986T	G9053T	A11332G	G13812T	G15451A	C16466T	C19854T	C21618G	T26767C	G27916T	G29742T;;;;C3037T|21J&21K&21L&20I&20A&21I&20B&22C&22B&20E&20C&20G&21A&20J&21C&22A&20H&21H&20D&20F&21D&21B&21G&21M&22D	G4181T|21J	C7124T|21J&21G&20D	C8986T|21J	G9053T|21J	A11332G|21J	G15451A|21J&21I&21A&22D	C16466T|21J&21I&21A	C21618G|21J&21I&21A	T26767C|21J&21I&21A&21D	G29742T|21J&21I&21A&21B;C1409A	G13812T	C19854T	G27916T;0;11;4;15;;M:I82T	ORF1a:H382N	ORF1a:A1306S	ORF1a:P2287S	ORF1a:V2930L	ORF1b:M115I	ORF1b:G662S	ORF1b:P1000L	ORF8:G8V	S:T19R;;;953-968	1180-1250	1626-1629	1866-1967	2176-2558	5216-5275	5632-5635	7020-7042	7409-7450	8335-8359	8582-8751	8847-8893	9266-9288	9772-9841
hCoV-19/Cameroon/CERI-KRISP-K026500/2021;19A;B;B;19A;unassigned;19A;178.093224;bad;8;0;0;0;8;0;0;2686;0;1;C6402T	A11201G	C14408T	G15451A	T26767C	A28461G	G29402T	G29742T;;;;C6402T|21J	A11201G|21J&21B	C14408T|21J&21K&21L&20I&20A&21I&20B&22C&22B&20E&20C&20G&21A&20J&21C&22A&20H&20D&21H&20F&21D&21B&21G&21M&22D	G15451A|21J&21I&21A&22D	T26767C|21J&21I&21A&21D	A28461G|21J&21I&21A	G29402T|21J&21I&21A&21B	G29742T|21J&21I&21A&21B;;0;8;0;8;;M:I82T	N:D63G	N:D377Y	ORF1a:P2046L	ORF1a:T3646A	ORF1b:P314L	ORF1b:G662S	ORF9b:T60A;;;1500-1661	2187-2573	3484-3488	5254-5280	8631-8651	8887-8949	9223-9227	13439-13645	14895-14910	18327-18332	19286-19558	19921-19960	20197-20212	21151-21197	21424-22738	23502-23531	23823-23844	24386-24403	27812-27818	29850-29868;;Charit̩_RdRp_F:G15451A;89515;54;29903;0.908370397618968;3000;88.370370;mediocre;2686;10;0;good;0;24;24;100;bad;32;;0;good;0;;0;;0;0;good;;0;0;good;false;;;
hCoV-19/Cameroon/CERI-KRISP-K026501/2021;21J (Delta);B.1.617.2;B.1.617.2;21J;Delta;21J (Delta);17.054119;good;41;6;0;0;32;2;0;767;0;2;G210T	C241T	C1342T	C3037T	C3162T	A3722G	G4181T	G5305A	C6402T	C7124T	C8986T	G9053T	C10029T	A11201G	A11332G	C14408T	G15007A	G15451A	C16466T	A18360G	C19220T	C19951T	C21618G	G22899T	T22917G	C22995A	A23403G	C23604G	T23677C	G24410A	G25687T	T26767C	T27638C	C27752T	C27874T	T28114C	A28461G	G28881T	G28916T	G29402T	G29742T;28248-28253;;T25469C;;C1342T	C3162T	A3722G	G5305A	G15007A	A18360G	C19951T	G22899T	T23677C	G25687T
hCoV-19/Cameroon/CERI-KRISP-K026502/2021;21J (Delta);B.1.617.2;B.1.617.2;21J;Delta;21J (Delta);28.610000;good;37;6;0;0;30;2;0;813;0;2;G210T	C241T	C3037T	A3722G	G4181T	C6402T	C7124T	C8986T	G9053T	C10029T	C10714T	A11201G	A11332G	C14408T	G15007A	G15451A	C16466T	A18360G	C19220T	C19951T	C21618G	T22917G	C22995A	A23403G	C23604G	T23677C	T26767C	T27638C	C27752T	C27874T	T28114C	G28307A	A28461G	G28881T	G28916T	G29402T	G29742T;28248-28253;;A24410G	T25469C;;A3722G	C10714T	G15007A	A18360G	C19951T	T23677C	T28114C	G28307A;2;0;8;10;;M:I82T	N:A12T	N:D63G	N:R203M	N:G215C	N:D377Y
hCoV-19/Cameroon/CERI-KRISP-K026503/2021;21I (Delta);B.1.617.2;B.1.617.2;21I;Delta;21I (Delta);183.892030;bad;31;6;0;0;23;2;0;2773;0;2;C203T	G210T	C241T	C449T	C3037T	C5184T	C7124T	A11201G	T11418C	C11514T	C13019T	C14408T	G15451A	C16466T	T22917G	C22995A	A23403G	G24410A	C24904T	T25333C	G25352T	C25469T	T26767C	T27638C	C27752T	C27874T	A28461G	G28881T	G29402T	A29700G	G29742T;28248-28253;;G5584A	T9891C;C7124T|21J&21G&20D	A11201G|21J&21B	C27874T|21J	A29700G|21J;C203T	C449T	C24904T	T25333C;2;4;4;10;;M:I82T	N:D63G	N:R203M	N:D377Y	ORF1a:P62S	ORF1a:P1640L	ORF1a:P2287S	ORF1a:T3646A	ORF1a:V3718A	ORF1a:T3750I	ORF1b:P314L	ORF1b:G662S	ORF1b:P1000L
hCoV-19/Cameroon/CERI-KRISP-K026504/2021;21A (Delta);B.1.617.2;B.1.617.2;21A;Delta;21A (Delta);481.370333;bad;23;6;0;0;16;2;0;2971;0;1;G210T	C241T	C3037T	C4582T	C5175T	C7124T	A11201G	A11332G	G13812T	C14408T	G15007A	C15222T	G15451A	A18360G	C19220T	C22995A	A23403G	T26767C	T27638C	C27874T	A28461G	G29402T	G29742T;28248-28253;;G22917T	A24410G	T27752C	T28881G;C7124T|21J&21G&20D	A11201G|21J&21B	A11332G|21J	G15451A|21J&21I&21A&22D	C19220T|21J	C27874T|21J;C4582T	C5175T	G13812T	G15007A	C15222T	A18360G;4;6;6;16;;M:I82T	N:D63G	N:D377Y	ORF1a:T1637I	ORF1a:P2287S	ORF1a:T3646A	ORF1b:M115I	ORF1b:P314L	ORF1b:D514N	ORF1b:G662S	ORF1b:A1918V	ORF7a:V82A	ORF7b:T40I	ORF9b:T60A	S:T478K
hCoV-19/Cameroon/CERI-KRISP-K026505/2021;19A;B;B;19A;unassigned;19A;351.131855;bad;7;0;0;0;4;0;0;4984;0;0;A11201G	A11332G	C16466T	A18360G	T26767C	G29402T	G29742T;;;;A11201G|21J&21B	A11332G|21J	C16466T|21J&21I&21A	T26767C|21J&21I&21A&21D	G29402T|21J&21I&21A&21B	G29742T|21J&21I&21A&21B;A18360G;0;6;1;7;;M:I82T	N:D377Y	ORF1a:T3646A	ORF1b:P1000L;;;270-340	640-642	1247-1400	1599-1729	1837-2535	3116-3157	3229-3230	3506-3652	3795-3993	4959-4964	5289-5292	5542-5546	5786-5838	6361-6372	6512-6544	7024-7042	8327-8332	8423-8444	8551-8557	9177-9213	10008-10021	13392-13396	13537-13620	19286-19674	19922-20480	21131-21592	21733-22780	22866-22942	23112-23131	23382-23387	23507-23652	23838-23845	24084-24105	24422-24433	25336-25610	25886-25940
hCoV-19/Cameroon/CERI-KRISP-K026507/2021;21J (Delta);B.1.617.2;B.1.617.2;21J;Delta;21J (Delta);14.062500;good;42;6;0;0;32;2;0;265;0;2;G160T	G210T	C241T	C1342T	C3037T	A3722G	G4181T	G5305A	C6402T	C7124T	C8986T	G9053T	C10029T	A11201G	A11332G	C14408T	G15007A	G15451A	C16466T	A18360G	C19220T	C19951T	C21618G	G22899T	T22917G	C22995A	A23403G	C23604G	T23677C	G24410A	C25469T	T26767C	T27638C	C27689T	C27752T	C27874T	T28114C	A28461G	G28881T	G28916T	G29402T	G29742T;28248-28253;;A21987G;;G160T	C1342T	A3722G	G5305A	G15007A	A18360G	C19951T	G22899T	T23677C
hCoV-19/Cameroon/CERI-KRISP-K026510/2021;21A (Delta);B.1.617.2;B.1.617.2;21A;Delta;21A (Delta);896.632222;bad;18;0;0;0;16;0;0;5367;0;0;G520T	G4181T	C7124T	G7145T	C8986T	G9053T	G13812T	C14408T	C16466T	C16989T	T22917G	C22995A	G24410A	T26767C	C27874T	A28461G	G29402T	G29742T;;;T210G	T241C	T3037C	G23403A	T25469C	T28881G;G4181T|21J	C7124T|21J&21G&20D	C8986T|21J	G9053T|21J	C16466T|21J&21I&21A	C27874T|21J;G520T	G7145T	G13812T	C16989T;6;6;4;16;;M:I82T	N:D63G	N:D377Y	ORF1a:M85I	ORF1a:A1306S	ORF1a:P2287S	ORF1a:G2294C	ORF1a:V2930L	ORF1b:M115I	ORF1b:P314L	ORF1b:P1000L	ORF7b:T40I	ORF9b:T60A	S:L452R	S:T478K	S:D950N;;;718-728	913-951	2163-2558	2799-2848	3409-3469
hCoV-19/Cameroon/CERI-KRISP-K026514/2021;21J (Delta);AY.122.6;B.1.617.2.122.6;21J;Delta;21J (Delta);91.932514;mediocre;48;6;0;0;32;2;0;382;0;2;G210T	C241T	G1048T	C1758T	G1820A	T2746C	C3037T	G4181T	C4891T	C5392T	C6402T	C7124T	T8263A	C8986T	G9053T	C10029T	C11199T	A11201G	A11332G	T13141G	C13605T	C14408T	G14874T	G15451A	C16466T	C19220T	C19245T	C21618G	G22104T	C22624A	T22917G	C22993T	C22995A	A23403G	A23497G	C23604G	C23683T	T26767C	T27638C	A27745G	C27752T	C27874T	A28461G	G28881T	G28916T	G29402T	G29557T	G29742T;28248-28253;;C23013A	A24410G	T25469C;T27638C|21J&21I&21A&21B;G1820A
hCoV-19/Cameroon/CERI-KRISP-K026516/2021;21J (Delta);B.1.617.2;B.1.617.2;21J;Delta;21J (Delta);14.062500;good;42;12;0;0;33;4;0;261;0;2;G210T	C241T	C3037T	A3722G	G4181T	T5143C	C6402T	C7124T	C8986T	G9053T	C10029T	A11201G	A11332G	C12468T	C14408T	G15007A	G15451A	T16263C	C16466T	A18360G	C19220T	C19951T	C21618G	T22917G	C22995A	A23403G	C23604G	T23677C	G24410A	G25445T	C25469T	T26767C	T27638C	C27752T	C27874T	T28114C	A28461G	G28881T	G28916T	G29402T	G29654C	G29742T;22029-22034	28248-28253;;A21987G;;A3722G	T5143C	C12468T	G15007A	T16263C	A18360G	C19951T	T23677C
hCoV-19/Cameroon/CERI-KRISP-K026517/2021;20A;B.1;B.1;20A;unassigned;20A;117.269290;bad;9;0;0;0;7;0;0;2295;0;0;C3037T	G9053T	A11201G	C14408T	A23403G	T26767C	A28461G	G29557T	G29742T;;;T241C;G9053T|21J	A11201G|21J&21B	T26767C|21J&21I&21A&21D	A28461G|21J&21I&21A	G29742T|21J&21I&21A&21B;G29557T;1;5;1;7;;M:I82T	N:D63G	ORF1a:V2930L	ORF1a:T3646A	ORF1b:P314L	ORF9b:T60A	S:D614G;;;2223-2361	5302-5305	5630-5635	13909-13947	19291-19585	20192-20207	20264-20281	21162-21221	21442-21645	21733-22736	22851-22852	23507-23691	23791-23813	24400-24403	25363-25610	29823-29870;;;89364;101;29901;0.9198073771862356;3000;73.888889;mediocre;2295;10;0;good;0;24;19;79.166667;mediocre;27;;0;good;0;;0;;0;0;good;;0;0;good;false;;;
hCoV-19/Cameroon/CERI-KRISP-K026518/2021;21J (Delta);B.1.617.2;B.1.617.2;21J;Delta;21J (Delta);76.308038;mediocre;28;6;0;0;23;2;0;2234;0;2;G210T	C241T	G4181T	C6402T	C8986T	G9053T	C10029T	A11201G	A11332G	C14408T	G15451A	C16466T	C19220T	C21588T	C21618G	T22917G	C22995A	A23403G	G24410A	T26331C	T26767C	T27638C	C27752T	A28461G	G28881T	G28916T	G29402T	G29742T;28248-28253;;T3037C	T7124C	T27874C;;C21588T	T26331C;3;0;2;5;;M:I82T	N:D63G	N:R203M	N:G215C	N:D377Y	ORF1a:A1306S	ORF1a:P2046L	ORF1a:V2930L	ORF1a:T3255I	ORF1a:T3646A	ORF1b:P314L	ORF1b:G662S	ORF1b:P1000L	ORF1b:A1918V	ORF7a:V82A	ORF7a:T120I	ORF9b:T60A	S:P9L	S:T19R	S:L452R
hCoV-19/Cameroon/CERI-KRISP-K026519/2021;19A;B;B;19A;unassigned;19A;524.694444;bad;16;6;0;0;12;2;0;3315;0;0;G1048T	G4181T	C5392T	C7124T	C8986T	G9053T	A11332G	G13812T	C14408T	C16466T	T26767C	C27874T	C28214T	A28461G	G29402T	G29742T;28248-28253;;;G1048T|21J	G4181T|21J	C7124T|21J&21G&20D	C8986T|21J	G9053T|21J	A11332G|21J	C14408T|21J&21K&21L&20I&20A&21I&20B&22C&22B&20E&20C&20G&21A&20J&21C&22A&20H&20D&21H&20F&21D&21B&21G&21M&22D	C16466T|21J&21I&21A	T26767C|21J&21I&21A&21D	C27874T|21J	A28461G|21J&21I&21A	G29402T|21J&21I&21A&21B	G29742T|21J&21I&21A&21B;C5392T	G13812T	C28214T;0;13;3;16;;M:I82T	N:D63G	N:D377Y	ORF1a:K261N	ORF1a:A1306S	ORF1a:P2287S	ORF1a:V2930L	ORF1b:M115I	ORF1b:P314L	ORF1b:P1000L	ORF7b:T40I	ORF9b:T60A;ORF8:D119-	ORF8:F120-;;337-351	696-804	943-951	2171-2254	3833-4060	6519-6544	6743-6756	7580-7634	8651-8695
hCoV-19/Cameroon/CERI-KRISP-K026520/2021;21J (Delta);AY.122.6;B.1.617.2.122.6;21J;Delta;21J (Delta);87.361783;mediocre;47;6;0;0;31;2;0;793;0;2;G210T	C241T	G1048T	C1758T	G1820A	T2746C	C3037T	G4181T	C4891T	C5392T	C6402T	C7124T	T8263A	C8986T	G9053T	C10029T	C11199T	A11201G	A11332G	T13141G	C13605T	C14408T	G14874T	G15451A	C16466T	C19220T	C19245T	C21618G	T22917G	C22993T	C22995A	A23403G	A23497G	C23604G	C23683T	G24410A	T26767C	T27638C	A27745G	C27752T	C27874T	A28461G	G28881T	G28916T	G29402T	G29557T	G29742T;28248-28253;;T22104G	C23013A	T25469C;T27638C|21J&21I&21A&21B;G1820A	C4891T
hCoV-19/Cameroon/CERI-KRISP-K026521/2021;21J (Delta);B.1.617.2;B.1.617.2;21J;Delta;21J (Delta);8.976423;good;40;6;0;0;33;2;0;485;0;2;G210T	C241T	C3037T	A3722G	G4181T	C6402T	C7124T	C8986T	G9053T	C10029T	A11201G	A11332G	C14408T	G15007A	G15451A	C16466T	A18360G	C19220T	C19951T	C20544T	C21618G	T22917G	C22995A	A23403G	C23604G	T23677C	G24410A	C25469T	T26767C	T27638C	C27752T	C27874T	T27966A	T28114C	G28307A	A28461G	G28881T	G28916T	G29402T	G29742T;28248-28253;;A21987G;;A3722G	G15007A	A18360G	C19951T	C20544T	T23677C	T27966A	T28114C	G28307A;1;0;9;10;;M:I82T	N:A12T	N:D63G
hCoV-19/Cameroon/CERI-KRISP-K026523/2021;21J (Delta);B.1.617.2;B.1.617.2;21J;Delta;21J (Delta);9.716944;good;36;6;0;0;29;2;0;597;0;2;G210T	C241T	C678T	C2061T	C3037T	G4181T	C6402T	C7124T	C7851T	C8986T	G9053T	C10029T	A11201G	A11332G	C14408T	G15451A	C16466T	C19220T	G19816T	C21618G	C22591T	T22917G	C22995A	A23403G	C23604G	G24410A	T26767C	T27638C	C27752T	C27874T	G28001T	A28461G	G28881T	G28916T	G29402T	G29742T;28248-28253;;T25469C;C7851T|21J;C678T	C2061T	G19816T	C22591T	G28001T;1;1;5;7;;M:I82T	N:D63G	N:R203M	N:G215C	N:D377Y	ORF1a:A138V	ORF1a:A599V	ORF1a:A1306S	ORF1a:P2046L	ORF1a:P2287S	ORF1a:A2529V
hCoV-19/Cameroon/CERI-KRISP-K026524/2021;21J (Delta);B.1.617.2;B.1.617.2;21J;Delta;21J (Delta);91.840333;mediocre;42;6;0;0;31;2;0;302;0;2;G210T	C241T	C715T	C2675T	C3037T	A3722G	G4181T	C6402T	C7124T	C8438T	C8986T	G9053T	C10029T	A11201G	A11332G	C14408T	G15007A	G15451A	C16466T	A18360G	C19220T	C19707T	C19951T	C21618G	T22917G	C22995A	A23403G	C23604G	T23677C	G24410A	G25249T	T26767C	T27638C	C27752T	C27874T	T28114C	C28153T	G28881T	G28916T	G29402T	G29477T	G29742T;28248-28253;;A21987G	T25469C	G28461A;;C715T	C2675T	A3722G	C8438T	G15007A	A18360G	C19707T
hCoV-19/Cameroon/CERI-KRISP-K026525/2021;21J (Delta);AY.111;B.1.617.2.111;21J;Delta;21J (Delta);11.897534;good;41;6;0;0;29;2;0;1168;0;2;G210T	C241T	C2388T	C2485T	C3037T	A3722G	G4181T	C4456T	C5392T	C6402T	C7124T	C8986T	G9053T	C10029T	A11201G	A11332G	C11681T	C14408T	G15451A	C16466T	A18360G	C19220T	C21618G	T22917G	C22995A	A23403G	T23677C	G24410A	G26209T	T26767C	T27638C	C27649A	C27752T	C27874T	T28114C	C28163T	A28461G	G28881T	G28916T	G29402T	G29742T;28248-28253;;;;C2388T	C2485T	A3722G	C5392T	C11681T	A18360G	T23677C	G26209T	C27649A	T28114C
hCoV-19/Cameroon/CERI-KRISP-K026527/2021;21J (Delta);B.1.617.2;B.1.617.2;21J;Delta;21J (Delta);39.420494;mediocre;39;6;0;0;29;2;0;927;0;2;G210T	C241T	C3037T	A3722G	G4181T	T5143C	C6402T	C7124T	C8986T	G9053T	C10029T	A11201G	A11332G	C12468T	C14408T	G15007A	G15451A	T16263C	C16466T	A18360G	C19220T	C19951T	C21618G	T22917G	C22995A	A23403G	T23677C	G24410A	T26767C	T27638C	C27752T	C27874T	T28114C	A28461G	G28881T	G28916T	G29402T	G29654C	G29742T;28248-28253;;G23604C	T25469C;;A3722G	T5143C	C12468T	G15007A	T16263C	A18360G	C19951T	T23677C	T28114C	G29654C;2;0;10;12;;M:I82T	N:D63G
hCoV-19/Cameroon/CERI-KRISP-K026531/2021;21J (Delta);B.1.617.2;B.1.617.2;21J;Delta;21J (Delta);63.728861;mediocre;36;6;0;0;27;2;0;2347;0;2;G210T	C241T	C715T	C2675T	C3037T	A3722G	G4181T	C6402T	C7124T	C8986T	G9053T	C10029T	A11201G	A11332G	C14408T	G15007A	G15451A	C16466T	A18360G	C19220T	C21618G	T22917G	C22995A	A23403G	T23677C	G24410A	T26767C	T27638C	C27752T	C27874T	T28114C	G28881T	G28916T	G29402T	G29477T	G29742T;28248-28253;;G28461A;;C715T	C2675T	A3722G	G15007A	A18360G	T23677C	T28114C	G29477T;1;0;8;9;;M:I82T	N:R203M	N:G215C	N:D377Y	N:D402Y	ORF1a:P804S	ORF1a:I1153V	ORF1a:A1306S
hCoV-19/Cameroon/CERI-KRISP-K026535/2021;21J (Delta);B.1.617.2;B.1.617.2;21J;Delta;21J (Delta);462.673611;bad;29;6;0;0;24;2;0;4350;0;2;C3037T	G4181T	A5738T	C5856T	C8986T	G9053T	C11816T	C14980T	G15451A	C16192T	C16466T	C17453T	C19220T	C21618G	T22917G	C22995A	A23403G	T23677C	G24410A	T25159C	T26767C	T27638C	C27752T	C27874T	G28881T	G28916T	G29402T	G29477T	G29742T;28248-28253;;T6402C	G11201A	G11332A	T14408C	G23604C	G28461A;;A5738T	C5856T	C11816T	C14980T	C16192T	C17453T	T23677C	T25159C	G29477T;6;0;9;15;;M:I82T	N:R203M	N:G215C	N:D377Y	N:D402Y	ORF1a:A1306S	ORF1a:S1825C	ORF1a:T1864M	ORF1a:V2930L
hCoV-19/Cameroon/CERI-KRISP-K026536/2021;21J (Delta);B.1.617.2;B.1.617.2;21J;Delta;21J (Delta);73.761605;mediocre;38;6;0;0;29;2;0;861;0;2;G210T	C241T	C715T	C2675T	C3037T	A3722G	G4181T	C6402T	C7124T	C8986T	G9053T	C10029T	A11201G	A11332G	C14408T	G15007A	G15451A	C16466T	A18360G	C19220T	C19951T	G21604T	C21618G	T22917G	C22995A	A23403G	T23677C	G24410A	T26767C	T27638C	C27752T	C27874T	T28114C	G28881T	G28916T	G29402T	G29477T	G29742T;28248-28253;;G23604C	T25469C	G28461A;;C715T	C2675T	A3722G	G15007A	A18360G	C19951T	G21604T	T23677C	T28114C	G29477T;3;0;10;13;;M:I82T	N:R203M
hCoV-19/Cameroon/CERI-KRISP-K026537/2021;21J (Delta);B.1.617.2;B.1.617.2;21J;Delta;21J (Delta);27.739383;good;38;6;0;0;29;2;0;1401;0;2;G210T	C241T	C715T	C2675T	C3037T	A3722G	G4181T	C6402T	C7124T	C8986T	G9053T	C10029T	A11201G	A11332G	C14408T	G15007A	G15451A	C16466T	A18360G	C19220T	C19951T	G21604T	C21618G	T22917G	C22995A	A23403G	T23677C	G24410A	T26767C	T27638C	C27752T	C27874T	T28114C	G28881T	G28916T	G29402T	G29477T	G29742T;28248-28253;;G28461A;;C715T	C2675T	A3722G	G15007A	A18360G	C19951T	G21604T	T23677C	T28114C	G29477T;1;0;10;11;;M:I82T	N:R203M	N:G215C	N:D377Y
hCoV-19/Cameroon/CERI-KRISP-K026538/2021;21J (Delta);B.1.617.2;B.1.617.2;21J;Delta;21J (Delta);13.540000;good;37;6;0;0;29;2;0;1029;0;2;C92T	G210T	C241T	C3037T	A3722G	G4181T	C6402T	C7124T	C8986T	G9053T	C9165T	C10029T	A11201G	A11332G	C14408T	G15007A	G15451A	C16466T	A18360G	C19220T	C19951T	C21618G	T22917G	C22995A	A23403G	T23677C	G24410A	T26767C	T27638C	C27752T	C27874T	T28114C	A28461G	G28881T	G28916T	G29402T	G29742T;28248-28253;;G23604C;;C92T	A3722G	C9165T	G15007A	A18360G	C19951T	T23677C	T28114C;1;0;8;9;;M:I82T	N:D63G	N:R203M	N:G215C	N:D377Y	ORF1a:I1153V	ORF1a:A1306S
hCoV-19/Cameroon/CERI-KRISP-K026540/2021;21J (Delta);AY.34;B.1.617.2.34;21J;Delta;21J (Delta);11.139012;good;39;6;0;0;29;2;0;897;0;2;G210T	C241T	C3037T	G4181T	C6402T	C7124T	C8986T	G9053T	G9441T	C10029T	A11201G	A11332G	C14408T	G15451A	C16466T	A16512G	G18255T	C19220T	G19684T	C21618G	C22498T	T22917G	C22995A	A23403G	G23593C	C23604G	G24410A	G26109A	C26681T	T26767C	G27014T	T27638C	C27752T	C27874T	A28461G	G28881T	G28916T	G29402T	G29742T;28248-28253;;T21846C	A21987G;;A16512G	G19684T;2;0;2;4;;M:I82T	N:D63G	N:R203M	N:G215C	N:D377Y	ORF1a:A1306S	ORF1a:P2046L	ORF1a:P2287S	ORF1a:V2930L	ORF1a:C3059F
hCoV-19/Cameroon/CERI-KRISP-K026542/2021;21J (Delta);AY.34;B.1.617.2.34;21J;Delta;21J (Delta);25.141389;good;43;6;0;0;30;2;0;849;0;2;G210T	C241T	C601T	C3037T	G4181T	C6402T	C7124T	C8986T	G9053T	G9441T	C10029T	A11201G	A11332G	C11956T	C14408T	G15451A	C16466T	G18255T	C19220T	C21618G	T22917G	C22995A	A23403G	G23593C	C23604G	A24232G	G24410A	G25785T	G26109A	G26428T	C26681T	T26767C	C26885T	G27014T	T27638C	C27752T	C27874T	A28461G	G28881T	G28916T	G29402T	G29628T	G29742T;28248-28253;;T22498C	T25469C;;C601T	C11956T	A24232G	G25785T	G26428T	C26885T	G29628T;2;0;7;9;;E:V62F
hCoV-19/Cameroon/CERI-KRISP-K026543/2021;21J (Delta);B.1.617.2;B.1.617.2;21J;Delta;21J (Delta);32.435271;mediocre;38;6;0;0;30;2;0;775;0;2;G210T	C241T	C3037T	A3722G	G4181T	C6317T	C6402T	C7124T	T8634C	C8986T	G9053T	C10029T	A11201G	A11332G	C14408T	G15007A	G15451A	C16466T	A18360G	C19220T	C19951T	G21255T	C21618G	T22917G	C22995A	A23403G	T23677C	G24410A	T26767C	T27638C	C27752T	C27874T	T28114C	A28461G	G28881T	G28916T	G29402T	G29742T;28248-28253;;G23604C	T25469C;;A3722G	C6317T	T8634C	G15007A	A18360G	C19951T	G21255T	T23677C	T28114C;2;0;9;11;;M:I82T	N:D63G	N:R203M	N:G215C
hCoV-19/Cameroon/CERI-KRISP-K026546/2021;20A;B.1.617;B.1.617;20A;unassigned;20A;408.676269;bad;19;6;0;0;14;2;0;2600;0;1;G210T	C241T	C3037T	G4181T	C5100T	C8986T	G9053T	G13812T	C14408T	T25159C	G25314T	C25317G	T26767C	C27874T	A28461G	G28881T	G28916T	G29402T	G29742T;28248-28253;;G22917T	G23403A	C27638T;G4181T|21J	C8986T|21J	G9053T|21J	T26767C|21J&21I&21A&21D	C27874T|21J	A28461G|21J&21I&21A	G28916T|21J;C5100T	G13812T	T25159C	G25314T	C25317G;3;7;5;15;;M:I82T	N:D63G	N:R203M	N:G215C	N:D377Y	ORF1a:A1306S	ORF1a:S1612L	ORF1a:V2930L	ORF1b:M115I	ORF1b:P314L	ORF7b:T40I	ORF9b:T60A	S:G1251V	S:S1252C;ORF8:D119-	ORF8:F120-;;1540-1579	2179-2276	2495-2593	5619-5620	7342-7354	9848-9859
hCoV-19/Cameroon/CERI-KRISP-K026547/2021;21J (Delta);B.1.617.2;B.1.617.2;21J;Delta;21J (Delta);14.062500;good;42;12;0;0;33;4;0;38;0;2;G210T	C241T	C1342T	C3037T	A3722G	G4181T	G5305A	C6402T	C7124T	A8032G	C8986T	G9053T	C10029T	A11201G	A11332G	C14408T	G15007A	G15451A	C16466T	A18360G	C19220T	C19951T	C20404T	A20675G	C21618G	T22917G	C22995A	A23403G	C23604G	T23677C	G24410A	C25469T	T26767C	T27638C	C27752T	C27874T	T28114C	A28461G	G28881T	G28916T	G29402T	G29742T;22029-22034	28248-28253;;A21987G;;C1342T	A3722G	G5305A	A8032G	G15007A	A18360G	C19951T	C20404T
hCoV-19/Cameroon/CERI-KRISP-K026548/2021;21A (Delta);B.1.617.2;B.1.617.2;21A;Delta;21A (Delta);564.033265;bad;22;6;0;0;17;2;0;1495;0;1;G56T	G210T	C241T	C3037T	G4181T	C5100T	C6402T	C8986T	G9053T	C14408T	C19220T	C21618G	C22995A	A23403G	G24410A	T26767C	G27916T	A28461G	G28881T	G28916T	G29402T	G29742T;28248-28253;;A21987G	G22917T	G23604C	T25469C	C27638T	T27752C;G4181T|21J	C6402T|21J	C8986T|21J	G9053T|21J	C19220T|21J	G28916T|21J;G56T	C5100T	G27916T;6;6;3;15;;M:I82T	N:D63G	N:R203M	N:G215C	N:D377Y	ORF1a:A1306S	ORF1a:S1612L	ORF1a:P2046L	ORF1a:V2930L	ORF1b:P314L	ORF1b:A1918V	ORF8:G8V	ORF9b:T60A	S:T19R	S:T478K	S:D614G	S:D950N;ORF8:D119-
hCoV-19/Cameroon/CERI-KRISP-K026549/2021;21J (Delta);B.1.617.2;B.1.617.2;21J;Delta;21J (Delta);25;good;42;12;0;0;35;4;0;0;0;2;G210T	C241T	C3037T	A3722G	G4181T	G5230T	C6402T	C7124T	C8986T	G9053T	C10029T	A11201G	A11332G	A11556G	C11758T	C14408T	G15007A	G15451A	C16466T	A18360G	C19220T	C19951T	C21618G	C22224T	T22917G	C22995A	A23403G	C23604G	T23677C	G24410A	C25469T	C25771T	T26767C	T27638C	C27752T	C27874T	T28114C	A28461G	G28881T	G28916T	G29402T	G29742T;22029-22034	28248-28253;;A21987G;G5230T|20H;A3722G	A11556G	C11758T	G15007A	A18360G	C19951T	C22224T	T23677C
hCoV-19/Cameroon/CERI-KRISP-K026550/2021;21J (Delta);B.1.617.2;B.1.617.2;21J;Delta;21J (Delta);47.591783;mediocre;41;6;0;0;31;2;0;779;0;2;G210T	C241T	C715T	C2675T	C3037T	A3722G	G4181T	C6402T	C7124T	C8986T	G9053T	C10029T	A11201G	A11332G	C14408T	G15007A	G15451A	C16466T	A18360G	C19220T	C19951T	A21037G	C21618G	C21635T	T22917G	C22995A	A23403G	C23604G	T23677C	G24410A	T26767C	T27638C	C27752T	C27874T	T28091C	T28114C	G28881T	G28916T	G29402T	G29477T	G29742T;28248-28253;;T25469C	G28461A;;C715T	C2675T	A3722G	G15007A	A18360G	C19951T	A21037G	C21635T	T23677C
hCoV-19/Cameroon/CERI-KRISP-K026551/2021;21J (Delta);B.1.617.2;B.1.617.2;21J;Delta;21J (Delta);25;good;42;6;0;0;34;2;0;295;0;2;G210T	C241T	C3037T	A3722G	G4181T	G5230T	C6402T	C7124T	C8986T	G9053T	C10029T	A11201G	A11332G	A11556G	C11758T	C14408T	G15007A	G15451A	C16466T	A18360G	C19220T	C19951T	C21618G	C22224T	T22917G	C22995A	A23403G	C23604G	T23677C	G24410A	C25469T	C25771T	T26767C	T27638C	C27752T	C27874T	T28114C	A28461G	G28881T	G28916T	G29402T	G29742T;28248-28253;;A21987G;G5230T|20H;A3722G	A11556G	C11758T	G15007A	A18360G	C19951T	C22224T	T23677C	C25771T
hCoV-19/Cameroon/CERI-KRISP-K026552/2021;21J (Delta);B.1.617.2;B.1.617.2;21J;Delta;21J (Delta);471.655106;bad;24;0;0;0;21;0;0;2299;0;1;C3037T	A3722G	G4181T	C6402T	C7124T	C8986T	G9053T	A11332G	C12132T	C14408T	C16466T	C21618G	T22917G	C22995A	A23403G	T26767C	T27638C	C27752T	C27874T	T28114C	A28461G	G28881T	G28916T	G29742T;;;T210G	T241C	T10029C	G11201A	A15451G	T19220C	G23604C	A24410G	T29402G;;A3722G	C12132T	T28114C;9;0;3;12;;M:I82T	N:D63G	N:R203M	N:G215C	ORF1a:I1153V	ORF1a:A1306S	ORF1a:P2046L	ORF1a:P2287S	ORF1a:V2930L	ORF1a:A3956V	ORF1b:P314L	ORF1b:P1000L	ORF7a:V82A	ORF7a:T120I	ORF7b:T40I	ORF8:I74T	ORF9b:T60A
hCoV-19/Cameroon/CERI-KRISP-K026554/2021;21J (Delta);B.1.617.2;B.1.617.2;21J;Delta;21J (Delta);29.340278;good;39;12;0;0;33;4;0;163;0;2;G210T	C241T	C3037T	A3722G	G4181T	C4320T	C6402T	C7124T	C8986T	G9053T	C10029T	A11201G	A11332G	C14408T	G15007A	G15451A	C16466T	A18360G	C19220T	C19951T	C21618G	T22917G	C22995A	A23403G	C23604G	T23677C	G24410A	G25297T	T26767C	T27638C	C27752T	C27874T	T28114C	A28461G	G28881T	G28916T	C29367T	G29402T	G29742T;22029-22034	28248-28253;;A21987G	T25469C;;A3722G	C4320T	G15007A	A18360G	C19951T	T23677C	G25297T	T28114C	C29367T;2;0;9;11;;M:I82T	N:D63G
hCoV-19/Cameroon/CERI-KRISP-K026557/2021;21J (Delta);B.1.617.2;B.1.617.2;21J;Delta;21J (Delta);21.006999;good;44;6;0;0;34;2;0;302;0;3;G210T	C241T	C3037T	A3722G	G4181T	C6402T	G6894T	C7124T	C8986T	G9053T	C10029T	A11201G	A11332G	T11773C	C14408T	G15007A	G15451A	C16466T	A18360G	C18698T	C19220T	C19951T	C21618G	T22917G	C22995A	A23403G	C23604G	T23677C	C24023T	G24410A	C25469T	T25577C	T26342C	G26506T	T26767C	T27638C	C27752T	C27874T	T28114C	A28461G	G28881T	G28916T	G29402T	G29742T;28248-28253;;A21987G;;A3722G	G6894T	T11773C	G15007A	A18360G	C18698T	C19951T
hCoV-19/Cameroon/CERI-KRISP-K026903/2021;21J (Delta);B.1.617.2;B.1.617.2;21J;Delta;21J (Delta);11.843086;good;40;6;0;0;30;2;0;531;0;2;G210T	C241T	C715T	C3037T	A3722G	G4181T	C6402T	C7124T	C8986T	G9053T	C10029T	A11201G	A11332G	G11837A	G11842A	C14408T	G15007A	G15451A	C16466T	A18360G	C19220T	C19951T	G21608T	C21618G	T22917G	C22995A	A23403G	C23604G	T23677C	G24410A	C25469T	T26767C	T27638C	C27752T	C27874T	T28114C	G28881T	G28916T	G29402T	G29742T;28248-28253;;G28461A;;C715T	A3722G	G11837A	G11842A	G15007A	A18360G	C19951T	G21608T	T23677C	T28114C;1;0;10;11;;M:I82T	N:R203M
hCoV-19/Cameroon/CERI-KRISP-K026904/2021;21J (Delta);B.1.617.2;B.1.617.2;21J;Delta;21J (Delta);11.975322;good;40;6;0;0;29;2;0;551;0;2;G210T	C241T	C715T	C1684T	T2827A	C3037T	A3722G	G4181T	C6402T	C7124T	C8986T	G9053T	C10029T	A11201G	A11332G	C14408T	G15007A	G15451A	T15939C	C16466T	A18360G	C19220T	C19951T	C21618G	T22917G	C22995A	A23403G	C23604G	T23677C	G24410A	C25469T	T26767C	T27638C	C27752T	C27874T	T28114C	G28881T	G28916T	G29402T	G29742T;28248-28253;;G28461A;;C715T	C1684T	T2827A	A3722G	G15007A	T15939C	A18360G	C19951T	T23677C	T28114C;1;0;10;11;;M:I82T	N:R203M
[truncated: 93 more rows]
[truncated: 744 more columns]
