# Supplementary material for: Genomic surveillance of SARS-CoV-2 reveals highest severity and mortality of delta over other variants: evidence from Cameroon
Source: Sci Rep. 2023 Dec 8;13:21654. doi: 10.1038/s41598-023-48773-3 (PMC10709425; doi:10.1038/s41598-023-48773-3)
Supplement: Supplementary file 2 — Supplementary Information 2. [file 41598_2023_48773_MOESM2_ESM.fasta]

>hCoV-19/Cameroon/Yaounde-20V-3870/2020
agatctgttctctaaacgaactttaaaatctgtgtggctgtcactcggctgcatgcttag
tgcactcacgcagtataattaataactaattactgtcgttgacaggacacgagtaactcg
tctatcttctgcaggctgcttacggtttcgtccgtgttgcagccgatcatcagcacatct
aggtttcgtccgggtgtgaccgaaaggtaagatggagagccttgtccctggtttcaacga
gaaaacacacgtccaactcagtttgcctgttttacaggttcgcgacgtgctcgtacgtgg
ctttggagactccgtggaggaggtcttatcagaggcacgtcaacatcttaaagatggcac
ttgtggcttagtagaagttgaaaaaggcgttttgcctcaacttgaacagccctatgtgtt
catcaaacgttcggatgctcgaactgcacctcatggtcatgttatggttgagctggtagc
agaactcgaaggcattcagtacggtcgtagtggtgagacacttggtgtccttgtccctca
tgtgggcgaaataccagtggcttaccgcaaggttcttcttcgtaagaacggtaataaagg
agctggtggccatagttacggcgccgatctaaagtcatttgacttaggcgacgagcttgg
cactgatccttatgaagattttcaagaaaactggaacactaaacatagcagtggtgttac
ccgtgaactcatgcgtgagcttaacggaggggcatacactcgctatgtcgataacaactt
ctgtggccctgatggctaccctcttgagtgcattaaagaccttctagcacgtgctggtaa
agcttcatgcactttgtccgaacaactggactttattgacactaagaggggtgtatactg
ctgccgtgaacatgagcatgaaattgcttggtacacggaacgttctgaaaagagctatga
nnnnnnnnnnnnntttgaaattaaattggcaaagaaatttgacaccttcaatggggaatg
tccaaattttgtatttcccttaaattccataatcaagactattcaaccaagggttgaaaa
gaaaaagcttgatggctttatgggtagaattcgatctgtctatccagttgcgtcaccaaa
tgaatgcaaccaaatgtgcctttcaactctcatgaagtgtgatcattgtggtgaaacttc
atggcagacgggcgattttgttaaagccacttgcgaattttgtggcactgagaatttgac
taaagaaggtgccactacttgtggttacttaccccaaaatgctgttgttaaaatttattg
tccagcatgtcacaattcagaagtaggacctgagcatagtcttgccgaataccataatga
atctggcttgaaaaccattcttcgtaagggtggtcgcactattgcctttggaggctgtgt
gttctcttatgttggttgccataacaagtgtgcctattgggttccacgtgctagcgctaa
cataggttgtaaccatacaggtgttgttggagaaggttccgaaggtcttaatgacaacct
tcttgaaatnnnnnnnnnnnnnnnnnnnnnnnnnnnnnnnnnnnnnnnnnnnnnnnnnnn
nnnnnnnnnnnnnnnnnnnnnnnnnnnnnnnnnnnnnnnnnnnnnnnnnnnnnnnnnnnn
nnnnnnnggtttggattataaagcattcaaacaaattgttgaatcctgtggtaattttaa
agttacaaaaggaaaagctaaaaaaggtgcctggaatattggtgaacagaaatcaatact
gagtcctctttatgcatttgcatcagaggctgctcgtgttgtacgatcaattttctcccg
cactcttgaaactgctcaaaattctgtgcgtgttttacagaaggccgctataacaatact
agatggaatttcacagtattcactgagactcattgatgctatgatgttcacatctgattt
ggctactaacaatctagttgtaatggcctacattacaggtggtgttgttcagttgacttc
gcagtggctaactaacatctttggcactgtttatgaaaaactcaaacccgtccttgattg
gcttgaannnnnnnnnnnnnnnnnnnnnnnnnnnnnnnnnnnnnnnnnnnnnnnnnnnnn
nnnnnnnnnnnnnnnnnnnnnnnnnnnnnnnnnnnnnnnnnnnnnnnnnngtgcaaagga
aattaaggagagtgttcagacattctttaagcttgtaaataaatttttggctttgtgtgc
tgactctatcattattggtggagctaaacttaaagccttgaatttaggtgaaacatttgt
cacgcactcaaagggattgtacagaaagtgtgttaaatccagagaagaaactggcctact
catgcctctaaaagccccaaaagaaattatcttcttagagggagaaacacttcccacaga
agtgttaacagaggaagttgtcttgaaaactggtgatttacaaccattagaacaacctac
tagtgaagctgttgaagctccattggttggtacaccagtttgtattaacgggcttatgtt
gctcgaaatcaaagacacagaaaagtactgtgcccttgcacctaatatgatggtaacaaa
caataccttcacactcaaaggcggtgcaccaacaaaggttacttttggtgatgacactgt
gatagaagtgcaaggttacaagagtgtgaatatcacttttgaacttgatgaaaggattga
taaagtacttaatgagaagtgctctgcctatacagttgaactcggtacagaagtaaatga
gttcgcctgtgttgtggcagatgctgtcataaaaactttgcaaccagtatctgaattact
tacaccactgggcattgatttagatgagtggagtatggctacatactacttatttgatga
gtctggtgagtttaaattggcttcacatatgtattgttctttctaccctccagatgagga
tgaagaagaaggtgattgtgaagaagaagagtttgagccatcaactcaatatgagtatgg
tactgaagatgattaccaaggtaaacctttggaatttggtgccacttctgctgctcttca
acctgaagaagagcaagaagaagattggttagatgatgatagtcaacaaactgttggtca
acaagacggcagtgaggacaatcagacaactactattcaaacaattgttgaggttcaacc
tcaattagagatggaacttacaccagttgttcagactattgaagtgaatagttttagtgg
ttatttaaaacttactgacaatgtatacattaaaaatgcagacattgtggaagaagctaa
aaaggtaaaaccaacagtggttgttaatgcagccaatgtttaccttaaacatggaggagg
tgttgcaggagccttaaataaggctactaacaatgccatgcaagttgaatctgatgatta
catagctactaatggaccacttaaagtgggtggtagttgtgttttaagcggacacaatct
tgctaaacactgtcttcatgttgtcggcccaaatgttaacaaaggtgaagacattcaact
tcttaagagtgcttatgaaaattttaatcagcacgaagttctacttgcaccattattatc
agctggtatttttggtgctgaccctatacattctttaagagtttgtgtagatactgttcg
cacaaatgtctacttagctgtctttgataaaaatctctatgacaaacttgtttcaagcnn
nnnnnaaatgaagagtgaaaagcaagttgaacaaaagatcgctgagattcctaaagagga
agttaagccatttataactgaaagtaaaccttcagttgaacngagaaaacaagatgataa
gaaaatcaaagcttgtgttgaagaagttacaacaactctggaagaaactaagttcctcac
agaaaacttgttactttatattgacattaatggcaatcttcatccagattctgccactct
tgttagtgacattgacatcactttcttaaagaaagatgctccatatatagtgggtgatgt
tgttcaagagggtgttttaactgctgtggttatacctactaaaaagtctggtggcactac
tgaaatgctagcgaaagctttgagaaaagtgccaacagacaattatataaccacttaccc
gggtcagggtttaaatggttacactgtagaggaggcaaagacagtgcttaaaaagtgtaa
aagtgccttttacattctaccatctattatctctaatgagaagcaagaaattcttggaac
tgtttcttggaatttgcgagaaatgcttgcacatgcagaagaaacacgcaaattaatgcc
tgtctgtgtggaaactaaagccatagtttcaactatacagcgtaaatataagggtattaa
aatacaagagggtgtggttgattatggtgctagattttacttttacaccagtaaaacaac
tgtagcgtcacttatcaacacacttaacgatctaaatgaaactcttgttacaatgccact
tggctatgtaacacatggcttaaatttggaagaagctgctcggtatatgagatctctcaa
agtgccagctacagtttctgtttcttcacctgatgctgttacagcgtataatggttatct
tacttcttcttctaaaacacctgaagaacattttattgaaaccatctcacttgctggttc
ctataaagattggtcctattctggacaatctacacaactaggtatagaatttcttaagag
aggtgataaaagtgtatattacactagtaatcctaccacattccacctagatggtgaagt
tatcacctttgacaatcttaagacacttctttctttgagagaagtgaggactattaaggt
gtttacaacagtagacaacattaacctccacacgcaagttgtggacatgtcaatgacata
tggacaacagtttggtccaacttatttggatggagctgatgttactaaaataaaacctca
taattcacatgaaggtaaaacattttatgttttacctaatgatgacactctacgtgttga
ggcttttgagtactaccacacaactgatcctagttttctgggtaggtacatgtcagcatt
aaatcacactaaaaagtggaaatacccacaagttaatggtttaactnnnnnnnnnnnnnn
nnnnnncaactgttatcttgccactgcattgttaacactccaacaaatagagttgaagtt
taatccacctgctctacaagatgcttattacagagcaagggctggtgaagctgctaactt
ttgtgcacttatcttagcctactgtaataagacagtaggtgagttaggtgatgttagaga
aacaatgagttacttgtttcaacatgccaatttagattcttgcaaaagagtcttgaacgt
ggtgtgtaaaacttgtggacaacagcagacaacccttaagggtgtagaagctgttatgta
catgggcacactttcttatgaacaatttaagaaaggtgttcagataccttgtacgtgtgg
taaacaagctacaaaatatctagtacaacaggagtcaccttttgttatgatgtcagcacc
acctgctcagtatgaacttaagcatggtacatttacttgtgctagtgagtacactggtaa
ttaccagtgtggtcactataaacatataacttctaaagaaactttgtattgcatagacgg
tgctttacttacaaagtcctcagaatacaaaggtcctattacggatgttttctacaaaga
aaacagttacacaacaaccataaaaccagttacttataaattggatggtgttgtttgtac
agaaattgaccctaagttggacaattattataagaaagacaattcttatttcacagagca
accaattgatcttgtaccaaaccaaccatatccaaacgcaagcttcgataattttaagtt
tgtatgtgataatatcaaatttgctgatgatttaaaccagttaactggttataagaaacc
tgcttcaagagagcttaaagttacatttttccctgacttaaatggtgatgtggtggctat
tgattataaacactacacaccctcttttaagaaaggagctaaattgttacataaacctat
tgtttggcatgttaacaatgcaactaataaagccacgtataaaccaaatacctggtgtat
acgttgtctttggagcacaaaaccagttgaaacatcaaattcgtttgatgtactgaagtc
agaggacgcgcagggaatggataatcttgcctgcgaagatctaaaaccagtctctgaaga
agtagtggaaaatcctaccatacagaaagacgttcttgagtgtaatgtgaaaactaccga
agttgtaggagacattatacttaaaccagcaaataatagtttaaaaattacagaagaggt
tggccacacagatctaatggctgcttatgtagacaattctagtcttactattaagaaacc
taatgaattatctagagtattaggtttgaaaacccttgctactcatggtttagctgctgt
taatagtgtcccttgggatactatagctaattatgctaagccttttcttaacaaagttgt
tagtacaactactaacatagttacacggtgtttaaaccgtgtttgtactaattatatgcc
ttatttctttactttattgctacaattgtgtacttttactagaagtacaaattctagaat
taaagcatctatgccgactactatagcaaagaatactgttaagagtgtcggtaaattttg
tctagaggcttcatttaattatttgaagtcacctaatttttctaaactgataaatattat
aatttggtttttactattaagtgtttgcctaggttctttaatctactcaaccgctgcttt
aggtgttttaatgtctaatttaggcatgccttcttactgtactggttacagagaaggcta
tttgaactctactaatgtcactattgcaacctactgtactggttctataccttgtagtgt
ttgtcttagtggtttagattctttagacacctatccttctttagaaactatacaaattac
catttcatcttttaaatgggatttaactgcttttggcttagttgcagagtggtttttggc
atatattcttttcactaggtttttctatgtacttggattggctgcaatcatgcaattgtt
tttcagctattttgcagtacattttattagtaattcttggcttatgtggttaataattaa
tcttgtacaaatggccccgatttcagctatggttagaatgtacatcttctttgcatcatt
ttattatgtatggaaaagttatgtgcatgttgtagacggttgtaattcatcaacttgtat
gatgtgttacaaacgtaatagagcaacaagagtcgaatgtacaactattgttaatggtgt
tagaaggtccttttatgtctatgctaatggaggtaaaggcttttgcaaactacacaattg
gaattgtgttaattgtgatacatnnnnnnnnnnnnnnnnatttattagtgatgaagttgc
gagagacttgtcactacagtttaaaagaccaataaatcctactgaccagtcttcttacat
cgttgatagtgttacagtgaagaatggttccatccatctttactttgataaagctggtca
aaagacttatgaaagacattctctctctcattttgttaacttagacaacctgagagctaa
taacactaaaggttcattgcctattaatgttatagtttttgatggtaaatcaaaatgtga
agaatcatctgcaaaatcagcgtctgtttactacagtcagcttatgtgtcaacctatact
gttactagatcaggcattagtgtctgatgttggtgatagtgcggaagttgcagttaaaat
gtttgatgcttacgttaatacgttttcatcaacttttaacgtaccaatggaaaaactcaa
aacactagttgcaactgcagaagctgaacttgcaaagaatgtgtccttagacaatgtctt
atctacttttatttcagcagctcggcaagggtttgttgattcagatgtagaaactaaaga
tgttgttgaatgtcttaaattgtcacatcaatctgacatagaagttactggcgatagttg
taataactatatgctcacctataacaaagttgaaaacatgacaccccgtgaccttggtgc
ttgtattgactgtagtgcgcgtcatattaatgcgcaggtagcaaaaagtcacaacattgc
tttgatatggaacgttaaagatttcatgtcattgtctgaacaactacgaaaacaaatacg
tagtgctgctaaaaagaataacttaccttttaagttgacatgtgcaactactagacaagt
tgttaatgttgtaacaacaaagatagcacttaagggtggtaaaattgttaataattggtt
gaagcnnnnnnnnnnnnnnnnnnnnnnnnnnnnnnnnnnnnnnnnnnnnnnnnnnnnnnn
nncacctgttcatgtcatgtctaaacatactgacttttcaagtgaaatcataggatacaa
ggctattgatggtggtgtcactcgtgacatagcatctacagatacttgttttgctaacaa
acatgctgattttgacacatggtttagccagcgtggtggtagttatactaatgacaaagc
ttgcccattgattgctgcagtcataacaagagaagtgggttttgtcgtgcctggtttgcc
tggcacgatattacgcacaactaatggtgactttttgcatttcttacctagagtttttag
tgcagttggtaacatctgttacacaccatcaaaacttatagagtacactgattttgcaac
atcagcttgtgttttggctgctgaatgtacaatttttaaagatgcttctggtaagccagt
accatattgttatgataccaatgtactagaaggttctgttgcttatgaaagtttacgccc
tgacacacgttatgtgctcatggatggctctattattcaatttcctaacacctaccttga
aggttctgttagagtggtaacaacttttgattctgagtactgtaggcacggcacttgtga
aagatcagaagctggtgtttgtgtatctactagtggtagatgggtacttaacaatgatta
ttacagatctttaccaggagttttctgtggtgtagatgctgtaaatttacttactaatat
gtttacaccactaattcaacctattggtgctttggacatatcagcatctatagtagctgg
tggtattgtagctatcgtagtaacatgccttgcctactattttatgaggtttagaagagc
ttttggtgaatacagtcatgtagttgcctttaatactttactattccttatgtcattcac
tgtactctgtttaacaccagtttactcattcttacctggtgtttattctgttatttactt
gtacttgacattttatcttactaatgatgtttcttttttagcacatattcagtggatggt
tatgttcacacctttagtacctttctggataacaattgcttatatcatttgtatttccac
aaagcatttctattggttctttagtaattacctaaagagacgtgtagtctttaatggtgt
ttcctttagtacttttgaagaagctgcgctgtgcacctttttgttaaataaagaaatgta
tctaaagttgcgtagtgatgtgctattacctcttacgcaatataatagatacttagctct
ttataataagtacaagtattttagtggagcaatggatacaactagctacagagaagctgc
ttgttgtcatctcgcaaaggctctcaatgacttcagtaactcaggttctgatgttcttta
ccaaccaccacaaacctctatcacctcagctgttttgcagagtggttttagaaaaatggc
attcccatctggtaaagttgagggttgtatggtacaagtaacttgtggtacaactacact
taacggtctttggcttgatgacgtagtttactgtccaagacatgtgatctgcacctctga
agacatgcttaaccctaattatgaagatttactcattcgtaagtctaatcataatttctt
ggtacaggctggtaatgttcaactcagggttattggacattctatgcaaaattgtgtact
taagcttaaggttgatacagccaatcctaagacacctaagtataagtttgttcgcattca
accaggacagactttttcagtgttagcttgttacaatggttcaccatctggtgtttacca
atgtgctatgaggcccaatttcactattaagggttcattccttaatggttcatgtggtag
tgttggttttaacatagattatgactgtgtctctttttgttacatgcaccatatggaatt
accaactggagttcatgctggcacagacttagaaggtaacttttatggaccttttgttga
caggcaaacagcacaagcagctggtacggacacaactattacagttaatgttttagcttg
gttgtacgctgctgttataaatggagacaggtggtttctcaatcgatttaccacaactct
taatgactttaaccttgtggctatgaagtacaattatgaacctctaacacaagaccatgt
tgacatactaggacctctttctgctcaaactggaattgccgttttagatatgtgtgcttc
attaaaagaattactgcaaaatggtatgaatggacgtaccatattgggtagtgctttatt
agaagatgaatttacaccttttgatgttgttagacaatgctcaggtgttactttccaaag
tgcagtgaaaagaacaatcaagggtacacaccactggttgttactcacaattttgacttc
acttttagttttagtccagagtactcaatggtctttgttcttttttttgtatgaaaatgc
ctttttaccttttgctatgggtattattgctatgtctgcttttgcaatgatgtttgtcaa
acataagcatgcatttctctgtttgtttttgttaccttctcttgccgctgtagcttattt
taatatggtctatatgcctgctagttgggtgatgcgtattatgacatggttggatatggt
tgatactagtttgtctggttttaagctaaaagactgtgttatgtatgcatcagctgtagt
gttactaatccttatgacagcaagaactgtgtatgatgatggtgctaggagagtgtggac
acttatgaatgtcttgacactcgtttataaagtttattatggtaatgctttagatcaagc
catttccatgtgggctcttataatctctgttacttctaactactcaggtgtagttacaac
tgtcatgtttttggccagaggtattgtttttatgtgtgttgagtattgccctattttctt
cataactggtaatacacttcagtgtataatgctagtttattgtttcttaggctatttttg
tacttgttactttggcctcttttgtttactcaaccgctactttagactgactcttggtgt
ttatgattacttagtttctacacaggagtttagatatatgaattcacagggactactccc
acccaagaatagcatagatgccttcaaactcaacattaaattgttgggtgttggtggcaa
accttgtatcaaagtagccactgtacaatctaaaatgtcagatgtaaagtgcacatcagt
agtcttactctcagttttgcaacaactcagagtagaatcatcatctaaattgtgggctca
atgtgtccagttacacaatgacattctcttagctaaagatactactgaagcctttgaaaa
aatggtttcactactttctgttttgctttccatgcagggtgctgtagacataaacaagct
ttgtgaagaaatgctggacaacagggcaaccttacaagctatagcctcagagtttagttc
ccttccatcatatgcagcttttgctactgctcaagaagcttatgagcaggctgttgctaa
tggtgattctgaagttgttcttaaaaagttgaagaagtctttgaatgtggctaaatctga
atttgaccgtgatgcagccatgcaacgtaagttggaaaagatggctgatcaagctatgac
ccaaatgtataaacaggctagatctgaggacaagagggcaaaagttactagtgctatgca
gacaatgcttttcactatgcttagaaagttggataatgatgcactcaacaacattatcaa
caatgcaagagatggttgtgttcccttgaacataatacctcttacaacagcagccaaact
aatggttgtcataccagactataacacatataaaaatacgtgtgatggtacaacatttac
ttatgcatcagcattgtgggaaatccaacaggttgtagatgcagatagtaaaattgttca
acttagtgaaattagtatggacaattcacctaatttagcatggcctcttattgtaacagc
tttaagggccaattctgctgtcaaattacagaataatgagcttagtcctgttgcactacg
acagatgtcttgtgctgccggtactacacaaactgcttgcactgatgacaatgcgttagc
ttactacaacacaacaaagggaggtaggtttgtacttgcactgttatccgatttacagga
tttgaaatgggctagattccctaagagtgatggaactggtactatctatacagaactgga
accaccttgtaggtttgttacagacacacctaaaggtcctaaagtgaagtatttatactt
tattaaaggattaaacaacctaaatagaggtatggtacttggtagtttagctgccacagt
acgtctacaagctggtaatgcaacagaagtgcctgccaattcaactgtattatctttctg
tgcttttgctgtagatgctgctaaagcttacaaagattatctagctagtgggggacaacc
aatcactaattgtgttaagatgttgtgtacacacactggtactggtcaggcaataacagt
tacaccggaagccaatatggatcaagaatcctttggtggtgcatcgtgttgtctgtactg
ccgttgccacatagatcatccaaatcctaaaggattttgtgacttaaaaggtaagtatgt
acaaatacctacaacttgtgctaatgaccctgtgggttttacacttaaaaacacagtctg
taccgtctgcggtatgtggaaaggttatggctgtagttgtgatcaactccgcgaacccat
gcttcagtcagctgatgcacaatcgtttttaaacgggtttgcggtgtaagtgcagcccgt
cttacaccgtgcggcacaggcactagtactgatgtcgtatacagggcttttgacatctac
aatgataaagtagctggttttgctaaattcctaaaaactaattgnnnnnnnnnnnnnnnn
nnggacgaagatgacaatttaattgattcttactttgtagttaagagacacactttctct
aactaccaacatgaagaaacaatttataatttacttaaggattgtccagctgttgctaaa
catgacttctttaagtttagaatagacggtgacatggtaccacatatatcacgtcaacgt
cttactaaatacacaatggcagacctcgtctatgctttaaggcattttgatgaaggtaat
tgtgacacattaaaagaaatacttgtcacatacaattgttgtgatgatgattatttcaat
aaaaaggactggtatgattttgtagaaaacccagatatattacgcgtatacgccaactta
ggtnnacgtgtacgccaagctttgttaaaaacagtacaattctgtgatgccatgcgaaat
gctggtattgttggtgtactgacattagataatcaagatctcaatggtaactggtatgat
ttcggtgatttcatacaaaccacgccaggtagtggagttcctgttgtagattcttattat
tcattgttaatgcctatattaaccttgaccagggctttaactgcagagtcacatgttgac
actgacttaacaaagccttacattaagtgggatttgttaaaatatgacttcacggaagag
aggttaaaactctttgaccgttattttaaatattgggatcagacataccacccaaattgt
gttaactgtttggatgacagatgcattctgcattgtgcaaactttaatgttttattctct
acagtgttcccacttacaagttttggaccactagtgagaaaaatatttgttgatggtgtt
ccatttgtagtttcaactggataccacttcagagagctaggtgttgtacataatcaggat
gtaaacttacatagctctagacttagttttaaggaattacttgtgtatgctgctgaccct
gctatgcacgctgcttctggtaatctattactagataaacgcactacgtgcttttcagta
gctgcacttactaacaatgttgcttttcaaactgtcaaacccggtaattttaacaaagac
ttctatgactttgctgtgtctaagggtttctttaaggaaggaagttctgttgaattaaaa
cacttcttctttgctcaggatggtaatgctgctatcagcgattatgactactatcgttat
aatctaccaacaatgtgtgatatcagacaactactatttgtagttgaagttgttgataag
tactttgattgttacgatggtggctgtattaatgctaaccaagtcatcgtcaacaaccta
gacaaatcagctggttttccatttaataaatggggtaaggctagactttattatgattca
atgagttatgaggatcaagatgcacttttcgcatatacaaaacgtaatgtcatccctact
ataactcaaatgaatcttaagtatgccattagtgcaaagaatagagctcgcaccgtagct
ggtgtctctatctgtagtactatgaccaatagacagtttcatcaaaaattattgaaatca
atagccgccactagaggagctactgtagtaattggaacaagcaaattctatggtggttgg
cacaacatgttaaaaactgtttatagtgatgtagaaaaccctcaccttatgggttgggat
tatcctaaatgtgatagagccatgcctaacatgcttagaattatggcctcacttgttctt
gctcgcaaacatacaacgtgttgtagcttgtcacaccgtttctatagattagctaatgag
tgtgctcaagtattgagtgaaatggtcatgtgtggcggttcactatatgttaaaccaggt
ggaacctcatcaggagatgccacaactgcttatgctaatagtgtttttaacatttgtcaa
gctgtcacggccaatgttaatgcacttttatctactgatggtaacaaaattgccgataag
tatgtccgcaatttacaacacagactttatgagtgtctctatagaaatagagatgttgac
acagactttgtgaatgagttttacgcatatttgcgtaaacatttctcaatgatgatactc
tctgacgatgctgttgtgtgtttcaatagcacttatgcatctcaaggtctagtggctagc
ataaagaactttaagtcagttctttattatcaaaacaatgtttttatgtctgaagcaaaa
tgttggactgagactgaccttactaaaggacctcatgaattttgctctcaacatacaatg
ctagttaaacagggtgatgattatgtgtaccttccttacccagatccatcaagaatccta
ggggccggctgttttgtagatgatatcgtaaaaacagatggtacacttatgattgaacgg
ttcgtgtctttagctatagatgcttacccacttactaaacatcctaatcaggagtatgct
gatgtctttcatttgtacttacaatacataagaaagctacatgatgagttaacaggacac
atgttagacatgtattctgttatgcttactaatgataacacttcaaggtattgggaacct
gagttttatgaggctatgtacacaccgcatacagtcttacaggctgttggggcttgtgtt
ctttgcaattcacagacttcattaagatgtggtgcttgcatacgtagaccattcttatgt
tgtaaatgctgttacgaccatgtcatatcaacatcacataaattagtcttgtctgttaat
ccgtatgtttgcaatgctccaggttgtgatgtcacagatgtgactcaactttacttagga
ggtatgagctattattgtaaatcacataaaccacccattagttttccattgtgtgctaat
ggacaagtttttggtttatataaaaatacatgtgttggtagcgataatgttactgacttt
aatgcaattgcaacatgtgactggacaaatgctggtgattacattttagctaacacctgt
actgaaagactcaagctttttgcagcagaaacgctcaaagctactgaggagacatttaaa
ctgtcttatggtattgctactgtacgtgaagtgctgtctgacagagaattacatctttca
tgggaagttggtaaacctagaccaccacttaaccgaaattatgtctttactggttatcgt
gtaactaaaaacagtaaagtacaaataggagagtacacctttgaaaaaggtgactatggt
gatgctgttgtttaccgaggtacaacaacttacaaattaaatgttggtgattattttgtg
ctgacatcacatacagtaatgccattaagtgcacctacactagtgccacaagagcactat
gttagaattactggcttatacccaacactcaatatctcagatgagttttctagcaatgtt
gcaaattatcaaaaggttggtatgcaaaagtattctacactccagggaccacctggtact
ggtaagagtcattttgctattggcctagctctctactacccttctgctcgcatagtgtat
acagcttgctctcatgccgctgttgatgcactatgtgagaaggcattaaaatatttgcct
atagataaatgtagtagaattatacctgcacgtgctcgtgtagagtgttttgataaattc
aaagtgaattcaacattagaacagtatgtcttttgtactgtaaatgcattgcctgagacg
acagcagatatagttgtctttgatgaaatttcaatggccacaaattatgatttgagtgtt
gtcaatgccagattacgtgctaagcactatgtgtacattggcgaccctgctcaattacct
gcaccacgcacattgctaactaagggcacactagaaccagaatatttcaattcagtgtgt
agacttatgaaaactataggtccagacatgttcctcggaacttgtcggcgttgtcctgct
gaaattgttgacactgtgagtgctttggtttatgataataagcttaaagcacataaagac
aaatcagctcaatgctttaaaatgttttataagggtgttatcacgcatgatgtttcatct
gcaattaacaggccacaaataggcgtggtaagagaattccttacacgtaaccctgcnnng
agaaaagctgtctttatttcaccttataattcacagaatgctgtagcctcaaagattttg
ggactaccaactcaaactgttgattcatcacagggctcagaatatgactatgtcatattc
actcaaaccactgaaacagctcactcttgtaatgtaaacagatttaatgttgctattacc
agagcaaaagtaggcatactttgcataatgtctgatagagacctttatgacaagttgcaa
tttacaagtcttgaaattccacgtaggaatgtggcaactttacaagctgaaaatgtaaca
ggactctttaaagattgtagtaaggtaatcactgggttacatcctacacaggcacctaca
cacctcagtgttgacactaaattcaaaactgaaggtttatgtgttgacatacctggcata
cctaaggacatgacctatagaagactcatctctatgatgggttttaaaatgaattatcaa
gttaatggttaccctaacatgtttatcacccgcgaagaagctataagacatgtacgtgca
tggattggcttcgatgtcgaggggtgtcatgctactagagaagctgttggtaccaattta
cctttacagctaggtttttctacaggtgttaacctagttgctgtacctacaggttatgtt
gatacacctaataatacagatttttccagagttagtgctaaaccaccgcctggagatcaa
tttaaacacctcataccacttatgtacaaaggacttccttggaatgtagtgcgtataaag
attgtacaaatgttaagtgacacacttaaaaatctctctgacagagtcgtatttgtctta
tgggcacatggctttgagttgacatctatgaagtattttgtgaaaataggacctgagcgc
acctgttgtctatgtgatagacgtgccacatgcttttccactgcttcagacacttatgcc
tgttggcatcattctattggatttgattacgtctataatccgtttatgattgatgttcaa
caatggggttttacaggtaacctacaaagcaaccatgatctgtattgtcaagtccatggt
aatgcacatgtagctagttgtgatgcaatcatgactaggtgtctagctgtccacgagtgc
tttgttaagcgtgttgactggactattgaatatcctataattggtgatgaactgaagatt
aatgcggcttgtagaaaggttcaacacatggttgttaaagctgcattattagcagacaaa
ttcccagttcttcacgacattggtaaccctaaagctattaagtgtgtacctcaagctgat
gtagaatggaagttctatgatgcacagccttgtagtgacaaagcttataaaatagaagaa
ttattctattcttatgccacacattctgacaaattcacagatggtgtatgcctattttgg
aattgcaatgtcgatagatatcctgctaattccattgtttgtagatttgacactagagtg
ctatctaaccttaacttgcctggttgtgatggtnnnnnnnnnnnnnnnnnnnnnnnnnnn
nnnnnnnnnnnnnnnnnnnnnnnnnnnnnnnnnnnnnnnnnnnnnnnnnnnnnnnnnnnn
nnnnnnnnnnnnnnnnnnnnnnnnnnnnnnnnnnnnnnnnnnnnnnnnnnnnnnnnnnnn
nnnnnnnnnnnnnnnnnnnnnnnnnnnnnnnnnnnnnnnnnnnnnnnnnnnnnnnnnnnn
nnnnnnnnnnnnnnnnnnnnnnnnnnnnnnnnnnnnnnnnnnnnnnnnnnnnnnnnnnnn
nnnnnnnnnnnnnnnnnnnnnnnnnnnnnnncttataacctctggaacacttttacaaga
cttcagagtttagaaaatgtggcttttaatgttgtaaataagggacactttgatggacaa
cagggtgaagtaccagtttctatcattaataacactgtttacacaaaagttgatggtgtt
gatgtagaattgtttgaaaataaaacaacattacctgttaatgtagcatttgagctttgg
gctaagcgcaacattaaaccagtaccagaggtgaaaatactcaataatttgggtgtggac
attgctgctaatactgtgatctgggactacaaaagagatgctccagcacatatatctact
attggtgtttgttctatgacngacatagccaagaaaccaactgaaacgatttgtgcacca
ctcactgtcttttttgatggtagagttgatggtcaagtagacttatttagaaatgcccgt
aatggtgttcttattacagaaggtagtgttaaaggtttacaaccatctgtaggtcccaaa
caagctagtcttaatggagtcacattaattggagaagccgtaaaaacacagttcaattat
tataagaaagttgatggtgttgtccaacaattacctgaaacttactttactcagagtaga
aatttacaagaatttaaacccaggagtcaaatggaaattgatttcttagaattagctatg
gatgaattcattgaacggtataaattagaaggctatgccttcgaacatatcgtttatgga
gattttagtcatagtcagttaggtggtttacatctactgattggactagctaaacgtttt
aaggaatcaccttttgaattagaagattttattcctatggacagtacagttaaaaactat
ttcataacagatgcgcaaacaggttcatctaagtgtgtgtgttctgttattgatttatta
cttgatgattttgttgaaataataaaatcccaagatttatctgtagtttctaaggttgtc
aaagtgactattgactatacagaaatttcatttatgctttggtgtaaagatggccatgta
gaaacattttacccaaaattacaatctagtcaagcgtggcaaccgggtgttgctatgcct
aatctttacaaaatgcaaagaatgctattagaaaagtgtgaccttcaaaattatggtgat
agtgcaacattacctaaaggcataatgatgaatgtcgcaaaatatactcaactgtgtcaa
tatttaaacacattaacattagctgtaccctataatatgagagttatacattttggtgct
ggttctgataaaggagttgcaccaggtacagctgttttaagacagtggttgcctacgggt
acgctgcttgtcgattcagatcttaatgactttgtctctgatgcagattcaactttgatt
ggtgattgtgcaactgtacatacagctaataaatgggatctcattattagtgatatgtac
gaccctaagactaaaaatgttacaaaagaaaatgactctaaagagggttttttcacttac
atttgtgggtttatacaacaaaagctagctcttggaggttccgtggctataaagataaca
gaacattcttggaatgctgatctttataagctcatgggacacttcgcatggtggacagcc
tttgttactaatgtgaatgcgtcatcatctgaagcatttttaattggatgtaattatctt
ggcaaaccacgcgaacaaatagatggttatgtcatgcatgcaaattacatattttggagg
aatacaaatccaattcagttgtcttcctattctttatttgacatgagtaaatttcccctt
aaattaaggggtactgctgttatgnnnnnnnnnnnnnnnnnnnnnnnnnnnnnnnnnnnn
nnnnnnnnnnnnnnnnnnnnnnnnnnnnnnnnnnnnnnnnnnnnnnnnnnnnnnnnnnnn
nnnnnnnnnnnnnnnnnnnnnnnnnnnnnnnnnnnnnnnnnnnnnnnnnnnnnnnnnagt
ctctagtcagtgtgttaatcttacaaccagaactcaattaccccctgcatacactaattc
tttcacacgtggtgtttattaccctgacaaagttttcagatcctcagttttacattcaac
tcaggacttgttcttaccnnnnnnnnnnnnnnnnnnnnnnnnnnnnnnnnnnnnnnnnnn
nnnnnnnnnnnnnnnnnnnnnnnnnnnnnnnnnnnnnnnnnnnnnnnnnnnnnnnnnnnn
nnnnnnnnnnnnnnnnnnnnnnnnnnnnnnnnnnnnnnnnnnnnnnnnnnnnnnnnnnnn
nnnnnnnnnnnnnnnnnnnnnnnnnnnnnnnnnnnnnnnnnnnnnnnnnnnnnnnnnnnn
nnnnnnnnnnnnnnnnnnnnnnnnnnnnnnnnnnnnnnnnnnnnnnnnnnnnnnnnnnnn
nnnnnnnnnnnnnnnnnnnnnnnnnnnnnnnnnnnnnnnnnnnnnnnnnnnnnnnnnnnn
nnnnnnnnnnnnnnnnnnnnnnnnnnnnnnnnnnnnnnnnnnnnnnnnnnnnnnnnnnnn
nnnnnnnnnnnnnnnnnnnnnnnnnnnnnnnnnnnnnnnnnnnnnnnnnnnnnnnnnnnn
nnnnnnnnnnnnnnnnnnnnnnnnnnnnnnnnnnnnnnnnnnnnnnnnnnnnnnnnnnnn
nnnnnnnnnnnnnnnnnnnnnnnnnnnnnnnnnnnnnnnnnnnnnnnnnnnnnnnnnnnn
nnnnnnnnnnnnnnnnnnnnnnnnnnnnnnnnnnnnnnnnnnnnnnnnnnnnnnnnnnnn
nnnnnnnnnnnnnnnnnnnnnnnnnnnnnnnnnnnnnnnnnnnnnnnnnnnnnnnnnnnn
nnnnnnnnnnnnnnnnnnnnnnnnnnnnnnnnnnnnnnnnnnnnnnnnnnnnnnnnnnnn
nnnnnnnnnnnnnnnnnnnnnnnnnnnnnnnnnnnnnnnnnnnnnnnnnnnnnnnnnnnn
nnnnnnnnnnnnnnnnnnnnnnnnnnnnnnnnnnnnnnnnnnnnnnnnnnnnnnnnnnnn
nnnnnnnnnnnnnnnnnnnnnnnnnnnnnnnnnnnnnnnnnnnnnnnnnnnnnnnnnnnn
nnnnnnnnnnnnnnnnnnnnnnnnnnnnnnnnnnnnnnnnnnnnnnnnnnnnnnnnnnnn
nnnnactaatgtctatgcagattcatttgtaattagaggtgatgaagtcagacaaatcgc
tccagggcaaactggaaagattgctgattataattataaattaccagatgattttacagg
ctgcgttatagcttggaattctaacaatcttgattctaaggttggtggtaattataatta
cctgtatagattgtttaggaagtctaatctcaaaccttttgagagagatatttcaactga
aatctatcaggccggtagcacaccttgtaatggtgttgaaggttttaattgttactttcc
tttacaatcatatggtttccaacccactaatggtgttggttaccaaccatacagagtagt
agtactttcttttgaacttctacatgcaccagcaactgtttgtggacctaaaaagtctac
taatttggttaaaaacaaatgtgtcaatttcaacttcaatggtttaacaggcacaggtgt
tcttactgagtctaacaaaaagtttctgcctttccaacaatttggcagagacattgctga
cactactgatgctgtccgtgatccacagacacttgagattcttgacattacaccatgttc
ttttggtggtgtcagtgttataacaccaggaacaaatacttctaaccaggttgctgttct
ttatcaggatgttaactgcacagaagtccctgttgctattcatgcagatcaacttactcc
tacttggcgtgtttattctacaggttctaatgtttttcaaacacgtgcaggctgtttaat
aggggctgaacatgtcaacaactcatatgagtgtgacatacccattggtgcaggtatatg
cgctagttatcagactcagactaattctcctcggcgggcacgtagtgtagctagtcaatc
catcattgcctacactatgtcacttggtgcagaaaattcagttgcttactctaataactc
tattgccatacccacaaattttactattagtgttaccacagaaattctaccagtgtctat
gaccaagacatcagtagattgtacaatgtacatttgtggtgattcaactgaatgcagcaa
tcttttgttgcaatatggcagtttttgtacacaattaaaccgtgctttaactggaatagc
tgttgaacaagacaaaaacacccaagaagtttttgcacaagtcaaacaaatttacaaaac
accaccaattaaagattttggtggttttaatttttcacaaatattaccagatccatcaaa
accaagcaagaggtcatttattgaagatctacttttcaacaaagtgacacttgcagatgc
tggcttcatcaaacaatatggtgattgccttggtgatattgctgctagagacctcatttg
tgcacaaaagtttaacggccttacnnnnnnnnnnnnnnnnnnnnnnnnnnnnnnnnnnnn
nnnatacacttctgcactgttagcgggtacaatcacttctggttggacctttggtgcagg
tgctgcattacaaataccatttgctatgcaaatggcttataggtttaatggtattggagt
tacacagaatgttctctatgagaaccaaaaattgattgccaaccaatttaatagtgctat
tggcaaaattcaagactcactttcttccacagcaagtgcacttggaaaacttcaagatgt
ggtcaaccaaaatgcacaagctttaaacacgcttgttaaacaacttagctccaattttgg
tgcaatttcaagtgttttaaatgatatcctttcacgtcttgacaaagttgaggctgaagt
gcaaattgataggttgatcacaggcagacttcaaagtttgcagacatatgtgactcaaca
attaattagagctgcagaaatcagagcttctgctaatcttgctgctactaaaatgtcaga
gtgtgtacttggannnnnnnnnnnnnnnnnnnnnnnnnnnnnnggctatcatcttatgtc
cttccctcagtcagcacctcatggtgtagtcttcttgcatgtgacttatgtccctgcaca
agaaaagaacttcacaactgctcctgccatttgtcatgatggaaaagcacactttcctcg
tgaaggtgtctttgtttcaaatggcacacactggtttgtaacacaaaggaatttttatga
accacaaatcattactacagacaacacatttgtgtctggtaactgtgatgttgtaatagg
aattgtcaacaacacagtttatgatcctttgcaacctgaattagactcattcaaggagga
gttagataaatattttaagaatcatacatcaccagatgttgatttaggtgacatctctgg
cattaatgcttcagttgtaaacattcaaaaagaaattgaccgcctcaatgaggttgccaa
gaatttaaatgaatctctcatcgatctccaagaacttggaaagtatgagcagtatataaa
atggccatggtacatttggctaggttttatagctggcttgattgccatagtaatggtgac
aattatgctttgctgtatgaccagttgctgtagttgtctcaagggctgttgttcttgtgg
atcctgctgcaaatttgatgaagacgactcnnnnnnnnnnnnnnnnnnnnnnnnnnnnnn
nnnnnnnnnnnnnnnnnnnnnnnnnnnnnnnnnnnnnnnnnnnnnnnnnnnnnnnnnnnn
nnnnnnnnnnnnnnnnnnnnnnnnnnnnnnnnnnnnnnnnnnnnnnnnnnnnnnnnnnnn
nnnnnnnnnnnnnnnnnnnnnnnnnnnnnnnnnnnnnnnnnnnnnnnnnnnnnnnnnnnn
nnnnnnnnnnnnnnnnnnnnnnnnnnnnnnnnnnnnnnnnnnnnnnnnnnnnnnnnctcc
aagggtgttcactttgtttgcaacttgctgttgttgtttgtaacagtttactcacacctt
ttgctcgttgctgctggccttgaagccccttttctctatctttatgctttagtctacttc
ttgcagagtataaactttgtaagaataataatgaggctttggctttgctggaaatgccgt
tccaaaaacccattactttatgatgccaactattttctttgctggcatactaattgttac
gactattgtataccttacaatagtgtaacttcttcaattgtcattacttcaggtgatggc
acaacaagtcctatttctgaacatgactaccagattggtggttatactgaaaaatgggaa
tctggagtaaaagactgtgttgtattacacagttacttcacttcagactattaccagctg
tactcaactcaattgagtacagacactggtgttgaacatgttaccttcttcatctacaat
aaaattgttgatgagcctgaagaacatgtccaaattcacacaatcgacggttcatccgga
gttgttaatccagtaatggaaccaatttatgatgaaccgacgacgacnnnnnnnnnnnnn
nnnnnnnnnnnnnnnnnnnnnnnnnnnnnnnnnnnnnnnnnnnnnnnnnnnnnnnnnnnn
nnnnnnnnngttaatagcgtacttctttttcttgctttcgtggtattcttgctagttaca
ctagccatccttactgcgcttcgattgtgtgcgtactgctgcaatattgttaacgtgagt
cttgtaaaaccttctttttacgtttactctcgtgttaaaaatctgaattcttctagagtt
cctgatcttctggtctaaacgaactaaatattatattagtttttctgtttggaactttaa
ttttagccatggcagattccaacggtactattaccgttgaagagcttaaaaagctccttg
aacaatggaacctagtaataggtttcctattccttacatggatttgtcttctacaatttg
cctatgccaacaggaataggtttttgtatataattaagttaattttcctctggctgttat
ggccagtaactttagcttgttttgtgcttgctgctgtttacagaataaattggatcaccg
gtggaattgctatcgcaatggcttgtcttgtaggcttgatgtggctcagctacttcattg
cttctttcagactgtttgcgcgtacgcgttccatgtggtcattcaatccagaaactaaca
ttcttctcaacgtgccactccatggcactattctgaccagaccgcttctagaaagtgaac
tcgtaatcggagctgtgatccttcgtggacatcttcgtattgctggacaccatctaggac
gctgtgacatcaaggacctgcctaaagaaatcactgttgctacatcacgaacgctttctt
attacaaattgggagcttcgcagcgtgtagcaggtgactcaggttttgctgcatacagtc
gctacaggattggcaactataaattaaacacagaccattccagtagcagtgacaatattg
ctttgcttgtacagtaagtgacaacagatgtttcatctcgttgactttcaggttactata
gcagagatattactaattattatgaggacttttaaagtttccatttggaatcttgattac
atcataaacctcataattaaaaatttatctaagtcactaactgagaataaatattctcaa
ttagatgaagagcaaccaatggagattgattaaacgaacatgaaaattattcttttcttg
gcactgataacactcgctacttgtgagctttatcactaccaagagtgtgttagaggtaca
acagtacttttaaaagaaccttgctcttctggaacatacgagggcaattcaccatttcat
cctctagctgataacaaatttgcactgacttgctttagcactcaatttgcttttgcttgt
cctgacggcgtaaaacacgtctatcagttacgtgccagatcagtttcacctaaactgttc
atcagacaagaggaagttcaagaactttactctccaatttttcttattgttgcggcaata
gtgtttataacactttgcttcacactcaaaagaaagacagaatgattgaactttcattaa
ttgacttctatttgtgctttttagcctttctgctattccttgttttaattatgcttatta
tcttttggttctcacttgaactgcaagatcataatgaaatttgtcacgcctaaacgaaca
tgaaatttcttgttttcttaggaatcatcacaactgtagctgcatttcaccaagaatgta
gtttacagtcatgtactcaacatcaaccatatgtagttgatgacccgtgtcctattcact
tctattctaaatggtatattagagtaggagctagaaaatcagcacctttaattgaattgt
gcgtggatgaggctggttctaaatcacccattcagtacatcgatatcggtaattatacag
tttcctgtttaccttttacaattaattgccaggaacctaaattgggtagtcttgtagnnn
nnnnnnnnnnnnnnnnnnnnnnnnnnnnnnnnnnnnnnnnnnnnnnnnnnnnnnnnnnnn
nnnnnnnnnnnnnannnnngataatggaccccaaaatcagcgaaatgcaccccgcattac
gtttggtggaccctcagattcaactggcagtaaccagaatggagaacgcagtggggcgcg
atcaaaacaacgtcggccccaaggtttacccaataatactgcgtcttggttcaccgctct
cactcaacatggcaaggaagaccttaaattccctcgaggacaaggcgttccaattaacac
caatagcagtccagatgaccaaattggctactaccgaagagctaccagacgaattcgtgg
tggtgacggtaaaatgaaagatctcagtccaagatggtatttctactacctaggaactgg
gccagaagctggacttccctatggtgctaacaaagacggcatcatatgggttgcaactga
gggagccttgaatacaccaaaagatcacattggcacccgcaatcctgctaacaatgctgc
aatcgtgctacaacttcctcaaggaacaacattgccaaaaggcttctacgcagaagggag
cagaggcggcagtcaagcctcttctcgttcctcatcacgtagtcgcaacagttcaagaaa
ttcaactccaggcagcagtaggggaacttctcctgctagaatggctggcaatggcggtga
tgctgctcttgctttgctgctgcttgacagattgaaccagcttgagagcaaaatgtctgg
taaaggccaacaacaacaaggccaaactgtcactaagaaatctgctgctgaggcttctaa
gaagcctcggcaaaaacgtactgccactaaagcatacaatgtaacacaagctttcggcag
acgtggtccagaacaaacccaaggaaattttggggaccaggaactaatcagacaaggaac
tgattacaaacattggccgcaaattgcacaatttgcccccagcgcttcagcgttcttcgg
aatgtcgcgcattggcatggaagtcacaccttcgggaacgtggttgacctacacaggtgc
catcaaattggatgacaaagatccaaatttcaaagatcaagtcattttgctgaataagca
tattgacgcatacaaaacattcccaccaacagagcctaaaaaggacaaaaagaagaaggc
ttatgaaactcaagccttaccgcagagacagaagaaacagcaaactgtgactcttcttcc
tgctgcagatttggatgatttctccaaacaattgcaacaatccatgagcagtgctgactc
aactcaggcctaaactcatgcagaccacacaaggcagatgggctatataaacgttttcgc
ttttccgtttacgatatatagtctactcttgtgcagaatgaattctcgtaactacatagc
acaagtagatgtagttaactttaatctcacatagcaatctttaatcagtgtgtaacatta
gggaggacttgaaagagccaccacattttcaccgaggccactcggagtacgatcgagtgt
acagtgaacaatgctagggagagctgcctatatggaagagccctaatgtgtaaaattaat
tttagtagtgctatccccatgtgattttaatagcttcttaggag
>hCoV-19/Cameroon/Yaounde-20V-6189/2020
ctcgtacgtggctttggagactccgtggaggaggtcttatcagaggcacgtcaacatctt
aaagatggcacttgtggcttagtagaagttgaaaaaggcgttttgcctcaacttgaacag
ccctatgtgttcatcaaacgttcggatgctcgaactgcacctcatggtcatgttatggtt
gagctggtagcagaactcgaaggcattcagtacggtcgtagtggtgagacacttggtgtc
cttgtccctcatgtgggtgaaataccagtggcttaccgcaaggttcttcttcgtaagaac
ggtaataaaggagctggtggccatagttacggcgccgatctaaagtcatttgacttaggc
gacgagcttggcactgatccttatgaagattttcaagaaaactggaacactaaacatagc
agtggtgttacccgtgaactcatgcgtgagcttaacggaggggcatacactcgctatgtc
gataacaacttctgtggccctgatggctaccctcttgagtgcattaaagaccttctagca
cgtgctggtaaagcttcatgcactttgtccgaacaactggactttattgacactaagagg
ggtgtatactgctgccgtgaacatgagcatgaaattgcttggtacacggaacgttctgaa
aagagctatgaattgcagacaccttttgaaattaaattggcaaagaaatttgacaccttc
aatggggaatgtccaaattttgtatttcccttaaattccataatcaagactattcaacca
agggttgaaaagaaaaagcttgatggctttatgggtagaattcgatctgtctatccagtt
gcgtcaccaaatgaatgcaaccaaatgtgcctttcaactctcatgaagtgtgatcattgt
ggtgaaacttcatggcagacgggcgattttgttaaagccacttgcgaattttgtggcact
gagaatttgactaaagaaggtgccactacttgtggttacttaccccaaaatgctgttgtt
aaaatttattgtccagcatgtcacaattcagaagtaggacctgagcatagtcttgccgaa
taccataatgaatctggcttgaaaaccattcttcgtaagggtggtcgcactattgccttt
ggaggctgtgtgttctcttatgttggttgccataacaagtgtgcctattgggttccacgt
gctagcgctaacataggttgtaaccatacaggtgttgttggagaaggttccgaaggtctt
aatgacaaccttcttgaaatactccaaaaagagaaagtcaacatcaatattgttggtgac
tttaaacttaatgaagagatcgccattattttggcatctttttctgcttccataagtgct
tttgtggaaactgtgaaaggtttggattataaagcattcaaacaaattgttgaatcctgt
ggtaattttaaagttacaaaaggaaaagctaaaaaaggtgcctggaatattggtgaacag
aaatcaatactgagtcctctttatgcatttgcatcagaggctgctcgtgttgtacgatca
attttctcccgcactcttgaaactgctcaaaattctgtgcgtgttttacagaaggccgct
ataacaatactagatggaatttcacagtattcactgagactcattgatgctatgatgttc
acatctgatttggctactaacaatctagttgtaatggcctacattacaggtggtgttgtt
cagttgacttcgcagtggctaactaacatctttggcactgtttatgaaaaactcaaaccc
gtccttgattggcttgaagagaagtttaaggaaggtgtagagtttcttagagacggttgg
gaaattgttaaatttatctcaacctgtgcttgtgaaattgtcggtggacaaattgtcacc
tgtgcaaaggaaattaaggagagtgttcagacattctttaagcttgtaaataaatttttg
gctttgtgtgctgactctatcattattggtggagctaaacttaaagccttgaatttaggt
gaaacatttgtcacgcactcaaagggattgtacagaaagtgtgttaaatccagagaagaa
actggcctactcatgcctctaaaagccccaaaagaaattatcttcttagagggagaaaca
cttcccacagaagtgttaacagaggaagttgtcttgaaaactggtgatttacaaccatta
gaacaacctactagtgaagctgttgaagctccattggttggtacaccagtttgtattaac
gggcttatgttgctcgaaatcaaagacacagaaaagtactgtgcccttgcacctaatatg
atggtaacaaacaataccttcacactcaaaggcggtgcaccaacaaaggttacttttggt
gatgacactgtgatagaagtgcaaggttacaagagtgtgaatatcacttttgaacttgat
gaaaggattgataaagtacttaatgagaagtgctctgcctatacagttgaactcggtaca
gaagtaaatgagttcgcctgtgttgtggcagatgctgtcataaaaactttgcaaccagta
tctgaattacttacaccactgggcattgatttagatgagtggagtatggctacatactac
ttatttgatgagtctggtgagtttaaattggcttcacatatgtattgttctttttaccct
ccagatgaggatgaagaagaaggtgattgtgaagaagaagagtttgagccatcaactcaa
tatgagtatggtactgaagatgattaccaaggtaaacctttggaatttggtgccacttct
gctgctcttcaacctgaagaagagcaagaagaagattggttagatgatgatagtcaacaa
actgttggtcaacaagacggcagtgaggacaatcagacaactactattcaaacaattgtt
gaggttcaacctcaattagagatggaacttacaccagttgttcagactattgaagtgaat
agttttagtggttatttaaaacttactgacaatgtatacattaaaaatgcagacattgtg
gaagaagctaaaaaggtaaaaccaacagtggttgttaatgcagccaatgtttaccttaaa
catggaggaggtgttgcaggagccttaaataaggctactaacaatgccatgcaagttgaa
tctgatgattacatagctactaatggaccacttaaagtgggtggtagttgtgttttaagc
ggacacaatcttgctaaacactgtcttcatgttgtcggcccaaatgttaacaaaggtgaa
gacattcaacttcttaagagtgcttatgaaaattttaatcagcacgaagttctacttgca
ccattattatcagctggtatttttggtgctgaccctatacattctttaagagtttgtgta
gatactgttcgcacaaatgtctacttagctgtctttgataaaaatctctatgacaaactt
gtttcaagctttttggaaatgaagagtgaaaagcaagttgaacaaaagatcgctgagatt
cctaaagaggaagttaagccatttataactgaaagtaaaccttcagttgaacagagaaaa
caagatgataagaaaatcaaagcttgtgttgaagaagttacaacaactctggaagaaact
aagttcctcacagaaaacttgttactttatattgacattaatggcaatcttcatccagat
tctgccactcttgttagtgacattgacatcactttcttaaagaaagatgctccatatata
gtgggtgatgttgttcaagagggtgttttaactgctgtggttatacctactaaaaaggct
ggtggcactactgaaatgctagcgaaagctttgagaaaagtgccaacagacaattatata
accacttacccgggtcagggtttaaatggttacactgtagaggaggcaaagacagtgctt
aaaaagtgtaaaagtgccttttacattctaccatctattatctctaatgagaagcaagaa
attcttggaactgtttcttggaatttgcgagaaatgcttgcacatgcagaagaaacacgc
aaattaatgcctgtctgtgtggaaactaaagccatagtttcaactatacagcgtaaatat
aagggtattaaaatacaagagggtgtggttgattatggtgctagattttacttttacacc
agtaaaacaactgtagcgtcacttatcaacacacttaacgatctaaatgaaactcttgtt
acaatgccacttggctatgtaacacatggcttaaatttggaagaagctgctcggtatatg
agatctctcaaagtgccagctacagtttctgtttcttcacctgatgctgttacagcgtat
aatggttatcttacttcttcttctaaaacacctgaagaacattttattgaaaccatctca
cttgctggttcctataaagattggtcctattctggacaatctacacaactaggtatagaa
tttcttaagagaggtgataaaagtgtatattacactagtaatcctaccacattccaccta
gatggtgaagttatcacctttgacaatcttaagacacttctttctttgagagaagtgagg
actattaaggtgtttacaacagtagacaacattaacctccacacgcaagttgtggacatg
tcaatgacatatggacaacagtttggtccaacttatttggatggagctgatgttactaaa
ataaaacctcataattcacatgaaggtaaaacattttatgttttacctaatgatgacact
ctacgtgttgaggcttttgagtactaccacacaactgatcctagttttctgggtaggtac
atgtcagcattaaatcacactaaaaagtggaaatacccacaagttaatggtttaacttct
attaaatgggcagataacaactgttatcttgccactgcattgttaacactccaacaaata
gagttgaagtttaatccacctgctctacaagatgcttattacagagcaagggctggtgaa
gctgctaacttttgtgcacttatcttagcctactgtaataagacagtaggtgagttaggt
gatgttagagaaacaatgagttacttgtttcaacatgccaatttagattcttgcaaaaga
gtcttgaacgtggtgtgtaaaacttgtggacaacagcagacaacccttaagggtgtagaa
gctgttatgtacatgggcacactttcttatgaacaatttaagaaaggtgttcagatacct
tgtacgtgtggtaaacaagctacaaaatatctagtacaacaggagtcaccttttgttatg
atgtcagcaccacctgctcagtatgaacttaagcatggtacatttacttgtgctagtgag
tacactggtaattaccagtgtggtcactataaacatataacttctaaagaaactttgtat
tgcatagacggtgctttacttacaaagtcctcagaatacaaaggtcctattacggatgtt
ttctacaaagaaaacagttacacaacaaccataaaaccagttacttataaattggatggt
gttgtttgtacagaaattgaccctaagttggacaattattataagaaagacaattcttat
ttcacagagcaaccaattgatcttgtaccaaaccaaccatatccaaacgcaagcttcgat
aattttaagtttgtatgtgataatatcaaatttgctgatgatttaaaccagttaactggt
tataagaaacctgcttcaagagagcttaaagttacatttttccctgacttaaatggtgat
gtggtggctattgattataaacactacacaccctcttttaagaaaggagctaaattgtta
cataaacctattgtttggcatgttaacaatgcaactaataaagccacgtataaaccaaat
acctggtgtatacgttgtctttggagcacaaaaccagttgaaacatcaaattcgtttgat
gtactgaagtcagaggacgcgcagggaatggataatcttgcctgcgaagatctaaaacca
gtctctgaagaagtagtggaaaatcctaccatacagaaagacgttcttgagtgtaatgtg
aaaactaccgaagttgtaggagacattatacttaaaccagcaaataatagtttaaaaatt
acagaagaggttggccacacagatctaatggctgcttatgtagacaattctagtcttact
attaagaaacctaatgaattatctagagtattaggtttgaaaacccttgctactcatggt
ttagctgctgttaatagtgtcccttgggatactatagctaattatgctaagccttttctt
aacaaagttgttagtacaactactaacatagttacacggtgtttaaaccgtgtttgtact
aattatatgccttatttctttactttattgctacaattgtgtacttttactagaagtaca
aattctagaattaaagcatctatgccgactactatagcaaagaatactgttaagagtgtc
ggtaaattttgtctagaggcttcatttaattatttgaagtcacctaatttttctaaactg
ataaatattataatttggtttttactattaagtgtttgcctaggttctttaatctactca
accgctgctttaggtgttttaatgtctaatttaggcatgccttcttactgtactggttac
agagaaggctatttgaactctactaatgtcactattgcaacctactgtactggttctata
ccttgtagtgtttgtcttagtggtttagattctttagacacctatccttctttagaaact
atacaaattaccatttcatcttttaaatgggatttaactgcttttggcttagttgcagag
tggtttttggcatatattcttttcactaggtttttctatgtacttggattggctgcaatc
atgcaattgtttttcagctattttgcagtacattttattagtaattcttggcttatgtgg
ttaataattaatcttgtacaaatggccccgatttcagctatggttagaatgtacatcttc
tttgcatcattttattatgtatggaaaagttatgtgcatgttgtagacggttgtaattca
tcaacttgtatgatgtgttacaaacgtaatagagcaacaagagtcgaatgtacaactatt
gttaatggtgttagaaggtccttttatgtctatgctaatggaggtaaaggcttttgcaaa
ctacacaattggaattgtgttaattgtgatacattctgtgctggtagtacatttattagt
gatgaagttgcgagagacttgtcactacagtttaaaagaccaataaatcctactgaccag
tcttcttacatcgttgatagtgttacagtgaagaatggttccatccatctttactttgat
aaagctggtcaaaagacttatgaaagacattctctctctcattttgttaacttagacaac
ctgagagctaataacactaaaggttcattgcctattaatgttatagtttttgatggtaaa
tcaaaatgtgaagaatcatctgcaaaatcagcgtctgtttactacagtcagcttatgtgt
caacctatactgttactagatcaggcattagtgtctgatgttggtgatagtgcggaagtt
gcagttaaaatgtttgatgcttacgttaatacgttttcatcaacttttaacgtaccaatg
gaaaaactcaaaacactagttgcaactgcagaagctgaacttgcaaagaatgtgtcctta
gacaatgtcttatctacttttatttcagcagctcggcaagggtttgttgattcagatgta
gaaactaaagatgttgttgaatgtcttaaattgtcacatcaatctgacatagaagttact
ggcgatagttgtaataactatatgctcacctataacaaagttgaaaacatgacaacccgt
gaccttggtgcttgtattgactgtagtgcgcgtcatattaatgcgcaggtagcaaaaagt
cacaatattgctttgatatggaacgttaaagatttcatgtcattgtctgaacaactacga
aaacaaatacgtagtgctgctaaaaagaataacttaccttttaagttgacatgtgcaact
actagacaagttgttaatgttgtaacaacaaagatagcacttaagggtggtaaaattgtt
aataattggttgaagcagttaattaaagttacacttgtgttcctttttgttgctgctatt
ttctatttaataacacctgttcatgtcatgtctaaacatactgacttttcaagtgaaatc
ataggatacaaggctattgatggtggtgtcactcgtgacatagcatctacagatacttgt
tttgctaacaaacatgctgattttgacacatggtttagccagcgtggtggtagttatact
aatgacaaagcttgcccattgattgctgcagtcataacaagagaagtgggttttgtcgtg
cctggtttgcctggcacgatattacgcacaactaatggtgactttttgcatttcttacct
agagtttttagtgcagttggtaacatctgttacacaccatcaaaacttatagagtacact
gactttgcaacatcagcttgtgttttggctgctgaatgtacaatttttaaagatgcttct
ggtaagccagtaccatattgttatgataccaatgtactagaaggttctgttgcttatgaa
agtttacgccctgacatacgttatgtgctcatggatggctctattattcaatttcctaac
acctaccttgaaggttctgttagagtggtaacaacttttgattctgagtactgtaggcac
ggcacttgtgaaagatcagaagctggtgtttgtgtatctactagtggtagatgggtactt
aacaatgattattacagatctttaccaggagttttctgtggtgtagatgctgtaaattta
cttactaatatgtttacaccactaattcaacctattggtgctttggacatatcagcatct
atagtagctggtggtattgtagctatcgtagtaacatgccttgcctactattttatgagg
tttagaagagcttttggtgaatacagtcatgtagttgcctttaatactttactattcctt
atgtcattcactgtactctgtttaacaccagtttactcattcttacctggtgtttattct
gttatttacttgtacttgacattttatcttactaatgatgtttcttttttagcacatatt
cagtggatggttatgttcacacctttagtacctttctggataacaattgcttatatcatt
tgtatttccacaaagcatttctattggttctttagtaattacctaaagagacgtgtagtc
tttaatggtgtttcctttagtacttttgaagaagctgcgctgtgcacctttttgttaaat
aaagaaatgtatctaaagttgcgtagtgatgtgctattacctcttacgcaatataataga
tacttagctctttataataagtacaagtattttagtggagcaatggatacaactagctac
agagaagctgcttgttgtcatctcgcaaaggctctcaatgacttcagtaactcaggttct
gatgttctttaccaaccaccacaaacctctatcacctcagctgttttgcagagtggtttt
agaaaaatggcattcccatctggtaaagttgagggttgtatggtacaagtaacttgtggt
acaactacacttaacggtctttggcttgatgacgtagtttactgtccaagacatgtgatc
tgcacctctgaagacatgcttaaccctaattatgaagatttactcattcgtaagtctaat
cataatttcttggtacaggctggtaatgttcaactcagggttattggacattctatgcaa
aattgtgtacttaagcttaaggttgatacagccaatcctaagacacctaagtataagttt
gttcgcattcaaccaggacagactttttcagtgttagcttgttacaatggttcaccatct
ggtgtttaccaatgtgctatgaggcccaatttcactattaagggttcattccttaatggt
tcatgtggtagtgttggttttaacatagattatgactgtgtctctttttgttacatgcac
catatggaattaccaactggagttcatgctggcacagacttagaaggtaacttttatgga
ccttttgttgacaggcaaacagcacaagcagctggtacggacacaactattacagttaat
gttttagcttggttgtacgctgctgttataaatggagacaggtggtttctcaatcgattt
accacaactcttaatgactttaaccttgtggctatgaagtacaattatgaacctctaaca
caagaccatgttgacatactaggacctctttctgctcaaactggaattgccgttttagat
atgtgtgcttcattaaaagaattactgcaaaatggtatgaatggacgtaccatattgggt
agtgctttattagaagatgaatttacaccttttgatgttgttagacaatgctcaggtgtt
actttccaaagtgcagtgaaaagaacaatcaagggtacacaccactggttgttactcaca
attttgacttcacttttagttttagtccagagtactcaatggtctttgttcttttttttg
tatgaaaatgcctttttaccttttgctatgggtattattgctatgtctgcttttgcaatg
atgtttgtcaaacataagcatgcatttctctgtttgtttttgttaccttctcttgccact
gtagcttattttaatatggtctatatgcctgctagttgggtgatgcgtattatgacatgg
ttggatatggttgatactagtttgtctggttttaagctaaaagactgtgttatgtatgca
tcagctgtagtgttactaatccttatgacagcaagaactgtgtatgatgatggtgctagg
agagtgtggacacttatgaatgtcttgacactcgtttataaagtttattatggtaatgct
ttagatcaagccatttccatgtgggctcttataatctctgttacttctaactactcaggt
gtagttacaactgtcatgtttttggccagaggtattgtttttatgtgtgttgagtattgc
cctattttcttcataactggtaatacacttcagtgtataatgctagtttattgtttctta
ggctatttttgtacttgttactttggcctcttttgtttactcaaccgctactttagactg
actcttggtgtttatgattacttagtttctacacaggagtttagatatatgaattcacag
ggactactcccacccaagaatagcatagatgccttcaaactcaacattaaattgttgggt
gttggtggcaaaccttgtatcaaagtagccactgtacagtctaaaatgtcagatgtaaag
tgcacatcagtagtcttactctcagttttgcaacaactcagagtagaatcattatctaaa
ttgtgggctcaatgtgtccagttacacaatgacattctcttagctaaagatactactgaa
gcctttgaaaaaatggtttcactactttctgttttgctttccatgcagggtgctgtagac
ataaacaagctttgtgaagaaatgctggacaacagggcaaccttacaagctatagcctca
gagtttagttcccttccatcatatgcagcttttgctactgctcaagaagcttatgagcag
gctgttgctaatggtgattctgaagttgttcttaaaaagttgaagaagtctttgaatgtg
gctaaatctgaatttgaccgtgatgcagccatgcaacgtaagttggaaaagatggctgat
caagctatgacccaaatgtataaacaggctagatctgaggacaagagggcaaaagttact
agtgctatgcagacaatgcttttcactatgcttagaaagttggataatgatgcactcaac
aacattatcaacaatgcaagagatggttgtgttcccttgaacataatacctcttacaaca
gcagccaaactaatggttgtcataccagactataacacatataaaaatacgtgtgatggt
acaacatttacttatgcatcagcattgtgggaaatccaacaggttgtagatgcagatagt
aaaattgttcaacttagtgaaattagtatggacaattcacctaatttagcatggcctctt
attgtaacagctttaagggccaattctgctgtcaaattacagaataatgagcttagtcct
gttgcactacgacagatgtcttgtgctgccggtactacacaaactgcttgcactgatgac
aatgcgttagcttactacaacacaacaaagggaggtaggtttgtacttgcactgttatcc
gatttacatgatttgaaatgggctagattccctaagagtgatggaactggtactatctat
acagaactggaaccaccttgtaggtttgttacagacacacctaaaggtcctaaagtgaag
tatttatactttattaaaggattaaacaacctaaatagaggtatggtacttggtagttta
gctgccacagtacgtctacaagctggtaatgcaacagaagtgcctgccaattcaactgta
ttatctttctgtgcttttgctgtagatgctgctaaagcttacaaagattatctagctagt
gggggacaaccaatcactaattgtgttaagatgttgtgtacacacactggtactggtcag
gcaataacagttacaccggaagccaatatggatcaagaatcctttggtggtgcatcgtgt
tgtctgtactgccgttgccacatagatcatccaaatcctaaaggattttgtgacttaaaa
ggtaagtatgtacaaatacctacaacttgtgctaatgaccctgtgggttttacacttaaa
aacacagtctgtaccgtctgcggtatgtggaaaggttatggctgtagttgtgatcaactc
cgcgaacccatgcttcagtcagctgatgcacaatcgtttttaaacgggtttgcggtgtaa
gtgcagcccgtcttacaccgtgcggcacaggcactagtactgatgtcgtatacagggctt
ttgacatctacaatgataaagtagctggttttgctaaattcctaaaaactaattgttgtc
gcttccaagaaaaggacgaagatgacaatttaattgattcttactttgtagttaagagac
acactttctctaactaccaacatgaagaaacaatttataatttacttaaggattgtccag
ctgttgctaaacatgacttctttaagtttagaatagacggtgacatggtaccacatatat
cacgtcaacgtcttactaaatacacaatggcagacctcgtctatgctttaaggcattttg
atgaaggtaattgtgacacattaaaagaaatacttgtcacatacaattgttgtgatgatg
attatttcaataaaaaggactggtatgattttgtagaaaacccagatatattacgcgtat
acgccaacttaggtgaacgtgtacgccaagctttgttaaaaacagtacaattctgtgatg
ccatgcgaaatgctggtattgttggtgtactgacattagataatcaagatctcaatggta
actggtatgatttcggtgatttcatacaaaccacgccaggtagtggagttcctgttgtag
attcttattattcattgttaatgcctatattaaccttgaccagggctttaactgcagagt
cacatgttgacactgacttaacaaagccttacattaagtgggatttgttaaaatatgact
tcacggaagagaggttaaaactctttgaccgttattttaaatattgggatcagacatacc
acccaaattgtgttaactgtttggatgacagatgcattctgcattgtgcaaactttaatg
ttttattctctacagtgttcccacttacaagttttggaccactagtgagaaaaatatttg
ttgatggtgttccatttgtagtttcaactggataccacttcagagagctaggtgttgtac
ataatcaggatgtaaacttacatagctctagacttagttttaaggaattacttgtgtatg
ctgctgaccctgctatgcacgctgcttctggtaatctattactagataaacgcactacgt
gcttttcagtagctgcacttactaacaatgttgcttttcaaactgtcaaacccggtaatt
ttaacaaagacttctatgactttgctgtgtctaagggtttctttaaggaaggaagttctg
ttgaattaaaacacttcttctttgctcaggatggtaatgctgctatcagcgattatgact
actatcgttataatctaccaacaatgtgtgatatcagacaactactatttgtagttgaag
ttgttgataagtactttgattgttacgatggtggctgtattaatgctaaccaagtcatcg
tcaacaacctagacaaatcagctggttttccatttaataaatggggtaaggctagacttt
attatgattcaatgagttatgaggatcaagatgcacttttcgcatatacaaaacgtaatg
tcatccctactataactcaaatgaatcttaagtatgccattagtgcaaagaatagagctc
gcaccgtagctggtgtctctatctgtagtactatgaccaatagacagtttcatcaaaaat
tattgaaatcaatagccgccactagaggagctactgtagtaattggaacaagcaaattct
atggtggttggcacaacatgttaaaaactgtttatagtgatgtagaaaaccctcacctta
tgggttgggattatcctaaatgtgatagagccatgcctaacatgcttagaattatggcct
cacttgttcttgctcgcaaacatacaacgtgttgtagcttgtcacaccgtttctatagat
tagctaatgagtgtgctcaagtattgagtgaaatggtcatgtgtggcggttcactatatg
ttaaaccaggtggaacctcatcaggagatgccacaactgcttatgctaatagtgttttta
acatttgtcaagctgtcacggccaatgttaatgcacttttatctactgatggtaacaaaa
ttgccgataagtatgtccgcaatttacaacacagactttatgagtgtctctatagaaata
gagatgttgacacagactttgtgaatgagttttacgcatatttgcgtaaacatttctcaa
tgatgatactctctgacgatgctgttgtgtgtttcaatagcacttatgcatctcaaggtc
tagtggctagcataaagaactttaagtcagttctttattatcaaaacaatgtttttatgt
ctgaagcaaaatgttggactgagactgaccttactaaaggacctcatgaattttgctctc
aacatacaatgctagttaaacagggtgatgattatgtgtaccttccttacccagatccat
caagaatcctaggggccggctgttttgtagatgatatcgtaaaaacagatggtacactta
tgattgaacggttcgtgtctttagctatagatgcttacccacttactaaacatcctaatc
aggagtatgctgatgtctttcatttgtacttacaatacataagaaagctacatgatgagt
taacaggacacatgttagacatgtattctgttatgcttactaatgataacacttcaaggt
attgggaacctgagttttatgaggctatgtacacaccgcatacagtcttacaggctgttg
gggcttgtgttctttgcaattcacagacttcattaagatgtggtgcttgcatacgtagac
cattcttatgttgtaaatgctgttacgaccatgtcatatcaacatcacataaattagtct
tgtctgttaatccgtatgtttgcaatgctccaggttgtgatgtcacagatgtgactcaac
tttacttaggaggtatgagctattattgtaaatcacataaaccacccattagttttccat
tgtgtgctaatggacaagtttttggtttatataaaaatacatgtgttggtagcgataatg
ttactgactttaatgcaattgcaacatgtgactggacaaatgctggtgattacattttag
ctaacacctgtactgaaagactcaagctttttgcagcagaaacgctcaaagctactgagg
agacatttaaactgtcttatggtattgctactgtacgtgaagtgctgtctgacagagaat
tacatctttcatgggaagttggtaaacctagaccaccacttaaccgaaattatgtcttta
ctggttatcgtgtaactaaaaacagtaaagtacaaataggagagtacacctttgaaaaag
gtgactatggtgatgctgttgtttaccgaggtacaacaacttacaaattaaatgttggtg
attattttgtgctgacatcacatacagtaatgccattaagtgcacctacactagtgccac
aagagcactatgttagaattactggcttatacccaacactcaatatctcagatgagtttt
ctagcaatgttgcaaattatcaaaaggttggtatgcaaaagtattctacactccagggac
cacctggtactggtaagagtcattttgctattggcctagctctctactacccttctgctc
gcatagtgtatacagcttgctctcatgccgctgttgatgcactatgtgagaaggcattaa
aatatttgcctatagataaatgtagtagaattatacctgcacgtgctcgtgtagagtgtt
ttgataaattcaaagtgaattcaacattagaacagtatgtcttttgtactgtaaatgcat
tgcctgagacgacagcagatatagttgtctttgatgaaatttcaatggccacaaattatg
atttgagtgttgtcaatgccagattacgtgctaagcactatgtgtacattggcgaccctg
ctcaattacctgcaccacgcacattgctaactaagggcacactagaaccagaatatttca
attcagtgtgtagacttatgaaaactataggtccagacatgttcctcggaacttgtcggc
gttgtcctgctgaaattgttgacactgtgagtgctttggtttatgataataagcttaaag
cacataaagacaaatcagctcaatgctttaaaatgttttataagggtgttatcacgcatg
atgtttcatctgcaattaacaggccacaaataggcgtggtaagagaattccttacacgta
accctgcttggagaaaagctgtctttatttcaccttataattcacagaatgctgtagcct
caaagattttgggactaccaactcaaactgttgattcatcacagggctcagaatatgact
atgtcatattcactcaaaccactgaaacagctcactcttgtaatgtaaacagatttaatg
ttgctattaccagagcaaaagtaggcatactttgcataatgtctgatagagacctttatg
acaagttgcaatttacaagtcttgaaattccacgtaggaatgtggcaactttacaagctg
aaaatgtaacaggactctttaaagattgtagtaaggtaatcactgggttacatcctacac
aggcacctacacacctcagtgttgacactaaattcaaaactgaaggtttatgtgttgaca
tacctggcatacctaaggacatgacctatagaagactcatctctatgatgggttttaaaa
tgaattatcaagttaatggttaccctaacatgtttatcacccgcgaagaagctataagac
atgtacgtgcatggattggcttcgatgtcgaggggtgtcatgctactagagaagctgttg
gtaccaatttacctttacagctaggtttttctacaggtgttaacctagttgctgtaccta
caggttatgttgatacacctaataatacagatttttccagagttagtgctaaaccaccgc
ctggagatcaatttaaacacctcataccacttatgtacaaaggacttccttggaatgtag
tgcgtataaagattgtacaaatgttaagtgacacacttaaaaatctctctgacagagtcg
tatttgtcttatgggcacatggctttgagttgacatctatgaagtattttgtgaaaatag
gacctgagcgcacctgttgtctatgtgatagacgtgccacatgcttttccactgcttcag
acacttatgcctgttggcatcattctattggatttgattacgtctataatccgtttatga
ttgatgttcaacaatggggttttacaggtaacctacaaagcaaccatgatctgtattgtc
aagtccatggtaatgcacatgtagctagttgtgatgcaatcatgactaggtgtctagctg
tccacgagtgctttgttaagcgtgttgactggactattgaatatcctataattggtgatg
aactgaagattaatgcggcttgtagaaaggttcaacacatggttgttaaagctgcattat
tagcagacaaattcccagttcttcacgacattggtaaccctaaagctattaagtgtgtac
ctcaagctgatgtagaatggaagttctatgatgcacagccttgtagtgacaaagcttata
aaatagaagaattattctattcttatgccacacattctgacaaattcacagatggtgtat
gcctattttggaattgcaatgtcgatagatatcctgctaattccattgtttgtagatttg
acactagagtgctatctaaccttaacttgcctggttgtgatggtggcagtttgtatgtaa
ataaacatgcannnnnnnnnnnngcttttgataaaagtgcttttgttaatttaaaacaat
taccatttttctattactctgacagtccatgtgnnnnnnnnnnnnnnnnnnnnnnnnnnn
nnnnnnnnnnnnnnnnnnnnnnnnnnnnnnnnnnnnnnncacgttgcaatttaggtggtg
ctgtctgtagacatcatgctaatgagtacagattgtatcttgatgcttataacatgatga
tctcagctggctttagcttgtgggtttacaaacaatttgatacttataacctctggaaca
cttttacaagacttcagagtttagaaaatgtggcttttaatgttgtaaataagggacact
ttgatggacaacagggtgaagtaccagtttctatcattaataacactgtttacacaaaag
ttgatggtgttgatgtagaattgtttgaaaataaaacaacattacctgttaatgtagcat
ttgagctttgggctaagcgcaacattaaaccagtaccagaggtgaaaatactcaataatt
tgggtgtggacattgctgctaatactgtgatctgggactacaaaagagatgctccagcac
atatatctactattggtgtttgttctatgactgacatagccaagaaaccaactgaaacga
tttgtgcaccactcactgtcttttttgatggtagagttgatggtcaagtagacttattta
gaaatgcccgtaatggtgttcttattacagaaggtagtgttaaaggtttacaaccatctg
taggtcccaaacaagctagtcttaatggagtcacattaattggagaagccgtaaaaacac
agttcaattattataagaaagttgatggtgttgtccaacaattacctgaaacttacttta
ctcagagtagaaatttacaagaatttaaacccaggagtcaaatggaaattgatttcttag
aattagctatggatgaattcattgaacggtataaattagaaggctatgccttcgaacata
tcgtttatggagattttagtcatagtcagttaggtggtttacatctactgattggactag
ctaaacgttttaaggaatcaccttttgaattagaagattttattcctatggacagtacag
ttaaaaactatttcataacagatgcgcaaacaggttcatctaagtgtgtgtgttctgtta
ttgatttattacttgatgattttgttgaaataataaaatcccaagatttatctgtagttt
ctaaggttgtcaaagtgactattgactatacagaaatttcatttatgctttggtgtaaag
atggccatgtagaaacattttacccaaaattacaatctagtcaagcgtggcaaccgggtg
ttgctatgcctaatctttacaaaatgcaaagaatgctattagaaaagtgtgaccttcaaa
attatggtgatagtgcaacattacctaaaggcataatgatgaatgtcgcaaaatatactc
aactgtgtcaatatttaaacacattaacattagctgtaccctataatatgagagttatac
attttggtgctggttctgataaaggagttgcaccaggtacagctgttttaagacagtggt
tgcctacgggtacgctgcttgtcgattcagatcttaatgactttgtctctgatgcagatt
caactttgattggtgattgtgcaactgtacatacagctaataaatgggatctcattatta
gtgatatgtacgaccctaagactaaaaatgttacaaaagaaaatgactctaaagagggtt
ttttcacttacatttgtgggtttatacaacaaaagctagctcttggaggttccgtggcta
taaagataacagaacattcttggaatgctgatctttataagctcatgggacacttcgcat
ggtggacagcctttgttactaatgtgaatgcgtcatcatctgaagcatttttaattggat
gtaattatcttggcaaaccacgcgaacaaatagatggttatgtcatgcatgcaaattaca
tattttggaggaatacaaatccaattcagttgtcttcctattctttatttgacatgagta
aatttccccttaaattaaggggtactgctgttatgtctttaaaagaaggtcaaatcaatg
atatgattttatctcttcttagtaaaggtagacttataattagagaaaacaacagagttg
ttatttctagtgatgttcttgttaacaactaaacgaacaatgtttgtttttcttgtttta
ttgccactagtctctagtcagtgtgttaatcttacaaccagaactcaattaccccctgca
tacactaattctttcacacgtggtgtttattaccctgacaaagttttcagatcctcagtt
ttacattcaactcaggacttgttcttacctttcttttccaatgttacttggttccatgct
atacatgtctctgggaccaatggtactaagaggtttgataaccctgtcctaccatttaat
gatggtgtttattttgcttccactgagaagtctaacataataagaggctggatttttggt
actactttagattcgaagacccagtccctacttattgttaataacgctactaatgttgtt
attaaagtctgtgaatttcaattttgtaattatccatttttgggtgtttattaccacaaa
aacaacaaaagttggatggaaagtgagttcagagtttattctagtgcgaataattgcact
tttgaatatgtctctcagccttttcttatggaccttgaaggaaaacagggtaatttcaaa
aatcttagggaatttgtgtttaagaatattgatggttattttaaaatatattctaagcac
acgcctattaatttagtgcgtgatctccctcagggtttttcggctttagaaccattggta
gatttgccaataggtattaacatcactaggtttcaaactttacttgctttacatagaagt
tatttgactcctggtgattcttcttcaggttggacagctggtgctgcagcttattatgtg
ggttatcttcaacctaggacttttctattaaaatataatgaaaatggaaccattacagat
gctgtagactgtgcacttgaccctctctcagaaacaaagtgtacgttgaaatccttcact
gtagaaaaaggaatctatcaaacttctaactttagagtccaaccaacagaatctattgtt
agatttcctaatattacaaacttgtgcccttttggtgaagtttttaacgccaccagattt
gcatctgtttatgcttggaacaggaagagaatcagcaactgtgttgctgattattctgtc
ctatataattccgcatcattttccacttttaagtgttatggagtgtctcctactaaatta
aatgatctctgctttactaatgtctatgcagattcatttgtaattagaggtgatgaagtc
agacaaatcgctccagggcaaactggaaagattgctgattataattataaattaccagat
gattttacaggctgcgttatagcttggaattctaacaatcttgattctaaggttggtggt
aattataattacctgtatagattgtttaggaagtctaatctcaaaccttttgagagagat
atttcaactgaaatctatcaggccggtagcacaccttgtaatggtgttgaaggttttaat
tgttactttcctttacaatcatatggtttccaacccactaatggtgttggttaccaacca
tacagagtagtagtactttcttttgaacttctacatgcaccagcaactgtttgtggacct
aaaaagtctactaatttggttaaaaacaaatgtgtcaatttcaacttcaatggtttaaca
ggcacaggtgttcttactgagtctaacaaaaagtttctgcctttccaacaatttggcaga
gacattgctgacactactgatgctgtccgtgatccacagacacttgagattcttgacatt
acaccatgttcttttggtggtgtcagtgttataacaccaggaacaaatacttctaaccag
gttgctgttctttatcagggtgttaactgcacagaagtccctgttgctattcatgcagat
caacttactcctacttggcgtgtttattctacaggttctaatgtttttcaaacacgtgca
ggctgtttaataggggctgaacatgtcaacaactcatatgagtgtgacatacccattggt
gcaggtatatgcgctagttatcagactcagactaattctcctcggcgggcacgtagtgta
gctagtcaatccatcattgcctacactatgtcacttggtgcagaaaattcagttgcttac
tctaataactctattgccatacccacaaattttactattagtgttaccacagaaattcta
ccagtgtctatgaccaagacatcagtagattgtacaatgtacatttgtggtgattcaact
gaatgcagcaatcttttgttgcaatatggcagtttttgtacacaattaaaccgtgcttta
actggaatagctgttgaacaagacaaaaacacccaagaagtttttgcacaagtcaaacaa
atttacaaaacaccaccaattaaagattttggtggttttaatttttcacaaatattacca
gatccatcaaaaccaagcaagaggtcatttattgaagatctacttttcaacaaagtgaca
cttgcagatgctggcttcatcaaacaatatggtgattgccttggtgatattgctgctaga
gacctcatttgtgcacaaaagtttaacggccttactgttttgccacctttgctcacagat
gaaatgattgctcaatacacttctgcactgttagcgggtacaatcacttctggttggacc
tttggtgcaggtgctgcattacaaataccatttgctatgcaaatggcttataggtttaat
ggtattggagttacacagaatgttctctatgagaaccaaaaattgattgccaaccaattt
aatagtgctattggcaaaattcaagactcactttcttccacagcaagtgcacttggaaaa
cttcaagatgtggtcaaccaaaatgcacaagctttaaacacgcttgttaaacaacttagc
tccaattttggtgcaatttcaagtgttttaaatgatatcctttcacgtcttgacaaagtt
gaggctgaagtgcaaattgataggttgatcacaggcagacttcaaagtttgcagacatat
gtgactcaacaattaattagagctgcagaaatcagagcttctgctaatcttgctgctact
aaaatgtcagagtgtgtacttggacaatcaaaaagagttgatttttgtggaaagggctat
catcttatgtccttccctcagtcagcacctcatggtgtagtcttcttgcatgtgacttat
gtccctgcacaagaaaagaacttcacaactgctcctgccatttgtcatgatggaaaagca
cactttcctcgtgaaggtgtctttgtttcaaatggcacacactggtttgtaacacaaagg
aatttttatgaaccacaaatcattactacagacaacacatttgtgtctggtaactgtgat
gttgtaataggaattgtcaacaacacagtttatgatcctttgcaacctgaattagactca
ttcaaggaggagttagataaatattttaagaatcatacatcaccagatgttgatttaggt
gacatctctggcattaatgcttcagttgtaaacattcaaaaagaaattgaccgcctcaat
gaggttgccaagaatttaaatgaatctctcatcgatctccaagaacttggaaagtatgag
cagtatataaaatggccatggtacatttggctaggttttatagctggcttgattgccata
gtaatggtgacaattatgctttgctgtatgaccagttgctgtagttgtctcaagggctgt
tgttcttgtggatcctgctgcaaatttgatgaagacgactctgagccagtgctcaaagga
gtcaaattacattacacataaacgaacttatggatttgtttatgagaatcttcacaattg
gaactgtaactttgaagcaaggtgaaatcaaggatgctactccttcagattttgttcgcg
ctactgcaacgataccgatacaagcctcactccctttcggatggcttattgttggcgttg
cacttcttgctgtttttcatagcgcttccaaaatcataaccctcaaaaagagatggcaac
tagcactctccaagggtgttcactttgtttgcaacttgctgttgttgtttgtaacagttt
actcacaccttttgctcgttgctgctggccttgaagccccttttctctatctttatgctt
tagtctacttcttgcagagtataaactttgtaagaataataatgaggctttggctttgct
ggaaatgccgttccaaaaacccattactttatgatgccaactattttctttgctggcata
ctaattgttacgactattgtataccttacaatagtgtaacttcttcaattgtcattactt
caggtgatggcacaacaagtcctatttctgaacatgactaccagattggtggttatactg
aaaaatgggaatctggagtaaaagactgtgttgtattacacagttacttcacttcagact
attaccagctgtactcaactcaattgagtacagacactggtgttgaacatgttaccttct
tcatctacaataaaattgttgatgagcctgaagaacatgtccaaattcacacaatcgacg
gttcatccggagttgttaatccagtaatggaaccaatttatgatgaaccgacgacgacta
ctagcgtgcctttgtaagcacaagctgatgagtacgaacttatgtactcattcgtttcgg
aagagacaggtacgttaatagttaatagcgtacttctttttcttgctttcgtggtattct
tgctagttacactagccatccttactgcgcttcgattgtgtgcgtactgctgcaatattg
ttaacgtgagtcttgtaaaaccttctttttacgtttactctcgtgttaaaaatctgaatt
cttctagagttcctgatcttctggtctaaacgaactaaatattatattagtttttctgtt
tggaactttaattttagccatggcagattccaacggtactattaccgttgaagagcttaa
aaagctccttgaacaatggaacctagtaataggtttcctattccttacatggatttgtct
tctacaatttgcctatgccaacaggaataggtttttgtatataattaagttaattttcct
ctggctgttatggccagtaactttagcttgttttgtgcttgctgctgtttacagaataaa
ttggatcaccggtggaattgctatcgcaatggcttgtcttgtaggcttgatgtggctcag
ctacttcattgcttctttcagactgtttgcgcgtacgcgttccatgtggtcattcaatcc
agaaactaacattcttctcaacgtgccactccatggcactattctgaccagaccgcttct
agaaagtgaactcgtaatcggagctgtgatccttcgtggacatcttcgtattgctggaca
ccatctaggacgctgtgacatcaaggacctgcctaaagaaatcactgttgctacatcacg
aacgctttcttattacaaattgggagcttcgcagcgtgtagcaggtgactcaggttttgc
tgcatacagtcgctacaggattggcaactataaattaaacacagaccattccagtagcag
tgacaatattgctttgcttgtacagtaagtgacaacagatgtttcatctcgttgactttc
aggttactatagcagagatattactaattattatgaggacttttaaagtttccatttgga
atcttgattacatcataaacctcataattaaaaatttatctaagtcactaactgagaata
aatattctcaattagatgaagagcaaccaatggagattgattaaacgaacatgaaaatta
ttcttttcttggcactgataacactcgctacttgtgagctttatcactaccaagagtgtg
ttagaggtacaacagtacttttaaaagaaccttgctcttctggaacatacgagggcaatt
caccatttcatcctctagctgataacaaatttgcactgacttgctttagcactcaatttg
cttttgcttgtcctgacggcgtaaaacacgtctatcagttacgtgccagatcagtttcac
ctaaactgttcatcagacaagaggaagttcaagaactttactctccaatttttcttattg
ttgcggcaatagtgtttataacactttgcttcacactcaaaagaaagacagaatgattga
actttcattaattgacttctatttgtgctttttagcctttctgctattccttgttttaat
tatgcttattatcttttggttctcacttgaactgcaagatcataatgaaacttgtcacgc
ctaaacgaacatgaaatttcttgttttcttaagaatcatcacaactgtagctgcatttca
ccaagaatgtagtttacagtcatgtactcaacatcaaccatatgtagttgatgacccgtg
tcctattcacttctattctaaatggtatattagagtaggagctagaaaatcagcaccttt
aattgaattgtgcgtggatgaggctggttctaaatcacccattcagtacatcgatatcgg
taattatacagtttcctgtttaccttttacaattaattgccaggaacctaaattgggtag
tcttgtagtgcgttgttcgttctatgaagactttttagagtatcatgacgttcgtgttgt
tttagatttctctaaacgaacaaactaaaatgtctgataatggaccccaaaatcagcgaa
atgcaccccgcattacgtttggtggaccctcagattcaactggcagtaaccagaatggag
aacgcagtggggcgcgatcaaaacaacgtcggccccaaggtttacccaataatactgcgt
cttggttcaccgctctcactcaacatggcaaggaagaccttaaattccctcgaggacaag
gcgttccaattaacaccaatagcagtccagatgaccaaattggctactaccgaagagcta
ccagacgaattcgtggtggtgacggtaaaatgaaagatctcagtccaagatggtatttct
actacctaggaactgggccagaagctggacttccctatggtgctaacaaagacggcatca
tatgggttgcaactgagggagccttgaatacaccaaaagatcacattggcacccgcaatc
ctgctaacaatgctgcaatcgtgctacaacttcctcaaggaacaacattgccaaaaggct
tctacgcagaagggagcagaggcggcagtcaagcctcttctcgttcctcatcacgtagtc
gcaacagttcaagaaattcaactccaggcagctgtaggggaacttctcctgctagaatgg
ctggcaatggcggtgatgctgctcttgctttgctgctgcttgacagattgaaccagcttg
agagcaaaatgtctggtaaaggccaacaacaacaaggccaaactgtcactaagaaatctg
ctgctgaggcttctaagaagcctcggcaaaaacgtactgccactaaagcatacaatgtaa
cacaagctttcggcagacgtggtccagaacaaacccaaggaaattttggggaccaggaac
taatcagacaaggaactgattacaaacattggccgcaaattgcacaatttgcccccagcg
cttcagcgttcttcggaatgtcgcgcattggcatggaagtcacaccttcgggaacgtggt
tgacctacacaggtgccatcaaattggatgacaaagatccaaatttcaaagatcaagtca
ttttgctgaataagcatattgacgcatacaaaacattcccaccaacagagcctaaaaagg
acaaaaagaagaaggctgatgaaactcaagccttaccgcagagacagaagaaacagcaaa
ctgtgactcttcttcctgctgcagatttggatgatttctccaaacaattgcaacaatcca
tgagcagtgctgactcaactcaggcctaaactcatgcagaccacacaaggcagatgggct
atataaacgttttcgcttttccgtttacgatatatagtctactcttgtgtagaatgaatt
ctcgtaactacatagcacaagtagatgtagttaactttaatctcaca
>hCoV-19/Cameroon/Yaounde-20V-11261/2020
gtttataccttcccaggtaacaaaccaaccaactttcgatctcttgtagatctgttctct
aaacgaactttaaaatctgtgtggctgtcactcggctgcatgcttagtgcactcacgcag
tataattaataactaattactgtcgttgacaggacacgagtaactcgtctatcttctgca
ggctgcttacggtttcgtccgtgttgcagccgatcatcagcacatctaggttttgtccgg
gtgtgaccgaaaggtaagatggagagccttgtccctggtttcaacgagaaaacacacgtc
caactcagtttgcctgttttacaggttcgcgacgtgctcgtacgtggctttggagactcc
gtggaggaggtcttatcagaggcacgtcaacatcttaaagatggcacttgtggcttagta
gaagttgaaaaaggcgttttgcctcaacttgaacagccctatgtgttcatcaaacgttcg
gatgctcgaactgcacctcatggtcatgttatggttgagctggtagcagaactcgaaggc
attcagtacggtcgtagtggtgagacacttggtgtccttgtccctcatgtgggcgaaata
ccagtggcttaccgcaaggttcttcttcgtaagaacggtaataaaggagctggtggccat
agttacggcgccgatctaaagtcatttgacttaggcgacgagcttggcactgatccttat
gaagattttcaagaaaactggaacactaaacatagcagtggtgttacccgtgaactcatg
cgtgagcttaacggaggggcatacactcgctatgtcgataacaacttctgtggccctgat
ggctaccctcttgagtgcattaaagaccttctagcacgtgctggtaaagcttcatgcact
ttgtccgaacaactggactttattgacactaagaggggtgtatactgctgccgtgaacat
gagcatgaaattgcttggtacacggaacgttctgaaaagagctatgaattgcagacacct
tttgaaattaaattggcaaagaaatttgacaccttcaatggggaatgtccaaattttgta
tttcccttaaattccataatcaagactattcaaccaagggttgaaaagaaaaagcttgat
ggctttatgggtagaattcgatctgtctatccagttgcgtcaccaaatgaatgcaaccaa
atgtgcctttcaactctcatgaagtgtgatcattgtggtgaaacttcatggcagacgggc
gattttgttaaagccacttgcgaattttgtggcactgagaatttgactaaagaaggtgcc
actacttgtggttacttaccccaaaatgctgttgttaaaatttattgtccagcatgtcac
aattcagaagtaggacctgagcatagtcttgccgaataccataatgaatctggcttgaaa
accattcttcgtaagggtggtcgcactattgcctttggaggctgtgtgttctcttatgtt
ggttgccataacaagtgtgcctattgggttccacgtgctagcgctaacataggttgtaac
catacaggtgttgttggagaaggttccgaaggtcttaatgacaaccttcttgaaatactc
caaaaagagaaagtcaacatcaatattgttggtgactttaaacttaatgaagagatcgcc
attattttggcatctttttctgcttccacaagtgcttttgtggaaactgtgaaaggtttg
gattataaagcattcaaacaaattgttgaatcctgtggtaattttaaagttacaaaagga
aaagctaaaaaaggtgcctggaatattggtgaacagaaatcaatactgagtcctctttat
gcatttgcatcagaggctgctcgtgttgtacgatcaattttctcccgcactcttgaaact
gctcaaaattctgtgcgtgttttacagaaggccgctataacaatactagatggaatttca
cagtattcactgagactcattgatgctatgatgttcacatctgatttggctactaacaat
ctagttgtaatggcctacattacaggtggtgttgttcagttgacttcgcagtggctaact
aacatctttggcactgtttatgaaaaactcaaacccgtccttgattggcttgaagagaag
tttaaggaaggtgtagagtttcttagagacggttgggaaattgttaaatttatctcaacc
tgtgcttgtgaaattgtcggtggacaaattgtcacctgtgcaaaggaaattaaggagagt
gttcagacattctttaagcttgtaaataaatttttggctttgtgtgctgactctatcatt
attggtggagctaaacttaaagccttgaatttaggtgaaacatttgtcacgcactcaaag
ggattgtacagaaagtgtgttaaatccagagaagaaactggcctactcatgcctctaaaa
gccccaaaagaaattatcttcttagagggagaaacacttcccacagaagtgttaacagag
gaagttgtcttgaaaactggtgatttacaaccattagaacaacctactagtgaagctgtt
gaagctccattggttggtacaccagtttgtattaacgggcttatgttgctcgaaatcaaa
gacacagaaaagtactgtgcccttgcacctaatatgatggtaacaaacaataccttcaca
ctcaaaggcggtgcaccaacaaaggttacttttggtgatgacactgtgatagaagtgcaa
ggttacaagagtgtgaatatcacttttgaacttgatgaaaggattgataaagtacttaat
gagaagtgctctgcctatacagttgaactcggtacagaagtaaatgagttcgcctgtgtt
gtggcagatgctgtcataaaaactttgcaaccagtatctgaattacttacaccactgggc
attgatttagatgagtggagtatggctacatactacttatttgatgagtctggtgagttt
aaattggcttcacatatgtattgttctttttaccctccagatgaggatgaagaagaaggt
gattgtgaagaagaagagtttgagccatcaactcaatatgagtatggtactgaagatgat
taccaaggtaaacctttggaatttggtgccacttctgctgctcttcaacctgaagaagag
caagaagaagattggttagatgatgatagtcaacaaactgttggtcaacaagacggcagt
gaggacaatcagacaactactattcaaacaattgttgaggttcaacctcaattagagatg
gaacttacaccagttgttcagactattgaagtgaatagttttagtggttatttaaaactt
actgacaatgtatacattaaaaatgcagacattgtggaagaagctaaaaaggtaaaacca
acagtggttgttaatgcagccaatgtttaccttaaacatggaggaggtgttgcaggagcc
ttaaataaggctactaacaatgccatgcaagttgaatctgatgattacatagctactaat
ggaccacttaaagtgggtggtagttgtgttttaagcggacacaatcttgctaaacactgt
cttcatgttgtcggcccaaatgttaacaaaggtgaagacattcaacttcttaagagtgct
tatgaaaattttaatcagcacgaagttctacttgcaccattattatcagctggtattttt
ggtgctgaccctatacattctttaagagtttgtgtagatactgttcgcacaaatgtctac
ttagctgtctttgataaaaatctctatgacaaacttgtttcaagctttttggaaatgaag
agtgaaaagcaagttgaacaaaagatcgctgagattcctaaagaggaagttaagccattt
ataactgaaagtaaaccttcagttgaacagagaaaacaagatgataagaaaatcaaagct
tgtgttgaagaagttacaacaactctggaagaaattaagttcctcacagaaaacttgtta
ctttatattgacattaatggcaatcttcatccagattctgccactcttgttagtgacatt
gacatcactttcttaaagaaagatgctccatatatagtgggtgatgttgttcaagagggt
gttttaactgctgtggttatacctactaaaaaggctggtggcactactgaaatgctagcg
aaagctttgagaaaagtgccaacagacaattatataaccacttacccgggtcagggttta
aatggttacactgtagaggaggcaaagacagtgcttaaaaagtgtaaaagtgccttttac
attctaccatctattatctctaatgagaagcaagaaattcttggaactgtttcttggaat
ttgcgagaaatgcttgcacatgcagaagaaacacgcaaattaatgcctgtctgtgtggaa
actaaagccatagtttcaactatacagcgtaaatataagggtattaaaatacaagagggt
gtggttgattatggtgctagattttacttttacaccagtaaaacaactgtagcgtcactt
atcaacacacttaacgatctaaatgaaactcttgttacaatgccacttggctatgtaaca
catggcttaaatttggaagaagctgctcggtatatgagatctctcaaagtgccagctaca
gtttctgtttcttcacctgatgctgttacagcgtataatggttatcttacttcttcttct
aaaacacctgaagaacattttattgaaaccatctcacttgctggttcctataaagattgg
tcctattctggacaatctacacaactaggtatagaatttcttaagagaggtgataaaagt
gtatattacactagtaatcctaccacattccacctagatggtgaagttatcacctttgac
aatcttaagacacttctttctttgagagaggtgaggactattaaggtgtttacaacagta
gacaacattaacctccacacgcaagttgtggacatgtcaatgacatatggacaacagttt
ggtccaacttatttggatggagctgatgttactaaaataaaacctcataattcacatgaa
ggtaaaacattttatgttttacctaatgatgacactctacgtgttgaggcttttgagtac
taccacacaactgatcctagttttctgggtaggtacatgtcagcattaaatcacactaaa
aagtggaaatacccacaagttaatggtttaacttctattaaatgggcagataacaactgt
tatcttgccactgcattgttaacactccaacaaatagagttgaagtttaatccacctgct
ctacaagatgcttattacagagcaagggctggtgaagctgctaacttttgtgcacttatc
ttagcctactgtaataagacagtaggtgagttaggtgatgttagagaaacaatgagttac
ttgtttcaacatgccaatttagattcttgcaaaagagtcttgaacgtggtgtgtaaaact
tgtggacaacagcagacaacccttaagggtgtagaagctgttatgtacatgggcacactt
tcttatgaacaatttaagaaaggtgttcagataccttgtacgtgtggtaaacaagctaca
aaatatctagtacaacaggagtcaccttttgttatgatgtcagcaccacctgctcagtat
gaacttaagcatggtacatttacttgtgctagtgagtacactggtaattaccagtgtggt
cactataaacatataacttctaaagaaactttgtattgcatagacggtgctttacttaca
aagtcctcagaatacaaaggtcctattacggatgttttctacaaagaaaacagttacaca
acaaccataaaaccagttacttataaattggatggtgttgtttgtacagaaattgaccct
aagttggacaattattataagaaagacaattcttatttcacagagcaaccaattgatctt
gtaccaaaccaaccatatccaaacgcaagcttcgataattttaagtttgtatgtgataat
atcaaatttgctgatgatttaaaccagttaactggttataagaaacctgcttcaagagag
cttaaagttacatttttccctgacttaaatggtgatgtggtggctattgattataaacac
tacacaccctcttttaagaaaggagctaaattgttacataaacctattgtttggcatgtt
aacaatgcaactaataaagccacgtataaaccaaatacctggtgtatacgttgtctttgg
agcacaaaaccagttgaaacatcaaattcgtttgatgtactgaagtcagaggacgcgcag
ggaatggataatcttgcctgcgaagatctaaaaccagtctctgaagaagtagtggaaaat
cctaccatacagaaagacgttcttgagtgtaatgtgaaaactaccgaagttgtaggagac
attatacttaaaccagcaaataatagtttaaaaattacagaagaggttggccacacagat
ctaatggctgcttatgtagacaattctagtcttactattaagaaacctaatgaattatct
agagtattaggtttgaaaacccttgctactcatggtttagctgctgttaatagtgtccct
tgggatactatagctaattatgctaagccttttcttaacaaagttgttagtacaactact
aacatagttacacggtgtttaaaccgtgtttgtactaattatatgccttatttctttact
ttattgctacaattgtgtacttttactagaagtacaaattctagaattaaagcatctatg
ccgactactatagcaaagaatactgttaagagtgtcggtaaattttgtctagaggcttca
tttaattatttgaagtcacctaatttttctaaactgataaatattataatttggttttta
ctattaagtgtttgcctaggttctttaatctactcaaccgctgctttaggtgttttaatg
tctaatttaggcatgccttcttactgtactggttacagagaaggctatttgaactctact
aatgtcactattgcaacctactgtactggttctataccttgtagtgtttgtcttagtggt
ttagattctttagacacctatccttctttagaaactatacaaattaccatttcatctttt
aaatgggatttaactgcttttggcttagttgcagagtggtttttggcatatattcttttc
actaggtttttctatgtacttggattggctgcaatcatgcaattgtttttcagctatttt
gcagtacattttattagtaattcttggcttatgtggttaataattaatcttgtacaaatg
gccccgatttcagctatggttagaatgtacatcttctttgcatcattttattatgtatgg
aaaagttatgtgcatgttgtagacggttgtaattcatcaacttgtatgatgtgttacaaa
cgtaatagagcaacaagagtcgaatgtacaactattgttaatggtgttagaaggtccttt
tatgtctatgctaatggaggtaaaggcttttgcaaactacacaattggaattgtgttaat
tgtgatacattctgtgctggtagtacatttattagtgatgaagttgcgagagacttgtca
ctacagtttaaaagaccaataaatcctactgaccagtcttcttacatcgttgatagtgtt
acagtgaagaatggttccatccatctttactttgataaagctggtcaaaagacttatgaa
agacattctctctctcattttgttaacttagacaacctgagagctaataacactaaaggt
tcattgcctattaatgttatagtttttgatggtaaatcaaaatgtgaagaatcatctgca
aaatcagcgtctgtttactacagtcagcttatgtgtcaacctatactgttactagatcag
gcattagtgtctgatgttggtgatagtgcggaagttgcagttaaaatgtttgatgcttac
gttaatacgttttcatcaacttttaacgtaccaatggaaaaactcaaaacactagttgca
actgcagaagctgaacttgcaaagaatgtgtccttagacaatgtcttatctacttttatt
tcagcagctcggcaagggtttgttgattcagatgtagaaactaaagatgttgttgaatgt
cttaaattgtcacatcaatctgacatagaagttactggcgatagttgtaataactatatg
ctcacctataacaaagttgaaaacatgacaccccgtgaccttggtgcttgtattgactgt
agtgcgcgtcatattaatgcgcaggtagcaaaaagtcacaacattgctttgatatggaac
gttaaagatttcatgtcattgtctgaacaactacgaaaacaaatacgtagtgctgctaaa
aagaataacttaccttttaagttgacatgtgcaactactagacaagttgttaatgttgta
acaacaaagatagcacttaagggtggtaaaattgttaataattggttgaagcagttaatt
aaagttacacttgtgttcctttttgttgctgctattttctatttaataacacctgttcat
gtcatgtctaaacatactgacttttcaagtgaaatcataggatacaaggctattgatggt
ggtgtcactcgtgacatagcatctacagatacttgttttgctaacaaacatgctgatttt
gacacatggtttagccagcgtggtggtagttatactaatgacaaagcttgcccattgatt
gctgcagtcataacaagagaagtgggttttgtcgtgcctggtttgcctggcacgatatta
cgcacaactaatggtgactttttgcatttcttacctagagtttttagtgcagttggtaac
atctgttacacaccatcaaaacttatagagtacactgactttgcaacatcagcttgtgtt
ttggctgctgaatgtacaatttttaaagatgcttctggtaagccagtaccatattgttat
gataccaatgtactagaaggttctgttgcttatgaaagtttacgccctgacacacgttat
gtgctcatggatggctctattattcaatttcctaacacctaccttgaaggttctgttaga
gtggtaacaacttttgattctgagtactgtaggcacggcacttgtgaaagatcagaagct
ggtgtttgtgtatctactagtggtagatgggtacttaacaatgattattacagatcttta
ccaggagttttctgtggtgtagatgctgtaaatttacttactaatatgtttacaccacta
attcaacctattggtgctttggacatatcagcatctatagtagctggtggtattgtagct
atcgtagtaacatgccttgcctactattttatgaggtttagaagagcttttggtgaatac
agtcatgtagttgcctttaatactttactattccttatgtcattcactgtactctgttta
acaccagtttactcattcttacctggtgtttattctgttatttacttgtacttgacattt
tatcttactaatgatgtttcttttttagcacatattcagtggatggttatgttcacacct
ttagtacctttctggataacaattgcttatatcatttgtatttccacaaagcatttctat
tggttctttagtaattacctaaagagacgtgtagtctttaatggtgtttcctttagtact
tttgaagaagctgcgctgtgcacctttttgttaaataaagaaatgtatctaaagttgcgt
agtgatgtgctattacctcttacgcaatataatagatacttagctctttataataagtac
aagtattttagtggagcaatggatacaactagctacagagaagctgcttgttgtcatctc
gcaaaggctctcaatgacttcagtaactcaggttctgatgttctttaccaaccaccacaa
acctctatcacctcagctgttttgcagagtggttttagaaaaatggcattcccatctggt
aaagttgagagttgtatggtacaagtaacttgtggtacaactacacttaacggtctttgg
cttgatgacgtagtttactgtccaagacatgtgatctgcacctctgaagacatgcttaac
cctaattatgaagatttactcattcgtaagtctaatcataatttcttggtacaggctggt
aatgttcaactcagggttattggacattctatgcaaaattgtgtacttaagcttaaggtt
gatacagccaatcctaagacacctaagtataagtttgttcgcattcaaccaggacagact
ttttcagtgttagcttgttacaatggttcaccatctggtgtttaccaatgtgctatgagg
cccaatttcactattaagggttcattccttaatggttcatgtggtagtgttggttttaac
atagattatgactgtgtctctttttgttacatgcaccatatggaattaccaactggagtt
catgctggcacagacttagaaggtaacttttatggaccttttgttgacaggcaaacagca
caagcagctggtacggacacaactattacagttaatgttttagcttggttgtacgctgct
gttataaatggagacaggtggtttctcaatcgatttaccacaactcttaatgactttaac
cttgtggctatgaagtacaattatgaacctctaacacaagaccatgttgacatactagga
cctctttctgctcaaactggaattgccgttttagatatgtgtgcttcattaaaagaatta
ctgcaaaatggtatgaatggacgtaccatattgggtagtgctttattagaagatgaattt
acaccttttgatgttgttagacaatgctcaggtgttactttccaaagtgcagtgaaaaga
acaatcaagggtacacaccactggttgttactcacaattttgacttcacttttagtttta
gtccagagtactcaatggtctttgttcttttttttgtatgaaaatgcctttttacctttt
gctatgggtattattgctatgtctgcttttgcaatgatgtttgtcaaacataagcatgca
tttctctgtttgtttttgttaccttctcttgccactgtagcttattttaatatggtctat
atgcctgctagttgggtgatgcgtattatgacatggttggatatggttgatactagtttg
tctggttttaagctaaaagactgtgttatgtatgcatcagctgtagtgttactaatcctt
atgacagcaagaactgtgtatgatgatggtgctaggagagtgtggacacttatgaatgtc
ttgacactcgtttataaagtttattatggtaatgctttagatcaagccatttccatgtgg
gctcttataatctctgttacttctaactactcaggtgtagttacaactgtcatgtttttg
gccagaggtattgtttttatgtgtgttgagtattgccctattttcttcataactggtaat
acacttcagtgtataatgctagtttattgtttcttaggctatttttgtacttgttacttt
ggcctcttttgtttactcaaccgctactttagactgactcttggtgtttatgattactta
gtttctacacaggagtttagatatatgaattcacagggactactcccacccaagaatagc
atagatgccttcaaactcaacattaaattgttgggtgttggtggcaaaccttgtatcaaa
gtagccactgtacagtctaaaatgtcagatgtaaagtgcacatcagtagtcttactctca
gttttgcaacaactcagagtagaatcatcatctaaattgtgggctcaatgtgtccagtta
cacaatgacattctcttagctaaagatactactgaagcctttgaaaaaatggtttcacta
ctttctgttttgctttccatgcagggtgctgtagacataaacaagctttgtgaagaaatg
ctggacaacagggcaaccttacaagctatagcctcagagtttagttcccttccatcatat
gcagcttttgctactgctcaagaagcttatgagcaggctgttgctaatggtgattctgaa
gttgttcttaaaaagttgaagaagtctttgaatgtggctaaatctgaatttgaccgtgat
gcagccatgcaacgtaagttggaaaagatggctgatcaagctatgacccaaatgtataaa
caggctagatctgaggacaagagggcaaaagttactagtgctatgcagacaatgcttttc
actatgcttagaaagttggataatgatgcactcaacaacattatcaacaatgcaagagat
ggttgtgttcccttgaacataatacctcttacaacagcagccaaactaatggttgtcata
ccagactataacacatataaaaatacgtgtgatggtacaacatttacttatgcatcagca
ttgtgggaaatccaacaggttgtagatgcagatagtaaaattgttcaacttagtgaaatt
agtatggacaattcacctaatttagcatggcctcttattgtaacagctttaagggccaat
tctgctgtcaaattacagaataatgagcttagtcctgttgcactacgacagatgtcttgt
gctgccggtactacacaaactgcttgcactgatgacaatgcgttagcttactacaacaca
acaaagggaggtaggtttgtacttgcactgttatccgatttacaggatttgaaatgggct
agattccctaagagtgatggaactggtactatctatacagaactggaaccaccttgtagg
tttgttacagacacacctaaaggtcctaaagtgaagtatttatactttattaaaggatta
aacaacctaaatagaggtatggtacttggtagtttagctgccacagtacgtctacaagct
ggtaatgcaacagaagtgcctgccaattcaactgtattatctttctgtgcttttgctgta
gatgctgctaaagcttacaaagattatctagctagtgggggacaaccaatcactaattgt
gttaagatgttgtgtacacacactggtactggtcaggcaataacagttacaccggaagcc
aatatggatcaagaatcctttggtggtgcatcgtgttgtctgtactgccgttgccacata
gatcatccaaatcctaaaggattttgtgacttaaaaggtaagtatgtacaaatacctaca
acttgtgctaatgaccctgtgggttttacacttaaaaacacagtctgtaccgtctgcggt
atgtggaaaggttatggctgtagttgtgatcaactccgcgaacccatgcttcagtcagct
gatgcacaatcgtttttaaacgggtttgcggtgtaagtgcagcccgtcttacaccgtgcg
gcacaggcattagtactgatgtcgtatatagggcttttgacatctacaatgataaagtag
ctggttttgctaaattcctaaaaactaattgttgtcgcttccaagaaaaggacgaagatg
acaatttaattgattcttactttgtagttaagagacacactttctctaactaccaacatg
aagaaacaatttataatttacttaaggattgtccagctgttgctaaacatgacttcttta
agtttagaatagacggtgacatggtaccacatatatcacgtcaacgtcttactaaataca
caatggcagacctcgtctatgctttaaggcattttgatgaaggtaattgtgacacattaa
aagaaatacttgtcacatacaattgttgtgatgatgattatttcaataaaaaggactggt
atgattttgtagaaaacccagatatattacgcgtatacgccaacttaggtgaacgtgtac
gccaagctttgttaaaaacagtacaattctgtgatgccatgcgaaatgctggtattgttg
gtgtactgacattagataatcaagatctcaatggtaactggtatgatttcggtgatttca
tacaaaccacgccaggtagtggagttcctgttgtagattcttattattcattgttaatgc
ctatattaaccttgaccagggctttaactgcagagtcacatgttgacactgacttaacaa
agccttacattaagtgggatttgttaaaatatgacttcacggaagagaggttaaaactct
ttgaccgttattttaaatattgggatcagacataccacccaaattgtgttaactgtttgg
atgacagatgcattctgcattgtgcaaactttaatgttttattctctacagtgttcccac
ttacaagttttggaccactagtgagaaaaatatttgttgatggtgttccatttgtagttt
caactggataccacttcagagagctaggtgttgtacataatcaggatgtaaacttacata
gctctagacttagttttaaggaattacttgtgtatgctgctgaccctgctatgcacgctg
cttctggtaatctattactagataaacgcactacgtgcttttcagtagctgcacttacta
acaatgttgcttttcaaactgtcaaacccggtaattttaacaaagacttctatgactttg
ctgtgtctaagggtttctttaaggaaggaagttctgttgaattaaaacacttcttctttg
ctcaggatggtaatgctgctatcagcgattatgactactatcgttataatctaccaacaa
tgtgtgatatcagacaactactatttgtagttgaagttgttgataagtactttgattgtt
acgatggtggctgtattaatgctaaccaagtcatcgtcaacaacctagacaaatcagctg
gttttccatttaataaatggggtaaggctagactttattatgattcaatgagttatgagg
atcaagatgcacttttcgcatatacaaaacgtaatgtcatccctactataactcaaatga
atcttaagtatgccattagtgcaaagaatagagctcgcaccgtagctggtgtctctatct
gtagtactatgaccaatagacagtttcatcaaaaattattgaaatcaatagccgccacta
gaggagctactgtagtaattggaacaagcaaattctatggtggttggcacaacatgttaa
aaactgtttatagtgatgtagaaaaccctcaccttatgggttgggattatcctaaatgtg
atagagccatgcctaacatgcttagaattatggcctcacttgttcttgctcgcaaacata
caacgtgttgtagcttgtcacaccgtttctatagattagctaatgagtgtgctcaagtat
tgagtgaaatggtcatgtgtggcggttcactatatgttaaaccaggtggaacctcatcag
gagatgccacaactgcttatgctaatagtgtttttaacatttgtcaagctgtcacggcca
atgttaatgcacttttatctactgatggtaacaaaattgccgataagtatgtccgcaatt
tacaacacagactttatgagtgtctctatagaaatagagatgttgacacagactttgtga
atgagttttacgcatatttgcgtaaacatttctcaatgatgatactctctgacgatgctg
ttgtgtgtttcaatagcacttatgcatctcaaggtctagtggctagcataaagaacttta
agtcagttctttattatcaaaacaatgtttttatgtctgaagcaaaatgttggactgaga
ctgaccttactaaaggacctcatgaattttgctctcaacatacaatgctagttaaacagg
gtgatgattatgtgtaccttccttacccagatccatcaagaatcctaggggccggctgtt
ttgtagatgatatcgtaaaaacagatggtacacttatgattgaacggttcgtgtctttag
ctatagatgcttacccacttactaaacatcctaatcaggagtatgctgatgtctttcatt
tgtacttacaatacataagaaagctacatgatgagttaacaggacacatgttagacatgt
attctgttatgcttactaatgataacacttcaaggtattgggaacctgagttttatgagg
ctatgtacacaccgcatacagtcttacaggctgttggggcttgtgttctttgcaattcac
agacttcattaagatgtggtgcttgcatacgtagaccattcttatgttgtaaatgctgtt
acgaccatgtcatatcaacatcacataaattagtcttgtctgttaatccgtatgtttgca
atgctccaggttgtgatgtcacagatgtgactcaactttacttaggaggtatgagctatt
attgtaaatcacataaaccacccattagttttccattgtgtgctaatggacaagtttttg
gtttatataaaaatacatgtgttggtagcgataatgttactgactttaatgcaattgcaa
catgtgactggacaaatgctggtgattacattttagctaacacctgtactgaaagactca
agctttttgcagcagaaacgctcaaagctactgaggagacatttaaactgtcttatggta
ttgctactgtacgtgaagtgctgtctgacagagaattacatctttcatgggaagttggta
aacctagaccaccacttaaccgaaattatgtctttactggttatcgtgtaactaaaaaca
gtaaagtacaaataggagagtacacctttgaaaaaggtgactatggtgatgctgttgttt
accgaggtacaacaacttacaaattaaatgttggtgattattttgtgctgacatcacata
cagtaatgccattaagtgcacctacactagtgccacaagagcactatgttagaattactg
gcttatacccaacactcaatatctcagatgagttttctagcaatgttgcaaattatcaaa
aggttggtatgcaaaagtattctacactccagggaccacctggtactggtaagagtcatt
ttgctattggcctagctctctactacccttctgctcgcatagtgtatacagcttgctctc
atgccgctgttgatgcactatgtgagaaggcattaaaatatttgcctatagataaatgta
gtagaattatacctgcacgtgctcgtgtagagtgttttgataaattcaaagtgaattcaa
cattagaacagtatgtcttttgtactgtaaatgcattgcctgagacgacagcagatatag
ttgtctttgatgaaatttcaatggccacaaattatgatttgagtgttgtcaatgccagat
tatgtgctaagcactatgtgtacattggcgaccctgctcaattacctgcaccacgcacat
tgctaactaagggcacactagaaccagaatatttcaattcagtgtgtagacttatgaaaa
ctataggtccagacatgttcctcggaacttgtcggcgttgtcctgctgaaattgttgaca
ctgtgagtgctttggtttatgataataagcttaaagcacataaagacaaatcagctcaat
gctttaaaatgttttataagggtgttatcacgcatgatgtttcatctgcaattaacaggc
cacaaataggcgtggtaagagaattccttacacgtaaccctgcttggagaaaagctgtct
ttatttcaccttataattcacagaatgctgtagcctcaaagattttgggactaccaactc
aaactgttgattcatcacagggctcagaatatgactatgtcatattcactcaaaccactg
aaacagctcactcttgtaatgtaaacagatttaatgttgctattaccagagcaaaagtag
gcatactttgcataatgtctgatagagacctttatgacaagttgcaatttacaagtcttg
aaattccacgtaggaatgtggcaactttacaagctgaaaatgtaacaggactctttaaag
attgtagtaaggtaatcactgggttacatcctacacaggcacctacacacctcagtgttg
acactaaattcaaaactgaaggtttatgtgttgacatacctggcatacctaaggacatga
cctatagaagactcatctctatgatgggttttaaaatgaattatcaagttaatggttacc
ctaacatgtttatcacccgcgaagaagctataagacatgtacgtgcatggattggcttcg
atgtcgaggggtgtcatgctactagagaagctgttggtaccaatttacctttacagctag
gtttttctacaggtgttaacctagttgctgtacctacaggttatgttgatacacctaata
atacagatttttccagagttagtgctaaaccaccgcctggagatcaatttaaacacctca
taccacttatgtacaaaggacttccttggaatgtagtgcgtataaagattgtacaaatgt
taagtgacacacttaaaaatctctctgacagagtcgtatttgtcttatgggcacatggct
ttgagttgacatctatgaagtattttgtgaaaataggacctgagcgcacctgttgtctat
gtgatagacgtgccacatgcttttccactgcttcagacacttatgcctgttggcatcatt
ctattggatttgattacgtctataatccgtttatgattgatgttcaacaatggggtttta
caggtaacctacaaagcaaccatgatctgtattgtcaagtccatggtaatgcacatgtag
ctagttgtgatgcaatcatgactaggtgtctagctgtccacgagtgctttgttaagcgtg
ttgactggactattgaatatcctataattggtgatgaactgaagattaatgcggcttgta
gaaaggttcaacacatggttgttaaagctgcattattagcagacaaattcccagttcttc
acgacattggtaaccctaaagctattaagtgtgtacctcaagctgatgtagaatggaagt
tctatgatgcacagccttgtagtgacaaagcttataaaatagaagaattattctattctt
atgccacacattctgacaaattcacagatggtgtatgcctattttggaattgcaatgtcg
atagatatcctgctaattccattgtttgtagatttgacactagagtgctatctaacctta
acttgcctggttgtgatggtggcagtttgtatgtaaataaacatgcattccacacaccag
cttttgataaaagtgcttttgttaatttaaaacaattaccatttttctattactctgaca
gtccatgtgagtctcatggaaaacaagtagtgtcagatatagattatgtaccactaaagt
ctgctacgtgtataacacgttgcaatttaggtggtgctgtctgtagacatcatgctaatg
agtacagattgtatctcgatgcttataacatgatgatctcagctggctttagcttgtggg
tttacaaacaatttgatacttataacctctggaacacttttacaagacttcagagtttag
aaaatgtggcttttaatgttgtaaataagggacactttgatggacaacagggtgaagtac
cagtttctatcattaataacactgtttacacaaaagttgatggtgttgatgtagaattgt
ttgaaaataaaacaacattacctgttaatgtagcatttgagctttgggctaagcgcaaca
ttaaaccagtaccagaggtgaaaatactcaataatttgggtgtggacattgctgctaata
ctgtgatctgggactacaaaagagatgctccagcacatatatctactattggtgtttgtt
ctatgactgacatagccaagaaaccaactgaaacgatttgtgcaccactcactgtctttt
ttgatggtagagttgatggtcaagtagacttatttagaaatgcccgtaatggtgttctta
ttacagaaggtagtgttaaaggtttacaaccatctgtaggtcccaaacaagctagtctta
atggagtcacattaattggagaagccgtaaaaacacagttcaattattataagaaagttg
atggtgttgtccaacaattacctgaaacttactttactcagagtagaaatttacaagaat
ttaaacccaggagtcaaatggaaattgatttcttagaattagctatggatgaattcattg
aacggtataaattagaaggctatgccttcgaacatatcgtttatggagattttagtcata
gtcagttaggtggtttacatctactgattggactagctaaacgttttaaggaatcacctt
ttgaattagaagattttattcctatggacagtacagttaaaaactatttcataacagatg
cgcaaacaggttcatctaagtgtgtgtgttctgttattgatttattacttgatgattttg
ttgaaataataaaatcccaagatttatctgtagtttctaaggttgtcaaagtgactattg
actatacagaaatttcatttatgctttggtgtaaagatggccatgtagaaacattttacc
caaaattacaatctagtcaagcgtggcaaccgggtgttgctatgcctaatctttacaaaa
tgcaaagaatgctattagaaaagtgtgaccttcaaaattatggtgatagtgcaacattac
ctaaaggcataatgatgaatgtcgcaaaatatactcaactgtgtcaatatttaaacacat
taacattagctgtaccctataatatgagagttatacattttggtgctggttctgataaag
gagttgcaccaggtacagctgttttaagacagtggttgcctacgggtacgctgcttgtcg
attcagatcttaatgactttgtctctgatgcagattcaactttgattggtgattgtgcaa
ctgtacatacagctaataaatgggatctcattattagtgatatgtacgaccctaagacta
aaaatgttacaaaagaaaatgactctaaagagggttttttcacttacatttgtgggttta
tacaacaaaagctagctcttggaggttccgtggctataaagataacagaacattcttgga
atgctgatctttataagctcatgggacacttcgcatggtggacagcctttgttactaatg
tgaatgcgtcatcatctgaagcatttttaattggatgtaattatcttggcaaaccacgcg
aacaaatagatggttatgtcatgcatgcaaattacatattttggaggaatacaaatccaa
ttcagttgtcttcctattctttatttgacatgagtaaatttccccttaaattaaggggta
ctgctgttatgtctttaaaagaaggtcaaatcaatgatatgattttatctcttcttagta
aaggtagacttataattagagaaaacaacagagttgttatttctagtgatgttcttgtta
acaactaaacgaacaatgtttgtttttcttgttttattgccactagtctctagtcagtgt
gttaatcttacaaccagaactcaattaccccctgcatacactaattctttcacacgtggt
gtttattaccctgacaaagttttcagatcctcagttttacattcaactcaggacttgttc
ttacctttcttttccaatgttacttggttccatgctatacatgtctctgggaccaatggt
actaagaggtttgataaccctgtcctaccatttaatgatggtgtttattttgcttccact
gagaagtctaacataataagaggctggatttttggtactactttagattcgaagacccag
tccctacttattgttaataacgctactaatgttgttattaaagtctgtgaatttcaattt
tgtaatgatccatttttgggtgtttattaccacaaaagcaacaaaagttggatggaaagt
gagttcagagtttattctagtgcgaataattgcacttttgaatatgtctctcagcctttt
cttatggaccttgaaggaaaacagggtaatttcaaaaatcttagggaatttgtgtttaag
aatattgatggttattttaaaatatattctaagcacacgcctattaatttagtgcgtgat
ctccctcagggtttttcggctttagaaccattggtagatttgccaataggtattaacatc
actaggtttcaaactttacttgctttacatagaagttatttgactcctggtgattcttct
tcaggttggacagctggtgctgcagcttattatgtgggttatcttcaacctaggactttt
ctattaaaatataatgaaaatggaaccattacagatgctgtagactgtgcacttgaccct
ctctcagaaacaaagtgtacgttgaaatccttcactgtagaaaaaggaatctatcaaact
tctaactttagagtccaaccaacagaatctattgttagatttcctaatattacaaacttg
tgcccttttggtgaagtttttaacgccaccagatttgcatctgtttatgcttggaacagg
aagagaatcagcaactgwgttgctgattattctgtcctatataattccgcatcattttcc
acttttaagtgttatggagtgtctcctactaaattaaatgatctctgctttactaatgtc
tatgcagattcatttgtaattagaggtgatgaagtcagacaaatcgctccagggcaaact
ggaaagattgctgattataattataaattaccagatgattttacaggctgcgttatagct
tggaattctaacaatcttgattctaaggttggtggtaattataattacctgtatagattg
tttaggaagtctaatctcaaaccttttgagagagatatttcaactgaaatctatcaggcc
ggtagcacaccttgtaatggtgttgaaggttttaattgttactttcctttacaatcatat
ggtttccaacccactaatggtgttggttaccaaccatacagagtagtagtactttctttt
gaacttctacatgcaccagcaactgtttgtggacctaaaaagtctactaatttggttaaa
aacaaatgtgtcaatttcaacttcaatggtttaacaggcacaggtgttcttactgagtct
aacaaaaagtttctgcctttccaacaatttggcagagacattgctgacactactgatgct
gtccgtgatccacagacacttgagattcttgacattacaccatgttcttttggtggtgtc
agtgttataacaccaggaacaaatacttctaaccaggttgctgttctttatcagggtgtt
aactgcacagaagtccctgttgctattcatgcagatcaacttactcctacttggcgtgtt
tattctacaggttctaatgtttttcaaacacgtgcaggctgtttaataggggctgaacat
gtcaacaactcatatgagtgtgacatacccattggtgcaggtatatgcgctagttatcag
actcagactaaatctcctcggcgggcacgtagtgtagctagtcaatccatcattgcctac
actatgtcacttggtgcagaaaattcagttgcttactctaataactctattgccataccc
acaaattttactattagtgttactacagaaattctaccagtgtctatgaccaagacatca
gtagattgtacaatgtacatttgtggtgattcaactgaatgcagcaatcttttgttgcaa
tatggcagtttttgtacacaattaaaccgtgctttaactggaatagctgttgaacaagac
aaaaacacccaagaagtttttgcacaagtcaaacaaatttacaaaacaccaccaattaaa
gattttggtggttttaatttttcacaaatattaccagatccatcaaaaccaagcaagagg
tcatttattgaagatctacttttcaacaaagtgacacttgcagatgctggcttcatcaaa
caatatggtgattgccttggtgatattgctgctagagacctcatttgtgcacaaaagttt
aacggccttactgttttgccacctttgctcacagatgaaatgattgctcaatacacttct
gcactgttagcgggtacaatcacttctggttggacctttggtgcaggtgctgcattacaa
ataccatttgctatgcaaatggcttataggtttaatggtattggagttacacagaatgtt
ctctatgagaaccaaaaattgattgccaaccaatttaatagtgctattggcaaaattcaa
gactcactttcttccacagcaagtgcacttggaaaacttcaagatgtggtcaaccaaaat
gcacaagctttaaacacgcttgttaaacaacttagctccaattttggtgcaatttcaagt
gttttaaatgatatcctttcacgtcttgacaaagttgaggctgaagtgcaaattgatagg
ttgatcacaggcagacttcaaagtttgcagacatatgtgactcaacaattaattagagct
gcagaaatcagagcttctgctaatcttgctgctactaaaatgtcagagtgtgtacttgga
caatcaaaaagagttgatttttgtggaaagggctatcatcttatgtccttccctcagtca
gcacctcatggtgtagtcttcttgcatgtgacttatgtccctgcacaagaaaagaacttc
acaactgctcctgccatttgtcatgatggaaaagcacactttcctcgtgaaggtgtcttt
gtttcaaatggcacacactggtttgtaacacaaaggaatttttatgaaccacaaatcatt
actacagacaacacatttgtgtctggtaactgtgatgttgtaataggaattgtcaacaac
acagtttatgatcctttgcaacctgaattagactcattcaaggaggagttagataaatat
tttaagaatcatacatcaccagatgttgatttaggtgacatctctggcattaatgcttca
gttgtaaacattcaaaaagaaattgaccgcctcaatgaggttgccaagaatttaaatgaa
tctctcatcgatctccaagaacttggaaagtatgagcagtatataaaatggccatggtac
atttggctaggttttatagctggcttgattgccatagtaatggtgacaattatgctttgc
tgtatgaccagttgctgtagttgtctcaagggctgttgttcttgtggatcctgctgcaaa
tttgatgaagacgactctgagccagtgctcaaaggagtcaaattacattacacataaacg
aacttatggatttgtttatgagaatcttcacaattggaactgtaactttgaagcaaggtg
aaatcaaggatgctactccttcagattttgttcgcgctactgcaacgataccgatacaag
cctcactccctttcggatggcttattgttggcgttgcacttcttgctgtttttcagagcg
cttccaaaatcataaccctcaaaaagagatggcaactagcactctccaagggtgttcact
ttgtttgcaacttgctgttgttgtttgtaacagtttactcacaccttttgctcgttgctg
ctggccttgaagccccttttctctatctttatgctttagtctacttcttgcagagtataa
actttgtaagaataataatgaggctttggctttgctggaaatgccgttccaaaaacccat
tactttatgatgccaactattttctttgctggcatactaattgttacgactattgtatac
cttacaatagtgtaacttcttcaattgtcattacttcaggtgatggcacaacaagtccta
tttctgaacatgactaccagattggtggttatactgaaaaatgggaatctggagtaaaag
actgtgttgtattacacagttacttcacttcagactattaccagctgtactcaactcaat
tgagtacagacactggtgttgaacatgttaccttcttcatctacaataaaattgttgatg
agcctgaagaacatgtccaaattcacacaatcgacggttcatccggagttgttaatccag
taatggaaccaatttatgatgaaccgacgacgactactagcgtgcctttgtaagcacaag
ctgatgagtacgaacttatgtactcattcgtttcggaagagacaggtacgttaatagtta
atagcgtacttctttttcttgctttcgtggtattcttgctagttacactagccatcctta
ctgcgcttcgattgtgtgcgtactgctgcaatattgttaacgtgagtcttgtaaaacctt
ctttttacgtttactctcgtgttaaaaatctgaattcttctagagttcctgatcttctgg
tctaaacgaactaaatattatattagtttttctgtttggaactttaattttagccatggc
agattccaacggtactattaccgttgaagagcttaaaaagctccttgaacaatggaacct
agtaataggtttcctattccttacatggatttgtcttctacaatttgcctatgccaacag
gaataggtttttgtatataattaagttaattttcctctggctgttatggccagtaacttt
agcttgttttgtgcttgctgctgtttacagaataaattggatcaccggtggaattgctat
cgcaatggcttgtcttgtaggcttgatgtggctcagctacttcattgcttctttcagact
gtttgcgcgtacgcgttccatgtggtcattcaatccagaaactaacattcttctcaacgt
gccactccatggcactattctgaccagaccgcttctagaaagtgaactcgtaatcggagc
tgtgatccttcgtggacatcttcgtattgctggacaccatctaggacgctgtgacatcaa
ggacctgcctaaagaaatcactgttgctacatcacgaacgctttcttattacaaattggg
agcttcgcagcgtgtagcaggtgactcaggttttgctgcatacagtcgctacaggattgg
caactataaattaaacacagaccattccagtagcagtgacaatattgctttgcttgtaca
gtaagtgacaacagatgtttcatctcgttgactttcaggttactatagcagagatattac
taattattatgaggacttttaaagtttccatttggaatcttgattacatcataaacctca
taattaaaaatttatctaagtcactaactgagaataaatattctcaattagatgaagagc
aaccaatggagattgattaaacgaatatgaaaattattcttttcttggcactgataacac
tcgctacttgtgagctttatcactaccaagagtgtgttagaggtacaacagtacttttaa
aagaaccttgctcttctggaacatacgagggcaattcaccatttcatcctctagctgata
acaaatttgcactgacttgctttagcactcaatttgcttttgcttgtcctgacggcgtaa
aacacgtctatcagttacgtgccagatcagtttcacctaaactgttcatcagacaagagg
aagttcaagaactttactctccaatttttcttattgttgcggcaatagtgtttataacac
tttgcttcacactcaaaagaaagacagaatgattgaactttcattaattgacttctattt
gtgctttttagcctttctgctattccttgttttaattatgcttattatcttttggttctc
acttgaactgcaagatcataatgaaacttgtcacgcctaaacgaacatgaaatttcttgt
tttcttaggaatcatcacaactgtagctgcatttcaccaagaatgtagtttacagtcatg
tactcaacatcaaccatatgtagttgatgacccgtgtcctattcacttctattctaaatg
gtatattagagtaggagctagaaaatcagcacctttaattgaattgtgcgtggatgaggc
tggttctaaatcacccattcagtacatcgatatcggtaattatacagtttcctgtttacc
ttttacaattaattgccaggaacctaaattgggtagtcttgtagtgcgttgttcgttcta
tgaagactttttagagtatcatgacgttcgtgttgttttagatttcatctaaacgaacaa
actaaaatgtctgataatggaccccaaaatcagcgaaatgcaccccgcattacgtttggt
ggaccctcagattcaactggcagtaaccagaatggagaacgcagtggggcgcgatcaaaa
caacgtcggccccaaggtttacccaataatactgcgtcttggttcaccgctctcactcaa
catggcaaggaagacctcaaattccctcgaggacaaggcgttccaattaacaccaatagc
agtccagatgaccaaattggctactaccgaagagctaccagacgaattcgtggtggtgac
ggtaaaatgaaagatctcagtccaagatggtatttctactacctaggaactgggccagaa
gctggacttccctatggtgctaacaaagacggcatcatatgggttgcaactgagggagcc
ttgaatacaccaaaagatcacattggcacccgcaatcctgctaacaatgctgcaatcgtg
ctacaacttcctcaaggaacaacattgccaaaaggcttctacgcagaagggagcagaggc
ggcagtcaagcctcttctcgttcctcatcacgtagtcgcaacagttcaagaaattcaact
ccaggcagcagtaaacgaacttctcctgctagaatggctggcaatggcggtgatgctgct
cttgctttgctgctgcttgacagattgaaccagcttgagagcaaaatgtctggtaaaggc
caacaacaacaaggccaaactgtcactaagaaatctgctgctgaggcttctaagaagcct
cggcaaaaacgtactgccactaaagcatacaatgtaacacaagctttcggcagacgtggt
ccagaacaaacccaaggaaattttggggaccaggaactaatcagacaaggaactgattac
aaacattggccgcaaattgcacaatttgcccccagcgcttcagcgttcttcggaatgtcg
cgcattggcatggaagtcacaccttcgggaacgtggttgacctacacaggtgccatcaaa
ttggatgacaaagatccaaatttcaaagatcaagtcattttgctgaataagcatattgac
gcatacaaaacattcccaccaacagagcctaaaaaggacaaaaagaagaaggctgatgaa
actcaagccttaccgcagagacagaagaaacagcaaactgtgactcttcttcctgctgca
gatttggatgatttctccaaacaattgcaacaatccatgagcagtgctgactcaactcag
gcctaaactcatgcagaccacacaaggcagatgggctatataaacgttttcgcttttccg
tttacgatatatagtctactcttgtgcagaatgaattctcgtaactacatagcacaagta
gatgtagttaactttaatctcacatagcaatctttaatcagtgtgtaacattagggagga
cttgaaagagccaccacattttcaccgaggccacgcggagtacgatcgagtgtacagtga
acaatgctagggagagctgcctatatggaagagccctaatgtgtaaaattaattttagta
gtgctatccccatgtgattttaatagcttcttaggagaa
>hCoV-19/Cameroon/Yaounde-20V-11590/2020
ccaaccaactttcgatctcttgtagatctgttctctaaacgaactttaaaatctgtgtgg
ctgtcactcggctgcatgcttagtgcactcacgcagtataattaataactaattactgtc
gttgacaggacacgagtaactcgtctatcttctgcaggctgcttacggtttcgtccgtgt
tgcagccgatcatcagcacatctaggttttgtccgggtgtgaccgaaaggtaagatggag
agccttgtccctggtttcaacgagaaaacacacgtccaactcagtttgcctgttttacag
gttcgcgacgtgctcgtacgtggctttggagactccgtggaggaggtcttatcagaggca
cgtcaacatcttaaagatggcacttgtggcttagtagaagttgaaaaaggcgttttgcct
caacttgaacagccctatgtgttcatcaaacgttcggatgctcgaactgcacctcatggt
catgttatggttgagctggtagcagaactcgaaggcattcagtacggtcgtagtggtgag
acacttggtgtccttgtccctcatgtgggcgaaataccagtggcttaccgcaaggttctt
cttcgtaagaacggtaataaaggagctggtggccatagttacggcgccgatctaaagtca
tttgacttaggcgacgagcttggcactgatccttatgaagattttcaagaaaactggaac
actaaacatagcagtggtgttacccgtgaactcatgcgtgagcttaacggaggggcatac
actcgctatgtcgataacaacttctgtggccctgatggctaccctcttgagtgcattaaa
gaccttctagcacgtgctggtaaagcttcatgcactttgtccgaacaactggactttatt
gacactaagaggggtgtatactgctgccgtgaacatgagcatgaaattgcttggtacacg
gaacgttctgaaaagagctatgaattgcagacaccttttgaaattaaattggcaaagaaa
tttgacaccttcaatggggaatgtccaaattttgtatttcccttaaattccataatcaag
actattcaaccaagggttgaaaagaaaaagcttgatggctttatgggtagaattcgatct
gtctatccagttgcgtcaccaaatgaatgcaaccaaatgtgcctttcaactctcatgaag
tgtgatcattgtggtgaaacttcatggcagacgggcgattttgttaaagccacttgcgaa
ttttgtggcactgagaatttgactaaagaaggtgccactacttgtggttacttaccccaa
aatgctgttgttaaaatttattgtccagcatgtcacaattcagaagtaggacctgagcat
agtcttgccgaataccataatgaatctggcttgaaaaccattcttcgtaagggtggtcgc
actattgcctttggaggctgtgtgttctcttatgttggttgccataacaagtgtgcctat
tgggttccacgtgctagcgctaacataggttgtaaccatacaggtgttgttggagaaggt
tccgaaggtcttaatgacaaccttcttgaaatactccaaaaagagaaagtcaacatcaat
attgttggtgactttaaacttaatgaagagatcgccattattttggcatctttttctgct
tccacaagtgcttttgtggaaactgtgaaaggtttggattataaagcattcaaacaaatt
gttgaatcctgtggtaattttaaagttacaaaaggaaaagctaaaaaaggtgcctggaat
attggtgaacagaaatcaatactgagtcctctttatgcatttgcatcagaggctgctcgt
gttgtacgatcaattttctcccgcactcttgaaactgctcaaaattctgtgcgtgtttta
cagaaggccgctataacaatactagatggaatttcacagtattcactgagactcattgat
gctatgatgttcacatctgatttggctactaacaatctagttgtaatggcctacattaca
ggtggtgttgttcagttgacttcgcagtggctaactaacatctttggcactgtttatgaa
aaactcaaacccgtccttgattggcttgaagagaagtttaaggaaggtgtagagtttctt
agagacggttgggaaattgttaaatttatctcaacctgtgcttgtgaaattgtcggtgga
caaattgtcacctgtgcaaaggaaattaaggagagtgttcagacattctttaagcttgta
aataaatttttggctttgtgtgctgactctatcattattggtggagctaaacttaaagcc
ttgaatttaggtgaaacatttgtcacgcactcaaagggattgtacagaaagtgtgttaaa
tccagagaagaaactggcctactcatgcctctaaaagctccaaaagaaattatcttctta
gagggagaaacacttcccacagaagtgttaacagaggaagttgtcttgaaaactggtgat
ttacaaccattagaacaacctactagtgaagctgttgaagctccattggttggtacacca
gtttgtattaacgggcttatgttgctcgaaatcaaagacacagaaaagtactgtgccctt
gcacctaatatgatggtaacaaacaataccttcacactcaaaggcggtgcaccaacaaag
gttacttttggtgatgacactgtgatagaagtgcaaggttacaagagtgtgaatatcact
tttgaacttgatgaaaggattgataaagtacttaatgagaggtgctctgcctatacagtt
gaactcggtacagaagtaaatgagttcgcctgtgttgtggcagatgctgtcataaaaact
ttgcaaccagtatctgaattacttacaccactgggcattgatttagatgagtggagtatg
gctacatactacttatttgatgagtctggtgagtttaaattggcttcacatatgtattgt
tctttttaccctccagatgaggatgaagaagaaggtgattgtgaagaagaagagtttgag
ccatcaactcaatatgagtatggtactgaagatgattaccaaggtaaacctttggaattt
ggtgccacttctgctgctcttcaacctgaagaagagcaagaagaagattggttagatgat
gatagtcaacaaactgttggtcaacaagacggcagtgaggacaatcagacaactactatt
caaacaattgttgaggttcaacctcaattagagatggaacttacaccagttgttcagact
attgaagtgaatagttttagtggttatttaaaacttactgacaatgtatacattaaaaat
gcagacattgtggaagaagctaaaaaggtaaaaccaacagtggttgttaatgcagccaat
gtttaccttaaacatggaggaggtgttgcaggagccttaaataaggctactaacaatgcc
atgcaagttgaatctgatgattacatagctactaatggaccacttaaagtgggtggtagt
tgtgttttaagcggacacaatcttgctaaacactgtcttcatgttgtcggcccaaatgtt
aacaaaggtgaagacattcaacttcttaagagtgcttatgaaaattttaatcagcacgaa
gttctacttgcaccattattatcagctggtatttttggtgctgaccctatacattcttta
agagtttgtgtagatactgttcgcacaaatgtctacttagctgtctttgataaaaatctc
tatgacaaacttgtttcaagctttttggaaatgaagagtgaaaagcaagttgaacaaaag
atcgctgagattcctaaagaggaagttaagccatttataactgaaagtaaaccttcagtt
gaacagagaaaacaagatgataagaaaatcaaagcttgtgttgaagaagttacaacaact
ctggaagaaactaagttcctcacagaaaacttgttactttatattgacattaatggcaat
cttcatccagattctgccactcttgttagtgacattgacatcactttcttaaagaaagat
gctccatatatagtgggtgatgttgttcaagagggtgttttaactgctgtggttatacct
actaaaaaggctggtggcactactgaaatgctagcgaaagctttgagaaaagtgccaaca
gacaattatataaccacttacccgggtcagggtttaaatggttacactgtagaggaggca
aagacagtgcttaaaaagtgtaaaagtgccttttacattctaccatctattatctctaat
gagaagcaagaaattcttggaactgtttcttggaatttgcgagaaatgcttgcacatgca
gaagaaacacgcaaattaatgcctgtctgtgtggaaactaaagccatagtttcaactata
cagcgtaaatataagggtattaaaatacaagagggtgtggttgattatggtgctagattt
tacttttacaccagtaaaacaactgtagcgtcacttatcaacacacttaacgatctaaat
gaaactcttgttacaatgccacttggctatgtaacacatggcttaaatttggaagaagct
gctcggtatatgagatctctcaaagtgccagctacagtttctgtttcttcacctgatgct
gttacagcgtataatggttatcttacttcttcttctaaaacacctgaagaacattttatt
gaaaccatctcacttgctggttcctataaagattggtcctattctggacaatctacacaa
ctaggtatagaatttcttaagagaggtgataaaagtgtatattacactagtaatcctacc
acattccacctagatggtgaagttatcacctttgacaatcttaagacacttctttctttg
agagaagtgaggactattaaggtgtttacaacagtagacaacattaacctccacacgcaa
gttgtggacatgtcaatgacatatggacaacagtttggtccaacttatttggatggagct
gatgttactaaaataaaacctcataattcacatgaaggtaaaacattttatgttttacct
aatgatgacactctacgtgttgaggcttttgagtactaccacacaactgatcctagtttt
ctgggtaggtacatgtcagcattaaatcacactaaaaagtggaaatacccacaagttaat
ggtttaacttctattaaatgggcagataacaactgttatcttgccactgcattgttaaca
ctccaacaaatagagttgaagtttaatccacctgctctacaagatgcttattacagagca
agggctggtgaagcggctaacttttgtgcacttatcttagcctactgtaataagacagta
ggtgagttaggtgatgttagagaaacaatgagttacttgtttcaacatgccaatttagat
tcttgcaaaagagtcttgaacgtggtgtgtaaaacttgtggacaacagcagacaaccctt
aagggtgtagaagctgttatgtacatgggcacactttcttatgaacaatttaagaaaggt
gttcagataccttgtacgtgtggtaaacaagctacaaaatatctagtacaacaggagtca
ccttttgttatgatgtcagcaccacctgctcagtatgaacttaagcatggtacatttact
tgtgctagtgagtacactggtaattaccagtgtggtcactataaacatataacttctaaa
gaaactttgtattgcatagacggtgctttacttacaaagtcctcagaatacaaaggtcct
attacggatgttttctacaaagaaaacagttacacaacaaccataaaaccagttacttat
aaattggatggtgttgtttgtacagaaattgaccctaagttggacaattattataagaaa
gacaattcttatttcacagagcaaccaattgatcttgtaccaaaccaaccatatccaaac
gcaagcttcgataattttaagtttgtatgtgataatatcaaatttgctgatgatttaaac
cagttaactggttataagaaacctgcttcaagagagcttaaagttacatttttccctgac
ttaaatggtgatgtggtggctattgattataaacactacacaccctcttttaagaaagga
gctaaattgttacataaacctattgtttggcatgttaacaatgcaactaataaagccacg
tataaaccaaatacctggtgtatacgttgtctttggagcacaaaaccagttgaaacatca
aattcgtttgatgtactgaagtcagaggacgcgcagggaatggataatcttgcctgcgaa
gatctaaaaccagtctctgaagaagtagtggaaaatcctaccatacagaaagacgttctt
gagtgtaatgtgaaaactaccgaagttgtaggagacattatacttaaaccagcaaataat
ataaaaattacagaagaggttggccacacagatctaatggctgcttatgtagacaattct
agtcttactattaagaaacctaatgaattatctagagtattaggtttgaaaacccttgct
actcatggtttagctgctgttaatagtgtcccttgggatactatagctaattatgctaag
ccttttcttaacaaagttgttagtacaactactaacatagttacacggtgtttaaaccgt
gtttgtactaattatatgccttatttctttactttattgctacaattgtgtacttttact
agaagtacaaattctagaattaaagcatctatgccgactactatagcaaagaatactgtt
aagagtgtcggtaaattttgtctagaggcttcatttaattatttgaagtcacctaatttt
tctaaactgataaatattataatttggtttttactattaagtgtttgcctaggttcttta
atctactcaaccgctgctttaggtgttttaatgtctaatttaggcatgccttcttactgt
actggttacagagaaggctatttgaactctactaatgtcactattgcaacctactgtact
ggttctataccttgtagtgtttgtcttagtggtttagattctttagacacctatccttct
ttagaaactatacaaattaccatttcatcttttaaatgggatttaactgcttttggctta
gttgcagagtggtttttggcatatattcttttcactaggtttttctatgtacttggattg
gctgcaatcatgcaattgtttttcagctattttgcagtacattttattagtaattcttgg
cttatgtggttaataattaatcttgtacaaatggccccgatttcagctatggttagaatg
tacatcttctttgcatcattttattatgtatggaaaagttatgtgcatgttgtagacggt
tgtaattcatcaacttgtatgatgtgttacaaacgtaatagagcaacaagagtcgaatgt
acaactattgttaatggtgttagaaggtccttttatgtctatgctaatggaggtaaaggc
ttttgcaaactacacaattggaattgtgttaattgtgatacattctgtgctggtagtaca
tttattagtgatgaagttgcgagagacttgtcactacagtttaaaagaccaataaatcct
actgaccagtcttcttacatcgttgatagtgttacagtgaagaatggttccatccatctt
tactttgataaagctggtcaaaagacttatgaaagacattctctctctcattttgttaac
ttagacaacctgagagctaataacactaaaggttcattgcctattaatgttatagttttt
gatggtaaatcaaaatgtgaagaatcatctgcaaaatcagcgtctgtttactacagtcag
cttatgtgtcaacctatactgttactagatcaggcattagtgtctgatgttggtgatagt
gcggaagttgcagttaaaatgtttgatgcttacgttaatacgttttcatcaacttttaac
gtaccaatggaaaaactcaaaacactagttgcaactgcagaagctgaacttgcaaagaat
gtgtccttagacaatgtcttatctacttttatttcagcagctcggcaagggtttgttgat
tcagatgtagaaactaaagatgttgttgaatgtcttaaattgtcacatcaatctgacata
gaagttactggcgatagttgtaataactatatgctcacctataacaaagttgaaaacatg
acaccccgtgaccttggtgcttgtattgactgtagtgcgcgtcatattaatgcgcaggta
gcaaaaagtcacaacattactttgatatggaacgttaaagatttcatgtcattgtctgaa
caactacgaaaacaaatacgtagtgctgctaaaaagaataacttaccttttaagttgaca
tgtgcaactactagacaagttgttaatgttgtaacaacaaagatagcacttaagggtggt
aaaattgttaataattggttgaagcagttaattaaagttacacttgtgttcctttttgtt
gctgctattttctatttaataacacctgttcatgtcatgtctaaacatactgacttttca
agtgaaatcataggatacaaggctattgatggtggtgtcactcgtgacatagcatctaca
gatacttgttttgctaacaaacatgctgattttgacacatggtttagccagcgtggtggt
agttatactaatgacaaagcttgcccattgattgctgcagtcataacaagagaagtgggt
tttgtcgtgcctggtttgcctggcacgatattacgcacaactaatggtgactttttgcat
ttcttacctagagtttttagtgcagttggtaacatctgttacacaccatcaaaacttata
gagtacactgactttgcaacatcagcttgtgttttggctgctgaatgtacaatttttaaa
gatgcttctggtaagccagtaccatattgttatgataccaatgtactagaaggttctgtt
gcttatgaaagtttacgccctgacacacgttatgtgctcatggatggctctattattcaa
tttcctaacacctaccttgaaggttctgttagagtggtaacaacttttgattctgagtac
tgtaggcacggcacttgtgaaagatcagaagctggtgtttgtgtatctactagtggtaga
tgggtacttaacaatgattattacagatctttaccaggagttttctgtggtgtagatgct
gtaaatttacttactaatatgtttacaccactaattcaacctattggtgctttggacata
tcagcatctatagtagctggtggtattgtagctatcgtagtaacatgccttgcctactat
tttatgaggtttagaagagcttttggtgaatacagtcatgtagttgcctttaatacttta
ctattccttatgtcattcactgtactctgtttaacaccagtttactcattcttacctggt
gtttattctgttatttacttgtacttgacattttatcttactaatgatgtttctttttta
gcacatattcagtggatggttatgttcacacctttagtacctttctggataacaattgct
tatatcatttgtatttccacaaagcatttctattggttctttagtaattacctaaagaga
cgtgtagtctttaatggtgtttcctttagtacttttgaagaagctgcgctgtgcaccttt
ttgttaaataaagaaatgtatctaaagttgcgtagtgatgtgctattacctcttacgcaa
tataatagatacttagctctttataataagtacaagtattttagtggagcaatggataca
actagctacagagaagctgcttgttgtcatctcgcaaaggctctcaatgacttcagtaac
tcaggttctgatgttctttaccaaccaccacaaatctctatcacctcagctgttttgcag
agtggttttagaaaaatggcattcccatctggtaaagttgagggttgtatggtacaagta
acttgtggtacaactacacttaacggtctttggcttgatgacgtagtttactgtccaaga
catgtgatctgcacctctgaagacatgcttaaccctaattatgaagatttactcattcgt
aagtctaatcataatttcttggtacaggctggtaatgttcaactcagggttattggacat
tctatgcaaaattgtgtacttaagcttaaggttgatacagccaatcctaagacacctaag
tataagtttgttcgcattcaaccaggacagactttttcagtgttagcttgttacaatggt
tcaccatctggtgtttaccaatgtgctatgaggcacaatttcactattaagggttcattc
cttaatggttcatgtggtagtgttggttttaacatagattatgactgtgtctctttttgt
tacatgcaccatatggaattaccaactggagttcatgctggcacagacttagaaggtaac
ttttatggaccttttgttgacaggcaaacagcacaagcagctggtacggacacaactatt
acagttaatgttttagcttggttgtacgctgctgttataaatggagacaggtggtttctc
aatcgatttaccacaactcttaatgactttaaccttgtggctatgaagtacaattatgaa
cctctaacacaagaccatgttgacatactaggacctctttctgctcaaactggaattgcc
gttttagatatgtgtgcttcattaaaagaattactgcaaaatggtatgaatggacgtacc
atattgggtagtgctttattagaagatgaatttacaccttttgatgttgttagacaatgc
tcaggtgttactttccaaagtgcagtgaaaagaacaatcaagggtacacaccactggttg
ttactcacaattttgacttcacttttagttttagtccagagtactcaatggtctttgttc
ttttttttgtatgaaaatgcctttttaccttttgctatgggtattattgctatgtctgct
tttgcaatgatgtttgtcaaacataagcatgcatttctctgtttgtttttgttaccttct
cttgccactgtagcttattttaatatggtctatatgcctgctagttgggtgatgcgtatt
atgacatggttggatatggttgatactagttttaagctaaaagactgtgttatgtatgca
tcagctgtagtgttactaatccttatgacagcaagaactgtgtatgatgatggtgctagg
agagtgtggacacttatgaatgtcttgacactcgtttataaagtttattatggtaatgct
ttagatcaagccatttccatgtgggctcttataatctctgttacttctaactactcaggt
gtagttacaactgtcatgtttttggccagaggtgttgtttttatgtgtgttgagtattgc
cctattttcttcataactggtaatacacttcagtgtataatgctagtttattgtttctta
ggctatttttgtacttgttactttggcctcttttgtttactcaaccgctactttagactg
actcttggtgtttatgattacttagtttctacacaggagtttagatatatgaattcacag
ggactactcccacccaagaatagcatagatgccttcaaactcaacattaaattgttgggt
gttggtggcaaaccttgtatcaaagtagccactgtacagtctaaaatgtcagatgtaaag
tgcacatcagtagtcttactctcagttttgcaacaactcagagtagaatcatcatctaaa
ttgtgggctcaatgtgtccagttacacaatgacattctcttagctaaagatactactgaa
gcctttgaaaaaatggtttcactactttctgttttgctttccatgcagggtgctgtagac
ataaacaagctttgtgaagaaatgctggacaacagggcaaccttacaagctatagcctca
gagtttagttcccttccatcatatgcagcttttgctactgctcaagaagcttatgagcag
gctgttgctaatggtgattctgaagttgttcttaaaaagttgaagaagtctttgaatgtg
gctaaatctgaatttgaccgtgatgcagccatgcaacgtaagttggaaaagatggctgat
caagctatgacccaaatgtataaacaggctagatctgaggacaagagggcaaaagttact
agtgctatgcagacaatgcttttcactatgcttagaaagttggataatgatgcactcaac
aacattatcaacaatgcaagagatggttgtgttcccttgaacataatacctcttacaaca
gcagccaaactaatggttgtcataccagactataacacatataaaaatacgtgtgatggt
acaacatttacttatgcatcagcattgtgggaaatccaacaggttgtagatgcagatagt
aaaattgttcaacttagtgaaattagtatggacaattcacctaatttagcatggcctctt
attgtaacagctttaagggccaattctgctgtcaaattacagaataatgagcttagtcct
gttgcactacgacagatgtcttgtgctgccggtactacacaaactgcttgcactgatgac
aatgcgttagcttactacaacacaacaaagggaggtaggtttgtacttgcactgttatcc
gatttacaggatttgaaatgggctagattccctaagagtgatggaactggtactatctat
acagaactggaaccaccttgtaggtttgttacagacacacctaaaggtcctaaagtgaag
tatttatactttattaaaggattaaacaacctaaatagaggtatggtacttggtagttta
gctgccacagtacgtctacaagctggtaatgcaacagaagtgcctgccaattcaactgta
ttatctttctgtgcttttgctgtagatgctgctaaagcttacaaagattatctagctagt
gggggacaaccaatcactaattgtgttaagatgttgtgtacacacactggtactggtcag
gcaataacagtcacaccggaagccaatatggatcaagaatcctttggtggtgcatcgtgt
tgtctgtactgccgttgccacatagatcatccaaatcctaaaggattttgtgacttaaaa
ggtaagtatgtacaaatacctacaacttgtgctaatgaccctgtgggttttacacttaaa
aacacagtctgtaccgtctgcggtatgtggaaaggttatggctgtagttgtgatcaactc
cgcgaacccatgcttcagtcagctgatgcacaatcgtttttaaacgggtttgcggtgtaa
gtgcagcccgtcttacaccgtgcggcacaggcactagtactgatgtcgtatacagggctt
ttgacatctacaatgataaagtagctggttttgctaaattcctaaaaactaattgttgtc
gcttccaagaaaaggacgaagatgacaatttaattgattcttactttgtagttaagagac
acactttctctaactaccaacatgaagaaacaatttataatttacttaaggattgtccag
ctgttgctaaacatgacttctttaagtttagaatagacggtgacatggtaccacatatat
cacgtcaacgtcttactaaatacacaatggcagacctcgtctatgctttaaggcattttg
atgaaggtaattgtgacacattaaaagaaatacttgtcacatacaattgttgtgatgatg
attatttcaataaaaaggactggtatgattttgtagaaaacccagatatattacgcgtat
acgccaacttaggtgaacgtgtacgccaagctttgttaaaaacagtacaattctgtgatg
ccatgcgaaatgctggtattgttggtgtactgacattagataatcaagatctcaatggta
actggtatgatttcggtgatttcatacaaaccacgccaggtagtggagttcctgttgtag
attcttattattcattgttaatgcctatattaaccttgaccagggctttaactgcagagt
cacatgttgacactgacttaacaaagccttacattaagtgggatttgttaaaatatgact
tcacggaagagaggttaaaactctttgaccgttattttaaatattgggatcagacatacc
acccaaattgtgttaactgtttggatgacagatgcattctgcattgtgcaaactttaatg
ttttattctctacagtgttcccacttacaagttttggaccactagtgagaaaaatatttg
ttgatggtgttccatttgtagtttcaactggataccacttcagagagctaggtgttgtac
ataatcaggatgtaaacttacatagctctagacttagttttaaggaattacttgtgtatg
ctgctgaccctgctatgcacgctgcttctggtaatctattactagataaacgcactacgt
gcttttcagtagctgcacttactaacaatgttgcttttcaaactgtcaaacccggtaatt
ttaacaaagacttctatgactttgctgtgtctaagggtttctttaaggaaggaagttctg
ttgaattaaaacacttcttctttgctcaggatggtaatgctgctatcagcgattatgact
actatcgttataatctaccaacaatgtgtgatatcagacaactactatttgtagttgaag
ttgttgataagtactttgattgttacgatggtggctgtattaatgctaaccaagtcatcg
tcaacaacctagacaaatcagctggttttccatttaataaatggggtaaggctagacttt
attatgattcaatgagttatgaggatcaagatgcacttttcgcatatacaaaacgtaatg
tcatccctactataactcaaatgaatcttaagtatgccattagtgcaaagaatagagctc
gcaccgtagctggtgtctctatctgtagtactatgaccaatagacagtttcatcaaaaat
tattgaaatcaatagccgccactagaggagctactgtagtaattggaacaagcaaattct
atggtggttggcacaatatgttaaaaactgtttatagtgatgtagaaaaccctcacctta
tgggttgggattatcctaaatgtgatagagccatgcctaacatgcttagaattatggcct
cacttgttcttgctcgcaaacatacaacgtgttgtagcttgtcacaccgtttctatagat
tagctaatgagtgtgctcaagtattgagtgaaatggtcatgtgtggcggttcactatatg
ttaaaccaggtggaacctcatcaggagatgccacaactgcttatgctaatagtgttttta
acatttgtcaagctgtcacggccaatgttaatgcacttttatctactgatggtaacaaaa
ttgccgataagtatgtccgcaatttacaacacagactttatgagtgtctctatagaaata
gagatgttgacacagactttgtgaatgagttttacgcatatttgcgtaaacatttctcaa
tgatgatactctctgacgatgctgttgtgtgtttcaatagcacttatgcatctcaaggtc
tagtggctagcataaagaactttaagtcagttctttattatcaaaacaatgtttttatgt
ctgaagcaaaatgttggactgagactgaccttactaaaggacctcatgaattttgctctc
aacatacaatgctagttaaacagggtgatgattatgtgtaccttccttacccagatccat
caagaatcctaggggccggctgttttgtagatgatatcgtaaaaacagatggtacactta
tgattgaacggttcgtgtctttagctatagatgcttacccacttactaaacatcctaatc
aggagtatgctgatgtctttcatttgtacttacaatacataagaaagctacatgatgagt
taacaggacacatgttagacatgtattctgttatgcttactaatgataacacttcaaggt
attgggaacctgagttttatgaggctatgtacacaccgcatacagtcttacaggctgttg
gggcttgtgttctttgcaattcacagacttcattaagatgtggtgcttgcatacgtagac
cattcttatgttgtaaatgctgttacgaccatgtcatatcaacatcacataaattagtct
tgtctgttaatccgtatgtttgcaatgctccaggttgtgatgtcacagatgtgactcaac
tttacttaggaggtatgagctattattgtaaatcacataaaccacccattagttttccat
tgtgtgctaatggacaagtttttggtttatataaaaatacatgtgttggtagcgataatg
ttactgactttaatgcaattgcaacatgtgactggacaaatgctggtgattacattttag
ctaacacctgtactgaaagactcaagctttttgcagcagaaacgctcaaagctactgagg
agacatttaaactgtcttatggtattgctactgtacgtgaagtgctgtctgacagagaat
tacatctttcatgggaagttggtaaacctagaccaccacttaaccgaaattatgtcttta
ctggttatcgtgtaactaaaaacagtaaagtacaaataggagagtacacctttgaaaaag
gtgactatggtgatgctgttgtttaccgaggtacaacaacttacaaattaaatgttggtg
attattttgtgctgacatcacatacagtaatgccattaagtgcacctacactagtgccac
aagagcactatgttagaattactggcttatacccaacactcaatatctcagatgagtttt
ctagcaatgttgcaaattatcaaaaggttggtatgcaaaagtattctacactccagggac
cacctggtactggtaagagtcattttgctattggcctagctctctactacccttctgctc
gcatagtgtatacagcttgctctcatgccgctgttgatgcactatgtgagaaggcattaa
aatatttgcctatagataaatgtagtagaattatacctgcacgtgctcgtgtagagtgtt
ttgataaattcaaagtgaattcaacattagaacagtatgtcttttgtactgtaaatgcat
tgcctgagacgacagcagatatagttgtctttgatgaaatttcaatggccacaaattatg
atttgagtgttgtcaatgccagattacgtgctaagcactatgtgtacattggcgaccctg
ctcaattacctgcaccacgcacattgctaactaagggcacactagaaccagaatatttca
attcagtgtgtagacttatgaaaactataggtccagacatgttcctcggaacttgtcggc
gttgtcctgctgaaattgttgacactgtgagtgctttggtttatgataataagcttaaag
cacataaagacaaatcagctcaatgctttaaaatgttttataagggtgttatcacgcatg
atgtttcatctgcaattaacaggccacaaataggcgtggtaagagaattccttacacgta
accctgcttggagaaaagctgtctttatttcaccttataattcacagaatgctgtagcct
caaagattttgggactaccaactcaaactgttgattcatcacagggctcagaatatgact
atgtcatattcactcaaaccactgaaacagctcactcttgtaatgtaaacagatttaatg
ttgctattaccagagcaaaagtaggcatactttgcataatgtctgatagagacctttatg
acaagttgcaatttacaagtcttgaaattccacgtaggaatgtggcaactttacaagctg
aaaatgtaacaggactctttaaagattgtagtaaggtaatcactgggttacatcctacac
aggcacctacacacctcagtgttgacactaaattcaaaactgaaggtttatgtgttgacg
tacctggcatacctaaggacatgacctatagaagactcatctctatgatgggttttaaaa
tgaattatcaagttaatggttaccctaacatgtttatcacccgcgaagaagctataagac
atgtacgtgcatggattggcttcgatgtcgaggggtgtcatgctactagagaagctgttg
gtaccaatttacctttacagctaggtttttctacaggtgttaacctagttgctgtaccta
caggttatgttgatacacctaataatacagatttttccagagttagtgctaaaccaccgc
ctggagatcaatttaaacacctcataccacttatgtacaaaggacttccttggaatgtag
tgcgtataaagattgtacaaatgttaagtgacacacttaaaaatctctctgacagagtcg
tatttgtcttatgggcacatggctttgagttgacatctatgaagtattttgtgaaaatag
gacctgagcgcacctgttgtctatgtgatagacgtgccacatgcttttccactgcttcag
acacttatgcctgttggcatcattctattggatttgattacgtctataatccgtttatga
ttgatgttcaacaatggggttttacaggtaacctacaaagcaaccatgatctgtattgtc
aagtccatggtaatgcacatgtagctagttgtgatgcaatcatgactaggtgtctagctg
tccacgagtgctttgttaagcgtgttgactggactattgaatatcctataattggtgatg
aactgaagattaatgcggcttgtagaaaggttcaacacatggttgttaaagctgcattat
tagcagacaaattcccagttcttcacgacattggtaaccctaaagctattaagtgtgtac
ctcaagctgatgtagaatggaagttctatgatgcacagccttgtagtgacaaagcttata
aaatagaagaattattctattcttatgccacacattctgacaaattcacagatggtgtat
gcctattttggaattgcaatgtcgatagatatcctgctaattccattgtttgtagatttg
acactagagtgctatctaaccttaacttgcctggttgtgatggtggcagtttgtatgtaa
ataaacatgcattccacacaccagcttttgataaaagtgcttttgttaatttaaaacaat
taccatttttctattactctgacagtccatgtgagtctcatggaaaacaagtagtgtcag
atatagattatgtaccactaaagtctgctacgtgtataacacgttgcaatttaggtggtg
ctgtctgtagacatcatgctaatgagtacagattgtatctcgatgcttataacatgatga
tctcagctggctttagcttgtgggtttacaaacaatttgatacttataacctctggaaca
cttttacaagacttcagagtttagaaaatgtggcttttaatgttgtaaataagggacact
ttgatggacaacagggtgaagtaccagtttctatcattaataacactgtttacacaaaag
ttgatggtgttgatgtagaattgtttgaaaataaaacaacattacctgttaatgtagcat
ttgagctttgggctaagcgcaacattaaaccagtaccagaggtgaaaatactcaataatt
tgggtgtggacattgctgctaatactgtgatctgggactacaaaagagatgnnnnnnnnn
nnnnnnnnnnnnnnnnnnnnnnnnnnnnnnnnnnnnnnnnnnnnnnnnnnnnnnnnnnnn
nnnnnnnnnnnnnnnnnntcttttttgatggtagagttgatggtcaagtagacttattta
gaaatgcccgtaatggtgttcttattacnnnnnnnnnnnnnnnnnnnnnnnnnnnnnnnn
nnnnnnnnaaacaagctagtcttaatggagtcacattaattggagaagccgtaaaaacac
agttcaattattataagaaagttgatggtgttgtccaacaattacctgaaacttacttta
ctcagagtagaaatttacaagaatttaaacccaggagtcaaatggaaattgatttcttag
aattagctatggatgaattcattgaacggtataaattagaaggctatgccttcgaacata
tcgtttatggagattttagtcatagtcagttaggtggtttacatctactgattggactag
ctaaacgttttaaggaatcaccttttgaattagaagattttattcctatggacagtacag
ttaaaaactatttcataacagatgcgcaaacaggttcatctaagtgtgtgtgttctgtta
ttgatttattacttgatgattttgttgaaataataaaatcccaagatttatctgtagttt
ctaaggttgtcaaagtgactattgactatacagaaatttcatttatgctttggtgtaaag
atggccatgtagaaacattttacccaaaattacaatctagtcaagcgtggcaaccgggtg
ttgctatgcctaatctttacaaaatgcaaagaatgctattagaaaagtgtgaccttcaaa
attatggtgatagtgcaacattacctaaaggcataatgatgaatgtcgcaaaatatactc
aactgtgtcaatatttaaacacattaacattagctgtaccctataatatgagagttatac
attttggtgctggttctgataaaggagttgcaccaggtacagctgttttaagacagtggt
tgcctacgggtacgctgcttgtcgattcagatcttaatgactttgtctctgatgcagatt
caactttgattggtgattgtgcaactgtacatacagctaataaatgggatctcattatta
gtgatatgtacgaccctaagactaaaaatgttacaaaagaaaatgactctaaagagggtt
ttttcacttacatttgtgggtttatacaacaaaagctagctcttggaggttccgtggcta
taaagataacagaacattcttggaatgctgatctttataagctcatgggacacttcgcat
ggtggacagcctttgttactaatgtgaatgcgtcatcatctgaagcatttttaattggat
gtaattatcttggcaaaccacgcgaacaaatagatggttatgtcatgcatgcaaattaca
tattttggaggaatacaaatccaattcagttgtcttcctattctttatttgacatgagta
aatttccccttaaattaaggggtactgctgttatgtctttaaaagaaggtcaaatcaatg
atatgattttatctcttcttagtaaaggtagacttataattagagaaaacaacagagttg
ttatttctagtgatgttcttgttaacaactaaacgaacaatgtttgtttttcttgtttta
ttgccactagtctctagtcagtgtgttaatcttacaaccagaactcaattaccccctgca
tacactaattctttcacacgtggtgtttattaccctgacaaagttttcagatcctcagtt
ttacattcaactcaggacttgttcttacctttcttttccaatgttacttggttccatgtt
atctctgggaccaatggtactaagaggtttgataaccctgtcctaccatttaatgatggt
gtttattttgcttccattgagaagtctaacataataagaggctggatttttggtactact
ttagattcgaagacccagtccctacttattgttaataacgctactaatgttgttattaaa
gtctgtgaatttcaattttgtaatgatccatttttggaccacaaaaacaacaaaagttgg
atggaaagtgagttcagagtttattctagtgcgaataattgcacttttgaatatgtctct
cagccttttcttatggaccttgaaggaaaacagggtaatttcaaaaatcttagggaattt
gtgtttaagaatattgatggttattttaaaatatattctaagcacacgcctattatagtg
cgtgagccagaagatctccctcagggtttttcggctttagaaccattggtagatttgcca
ataggtattaacatcactaggtttcaaactttacttgctttacatagaagttatttgact
cctggtgattcttcttcaggttggacagctggtgctgcagcttattatgtgggttatctt
caacctaggacttttctattaaaatataatgaaaatggaaccattacagatgctgtagac
tgtgcacttgaccctctctcagaaacaaagtgtacgttgaaatccttcactgtagaaaaa
ggaatctatcaaacttctaactttagagtccaaccaacagaatctattgttagatttcct
aatattacaaacttgtgcccttttgatgaagtttttaacgccaccaaatttgcatctgtt
tatgcttggaacaggaagagaatcagcaactgtgttgctgattattctgtcctatataat
ctcgcaccatttttcacttttaagtgttatggagtgtctcctactaaattaaatgatctc
tgctttactaatgtctatgcagattcatttgtaattagaggtgatgaagtcagacaaatc
gctccagggcaaactggaaatattgctgattataattataaattaccagatgattttaca
ggctgcgttatagcttggaattctaacaagcttgattctaaggttagtggtaattataat
tacctgtatagattgtttaggaagtctaatctcaaaccttttgagagagatatttcaact
gaaatctatcaggccggtaacaaaccttgtaatggtgttgcaggttttaattgttacttt
cctttacgatcatatagtttccgacccacttatggtgttggtcaccaaccatacagagta
gtagtactttcttttgaacttctacatgcaccagcaactgtttgtggacctaaaaagtct
actaatttggttaaaaacaaatgtgtcaatttcaacttcaatggtttaaaaggcacaggt
gttcttactgagtctaacaaaaagtttctgcctttccaacaatttggcagagacattgct
gacactactgatgctgtccgtgatccacagacacttgagattcttgacattacaccatgt
tcttttggtggtgtcagtgttataacaccaggaacaaatacttctaaccaggttgctgtt
ctttatcagggtgttaactgcacagaagtccctgttgctattcatgcagatcaacttact
cctacttggcgtgtttattctacaggttctaatgtttttcaaacacgtgcaggctgttta
ataggggctgaatatgtcaacaactcatatgagtgtgacatacccattggtgcaggtata
tgcgctagttatcagactcagactaagtctcatcggcgggcacgtagtgtagctagtcaa
tccatcattgcctacactatgtcacttggtgcagaaaattcagttgcttactctaataac
tctattgccatacccacaaattttactattagtgttaccacagaaattctaccagtgtct
atgaccaagacatcagtagattgtacaatgtacatttgtggtgattcaactgaatgcagc
aatcttttgttgcaatatggcagtttttgtacacaattaaaacgtgctttaactggaata
gctgttgaacaagacaaaaacacccaagaagtttttgcacaagtcaaacaaatttacaaa
acaccaccaattaaatattttggtggttttaatttttcacaaatattaccagatccatca
aaaccaagcaagaggtcatttattgaagatctacttttcaacaaagtgacacttgcagat
gctggcttcatcaaacaatatggtgattgccttggtgatattgctgctagagacctcatt
tgtgcacaaaagtttaaaggccttactgttttgccacctttgctcacagatgaaatgatt
gctcaatacacttctgcactgttagcgggtacaatcacttctggttggacctttggtgca
ggtgctgcattacaaataccatttgctatgcaaatggcttataggtttaatggtattgga
gttacacagaatgttctctatgagaaccaaaaattgattgccaaccaatttaatagtgct
attggcaaaattcaagactcactttcttccacagcaagtgcacttggaaaacttcaagat
gtggtcaaccataatgcacaagctttaaacacgcttgttaaacaacttagctccaaattt
ggtgcaatttcaagtgttttaaatgatatcttttcacgtcttgacaaagttgaggctgaa
gtgcaaattgataggttgatcacaggcagacttcaaagtttgcagacatatgtgactcaa
caattaattagagctgcagaaatcagagcttctgctaatcttgctgctactaaaatgtca
gagtgtgtacttggacaatcaaaaagagttgatttttgtggaaagggctatcatcttatg
tccttccctcagtcagcacctcatggtgtagtcttcttgcatgtgacttatgtccctgca
caagaaaagaacttcacaactgctcctgccatttgtcatgatggaaaagcacactttcct
cgtgaaggtgtctttgtttcaaatggcacacactggtttgtaacacaaaggaatttttat
gaaccacaaatcattactacagacaacacatttgtgtctggtaactgtgatgttgtaata
ggaattgtcaacaacacagtttatgatcctttgcaacctgaattagattcattcaaggag
gagttagataaatattttaagaatcatacatcaccagatgttgatttaggtgacatctct
ggcattaatgcttcagttgtaaacattcaaaaagaaattgaccgcctcaatgaggttgcc
aagaatttaaatgaatctctcatcgatctccaagaacttggaaagtatgagcagtatata
aaatggccatggtacatttggctaggttttatagctggcttgattgccatagtaatggtg
acaattatgctttgctgtatgaccagttgctgtagttgtctcaagggctgttgttcttgt
ggatcctgctgcaaatttgatgaagacgactctgagccagtgctcaaaggagtcaaatta
cattacacataaacgaacttatggatttgtttatgagaatcttcacaattggaactgtaa
ttttgaagcaaggtgaaatcaaggatgctactccttcagattttgttcgcgctactgcaa
cgataccgatacaagcctcactccctttcggatggcttattgttggcgttgcacttcttg
ctgtttttcagagcgcttccaaaatcataactctcaaaaagagatggcaactagcactct
ccaagggtgttcactttgtttgcaacttgctgttgttgtttgtaacagtttactcacacc
ttttgctcgttgctgctggccttgaagccccttttctctatctttatgctttagtctact
tcttgcagagtataaactttgtaagaataataatgaggctttggctttgctggaaatgcc
gttccaaaaacccattactttatgatgccaactattttctttgctggcatactaattgtt
acgactattgtataccttacaatagtgtaacttcttcaattgtcattacttcaggtgatg
gcacaacaagtcctatttctgaacatgactaccagattggtggttatactgaaaaatggg
aatctggagtaaaagactgtgttgtattacacagttacttcacttcagactattaccagc
tgtactcaactcaattgagtacagacactggtgttgaacatgttaccttcttcatctaca
ataaaattgttgatgagcctgaagaacatgtccaaattcacacaatcgacggttcatccg
gagttgttaatccagtaatggaaccaatttatgatgaaccgacgacgactactagcgtgc
ctttgtaagcacaagctgatgagtacgaacttatgtactcattcgtttcggaagagatag
gtacgttaatagttaatagcgtacttctttttcttgctttcgtggtattcttgctagtta
cactagccatccttactgcgcttcgattgtgtgcgtactgctgcaatattgttaacgtga
gtcttgtaaaaccttctttttacgtttactctcgtgttaaaaatctgaattcttctagag
ttcctgatcttctggtctaaacgaactaaatattatattagtttttctgtttggaacttt
aattttagccatggcaggttccaacggtactattaccgttgaagagcttaaaaagctcct
tgaagaatggaacctagtaataggtttcctattccttacatggatttgtcttctacaatt
tgcctatgccaacaggaataggtttttgtatataattaagttaattttcctctggctgtt
atggccagtaactttaacttgttttgtgcttgctgctgtttacagaataaattggatcac
cggtggaattgctatcgcaatggcttgtcttgtaggcttgatgtggctcagctacttcat
tgcttctttcagactgtttgcgcgtacgcgttccatgtggtcattcaatccagaaactaa
cattcttctcaacgtgccactccatggcactattctgaccagaccgcttctagaaagtga
actcgtaatcggagctgtgatccttcgtggacatcttcgtattgctggacaccatctagg
acgctgtgacatcaaggacctgcctaaagaaatcactgttgctacatcacgaacgctttc
ttattacaaattgggagcttcgcagcgtgtagcaggtgactcaggttttgctgcatacag
tcgctacaggattggcaactataaattaaacacagaccattccagtagcagtgacaatat
tgctttgcttgtacagtaagtgacaacagatgtttcatctcgttgactttcaggttacta
tagcagagatattactaattattatgcggacttttaaagtttccatttggaatcttgatt
acatcataaacctcataattaaaaatttatctaagtcactaactgagaataaatattctc
aattagatgaagagcaaccaatggagattgattaaacgaacatgaaaattattcttttct
tggcactgataacactcgctacttgtgagctttatcactaccaagagtgtgttagaggta
caacagtacttttaaaagaaccttgctcttctggaacatacgagggcaattcaccatttc
atcctctagctgataacaaatttgcactgacttgctttagcactcaatttgcttttgctt
gtcctgacggcgtaaaacacgtctatcagttacgtgccagatcagtttcacctaaactgt
tcatcagacaagaggaagttcaagaactttactctccaatttttcttattgttgcggcaa
tagtgtttataacactttgcttcacactcaaaagaaagacagaatgattgaactttcatt
aattgacttctatttgtgctttttagcctttctgttattccttgttttaattatgcttat
tatcttttggttctcacttgaactgcaagatcataatgaaacttgtcacgcctaaacgaa
catgaaatttcttgttttcttaggaatcatcacaactgtagctgcatttcaccaagaatg
tagtttacagtcatgtactcaacatcaaccatatgtagttgatgacccgtgtcctattca
cttctattctaaatggtatattagagtaggagctagaaaatcagcacctttaattgaatt
gtgcgtggatgaggctggttctaaatcacccattcagtacatcgatatcggtaattatac
agtttcctgtttaccttttacaattaattgccaggaacctaaattgggtagtcttgtagt
gcgttgttcgttctatgaagactttttagagtatcatgacgttcgtgttgttttagatgt
tctctaaacgaacaaacttaaatgtctgataatggaccccaaaatcagcgaaatgcactc
cgcattacgtttggtggaccctcagattcaactggcagtaaccagaatagtggggcgcga
tcaaaacaacgtcggccccaaggtttacccaataatactgcgtcttggttcaccgctctc
actcaacatggcaaggaagaccttaaattccctcgaggacaaggcgttccaattaacacc
aatagcagtccagatgaccaaattggctactaccgaagagctaccagacgaattcgtggt
ggtgacggtaaaatgaaagatctcagtccaagatggtatttctactacctaggaactggg
ccagaagctggacttccctatggtgctaacaaagacggcatcatatgggttgcaactgag
ggagccttgaatacaccaaaagatcacattggcacccgcaatcctgctaacaatgctgca
atcgtgctacaacttcctcaaggaacaacattgccaaaaggcttctacgcagaagggagc
agaggcggcagtcaagcctcttctcgttcctcatcacgtagtcgcaacagttcaagaaat
tcaactccaggcagcagtaaacgaacttctcctgctagaatggctggcaatggcggtgat
gctgctcttgctttgctgctgcttgacagattgaaccagcttgagagcaaaatgtctggt
aaaggccaacaacaacaaggccaaactgtcactaagaaatctgctgctgaggcttctaag
aagcctcggcaaaaacgtactgccactaaagcatacaatgtaacacaagctttcggcaga
cgtggtccagaacaaacccaaggaaattttggggaccaggaactaatcagacaaggaact
gattacaaacattggccgcaaattgcacaatttgcccccagcgcttcagcgttcttcgga
atgtcgcgcattggcatggaagtcacaccttcgggaacgtggttgacctacacaggtgcc
atcaaattggatgacaaagatccaaatttcaaagatcaagtcattttgctgaataagcat
attgacgcatacaaaacattcccaccaacagagcctaaaaaggacaaaaagaagaaggct
gatgaaactcaagccttaccgcagagacagaagaaacagcaaactgtgactcttcttcct
gctgcagatttggatgatttctccaaacaattgcaacaatccatgagcagtgctgactca
actcaggcctaaactcatgcagaccacacaaggcagatgggctatataaacgttttcgct
tttccgtttacgatatatagtctactcttgtgcagaatgaattctcgtaactacatagca
caagtagatgtagttaactttaatctcacatagcaatctttaatcagtgtgtaacattag
ggaggacttgaaagagccaccacattttcaccgaggccacgcggagtacgatcgagtgta
cagtgaacaatgctagggagagctgcctatatggaagagccctaatgtgtaaaattaatt
ttagtagtgctatccccatgtgannnnnnnnnnnnnnnnnnnnnnnnnnaaaaaaaaaaa
aaaaaaaaaaaaaaaaaaaaaa
>hCoV-19/Cameroon/Yaounde-20V-59168/2020
ttcccaggtaacaaaccaaccaactttcgatctcttgtagatctgttctctaaacgaact
ttaaaatctgtgtggctgtcactcggctgcatgcttagtgcactcacgcagtataattaa
taactaattactgtcgttgacaggacacgagtaactcgtctatcttctgcaggctgctta
cggtttcgtccgtgttgcagccgatcatcagcacatctaggttttgtccgggtgtgaccg
aaaggtaagatggagagccttgtccctggtttcaacgagaaaacacacgtccaactcagt
ttgcctgttttacaggttcgcgacgtgctcgtacgtggctttggagactccgtggaggag
gtcttatcagaggcacgtcaacatcttaaagatggcacttgtggcttagtagaagttgaa
aaaggcgttttgcctcaacttgaacagccctatgtgttcatcaaacgttcggatgctcga
actgcacctcatggtcatgttatggttgagctggtagcagaactcgaaggcattcagtac
ggtcgtagtggtgagacacttggtgtccttgtccctcatgtgggcgaaataccagtggct
taccgcaaggttcttcttcgtaagaacggtaataaaggagctggtggccatagttacggc
gccgatctaaagtcatttgacttaggcgacgagcttggcactgatccttatgaagatttt
caagaaaactggaacactaaacatagcagtggtgttacccgtgaactcatgcgtgagctt
aacggaggggcatacactcgctatgtcgataacaacttctgtggccctgatggctaccct
cttgagtgcattaaagaccttctagcacgtgctggtaaagcttcatgcactttgtccgaa
caactggactttattgacactaagaggggtgtatactgctgccgtgaacatgagcatgaa
attgcttggtacacggaacgttctgaaaagagctatgaattgcagacaccttttgaaatt
aaattggcaaagaaatttgacaccttcaatggggaatgtccaaattttgtatttccctta
aattccataatcaagactattcaaccaagggttgaaaagaaaaagcttgatggctttatg
ggtagaattcgatctgtctatccagttgcgtcaccaaatgaatgcaaccaaatgtgcctt
tcaactctcatgaagtgtgatcattgtggtgaaacttcatggcagacgggcgattttgtt
aaagccacttgcgaattttgtggcactgagaatttgactaaagaaggtgccactacttgt
ggttacttaccccaaaatgctgttgttaaaatttattgtccagcatgtcacaattcagaa
gtaggacctgagcatagtcttgccgaataccataatgaatctggcttgaaaaccattctt
cgtaagggtggtcgcactattgcctttggaggctgtgtgttctcttatgttggttgccat
aacaagtgtgcctattgggttccacgtgctagcgctaacataggttgtaaccatacaggt
gttgttggagaaggttccgaaggtcttaatgacaaccttcttgaaatactccaaaaagag
aaagtcaacatcaatattgttggtgactttaaacttaatgaagagatcgccattattttg
gcatctttttctgcttccacaagtgcttttgtggaaactgtgaaaggtttggattataaa
gcattcaaacaaattgttgaatcctgtggtaattttaaagttacaaaaggaaaagctaaa
aaaggtgcctggaatattggtgaacagaaatcaatactgagtcctctttatgcatttgca
tcagaggctgctcgtgttgtacgatcaattttctcccgcactcttgaaactgctcaaaat
tctgtgcgtgttttacagaaggccgctataacaatactagatggaatttcacagtattca
ctgagactcattgatgctatgatgttcacatctgatttggctactaacaatctagttgta
atggcctacattacaggtggtgttgttcagttgacttcgcagtggctaactaacatcttt
ggcactgtttatgaaaaactcaaacccgtccttgattggcttgaagagaagtttaaggaa
ggtgtagagtttcttagagacggttgggaaattgttaaatttatctcaacctgtgcttgt
gaaattgtcggtggacaaattgtcacctgtgcaaaggaaattaaggagagtgttcagaca
ttctttaagcttgtaaataaatttttggctttgtgtgctgactctatcattattggtgga
gctaaacttaaagccttgaatttaggtgaaacatttgtcacgcactcaaagggattgtac
agaaagtgtgttaaatccagagaagaaactggcctactcatgcctctaaaagccccaaaa
gaaattatcttcttagagggagaaacacttcccacagaagtgttaacagaggaagttgtc
ttgaaaactggtgatttacaaccattagaacaacctactagtgaagctgttgaagctcca
ttggttggtacaccagtttgtattaacgggcttatgttgctcgaaatcaaagacacagaa
aagtactgtgcccttgcacctaatatgatggtaacaaacaataccttcacactcaaaggc
ggtgcaccaacaaaggttacttttggtgatgacactgtgatagaagtgcaaggttacaag
agtgtgaatatcacttttgaacttgatgaaaggattgataaagtacttaatgagaagtgc
tctgcctatacagttgaactcggtacagaagtaaatgagttcgcctgtgttgtggcagat
gctgtcataaaaactttgcaaccagtatctgaattacttacaccactgggcattgattta
gatgagtggagtatggctacatactacttatttgatgagtctggtgagtttaaattggct
tcacatatgtattgttctttttaccctccagatgaggatgaagaagaaggtgattgtgaa
gaagaagagtttgagccatcaactcaatatgagtatggtactgaagatgattaccaaggt
aaacctttggaatttggtgccacttctgctgctcttcaacctgaagaagagcaagaagaa
gattggttagatgatgatagtcaacaaactgttggtcaacaagacggcagtgaggacaat
cagacaactactattcaaacaattgttgaggttcaacctcaattagagatggaacttaca
ccagttgttcagactattgaagtgaatagttttagtggttatttaaaacttactgacaat
gtatacattaaaaatgcagacattgtggaagaagctaaaaaggtaaaaccaacagtggtt
gttaatgcagccaatgtttaccttaaacatggaggaggtgttgcaggagccttaaataag
gctactaacaatgccatgcaagttgaatctgatgattacatagctactaatggaccactt
aaagtgggtggtagttgtgttttaagcggacacaatcttgctaaacactgtcttcatgtt
gtcggcccaaatgttaacaaaggtgaagacattcaacttcttaagagtgcttatgaaaat
tttaatcagcacgaagttctacttgcaccattattatcagctggtatttttggtgctgac
cctatacattctttaagagtttgtgtagatactgttcgcacaaatgtctacttagctgtc
tttgataaaaatctctatgacaaacttgtttcaagctttttggaaatgaagagtgaaaag
caagttgaacaaaagatcgctgagattcctaaagaggaagttaagccatttataactgaa
agtaaaccttcagttgaacagagaaaacaagatgataagaaaatcaaagcttgtgttgaa
gaagttacaacaactctggaagaaactaagttcctcacagaaaacttgttactttatatt
gacattaatggcaatcttcatccagattctgccactcttgttagtgacattgacatcact
ttcttaaagaaagatgctccatatatagtgggtgatgttgttcaagagggtgttttaact
gctgtggttatacctactaaaaaggctggtggcactactgaaatgctagcgaaagctttg
agaaaagtgccaacagacaattatataaccacttacccgggtcagggtttaaatggttac
actgtagaggaggcaaagacagtgcttaaaaagtgtaaaagtgccttttacattctacca
tctattatctctaatgagaagcaagaaattcttggaactgtttcttggaatttgcgagaa
atgcttgcacatgcagaagaaacacgcaaattaatgcctgtctgtgtggaaactaaagcc
atagtttcaactatacagcgtaaatataagggtattaaaatacaagagggtgtggttgat
tatggtgctagattttacttttacaccagtaaaacaactgtagcgtcacttatcaacaca
cttaacgatctaaatgaaactcttgttacaatgccacttggctatgtaacacatggctta
aatttggaagaagctgctcggtatatgagatctctcaaagtgccagctacagtttctgtt
tcttcacctgatgctgttacagcgtataatggttatcttacttcttcttctaaaacacct
gaagaacattttattgaaaccatctcacttgctggttcctataaagattggtcctattct
ggacaatctacacaactaggtatagaatttcttaagagaggtgataaaagtgtatattac
actagtaatcctaccacattccacctagatggtgaagttatcacctttgacaatcttaag
acacttctttctttgagagaagtgaggactattaaggtgtttacaacagtagacaacatt
aacctccacacgcaagttgtggacatgtcaatgacatatggacaacagtttggtccaact
tatttggatggagctgatgttactaaaataaaacctcataattcacatgaaggtaaaaca
ttttatgttttacctaatgatgacactctacgtgttgaggcttttgagtactaccacaca
actgatcctagttttctgggtaggtacatgtcagcattaaatcacactaaaaagtggaaa
tacccacaagttaatggtttaacttctattaaatgggcagataacaactgttatcttgcc
actgcattgttaacactccaacaaatagagttgaagtttaatccacctgctctacaagat
gcttattacagagcaagggctggtgaagctgctaacttttgtgcacttatcttagcctac
tgtaataagacagtaggtgagttaggtgatgttagagaaacaatgagttacttgtttcaa
catgccaatttagattcttgcaaaagagtcttgaacgtggtgtgtaaaacttgtggacaa
cagcagacaacccttaagggtgtagaagctgttatgtacatgggcacactttcttatgaa
caatttaagaaaggtgttcagataccttgtacgtgtggtaaacaagctacaaaatatcta
gtacaacaggagtcaccttttgttatgatgtcagcaccacctgctcagtatgaacttaag
catggtacatttacttgtgctagtgagtacactggtaattaccagtgtggtcactataaa
catataacttctaaagaaactttgtattgcatagacggtgctttacttacaaagtcctca
gaatacaaaggtcctattacggatgttttctacaaagaaaacagttacacaacaaccata
aaaccagttacttataaattggatggtgttgtttgtacagaaattgaccctaagttggac
aattattataagaaagacaattcttatttcacagagcaaccaattgatcttgtaccaaac
caaccatatccaaacgcaagcttcgataattttaagtttgtatgtgataatatcaaattt
gctgatgatttaaaccagttaactggttataagaaacctgcttcaagagagcttaaagtt
acatttttccctgacttaaatggtgatgtggtggctattgattataaacactacacaccc
tcttttaagaaaggagctaaattgttacataaacctattgtttggcatgttaacaatgca
actaataaagccacgtataaaccaaatacctggtgtatacgttgtctttggagcacaaaa
ccagttgaaacatcaaattcgtttgatgtactgaagtcagaggacgcgcagggaatggat
aatcttgcctgcgaagatctaaaaccagtctctgaagaagtagtggaaaatcctaccata
cagaaagacgttcttgagtgtaatgtgaaaactaccgaagttgtaggagacattatactt
aaaccagcaaataatagtttaaaaattacagaagaggttggccacacagatctaatggct
gcttatgtagacaattctagtcttactattaagaaacctaatgaattatctagagtatta
ggtttgaaaacccttgctactcatggtttagctgctgttaatagtgtcccttgggatact
atagctaattatgctaagccttttcttaacaaagttgttagtacaactactaacatagtt
acacggtgtttaaaccgtgtttgtactaattatatgccttatttctttactttattgcta
caattgtgtacttttactagaagtacaaattctagaattaaagcatctatgccgactact
atagcaaagaatactgttaagagtgtcggtaaattttgtctagaggcttcatttaattat
ttgaagtcacctaatttttctaaactgataaatattataatttggtttttactattaagt
gtttgcctaggttctttaatctactcaaccgctgctttaggtgttttaatgtctaattta
ggcatgccttcttactgtactggttacagagaaggctatttgaactctactaatgtcact
attgcaacctactgtactggttctataccttgtagtgtttgtcttagtggtttagattct
ttagacacctatccttctttagaaactatacaaattaccatttcatcttttaaatgggat
ttaactgcttttggcttagttgcagagtggtttttggcatatattcttttcactaggttt
ttctatgtacttggattggctgcaatcatgcaattgtttttcagctattttgcagtacat
tttattagtaattcttggcttatgtggttaataattaatcttgtacaaatgrccccgatt
tcagctatggttagaatgtacatcttctttgcatcattttattatgtatggaaaagttat
gtgcatgttgtagacggttgtaattcatcaacttgtatgatgtgttacaaacgtaataga
gcaacaagagtcgaatgtacaactattgttaatggtgttagaaggtccttttatgtctat
gctaatggaggtaaaggcttttgcaaactacacaattggaattgtgttaattgtgataca
ttctgtgctggtagtacatttattagtgatgaagttgcgagagacttgtcactacagttt
aaaagaccaataaatcctactgaccagtcttcttacatcgttgatagtgttacagtgaag
aatggttccatccatctttactttgataaagctggtcaaaagacttatgaaagacattct
ctctctcattttgttaacttagacaacctgagagctaataacactaaaggttcattgcct
attaatgttatagtttttgatggtaaatcaaaatgtgaagaatcatctgcaaaatcagcg
tctgtttactacagtcagcttatgtgtcaacctatactgttactagatcaggcattagtg
tctgatgttggtgatagtgcggaagttgcagttaaaatgtttgatgcttacgttaatacg
ttttcatcaacttttaacgtaccaatggaaaaactcaaaacactagttgcaactgcagaa
gctgaacttgcaaagaatgtgtccttagacaatgtcttatctacttttatttcagcagct
cggcaagggtttgttgattcagatgtagaaactaaagatgttgttgaatgtcttaaattg
tcacatcaatctgacatagaagttactggcgatagttgtaataactatatgctcacctat
aacaaagttgaaaacatgacaccccgtgaccttggtgcttgtattgactgtagtgcgcgt
catattaatgcgcaggtagcaaaaagtcacaacattgctttgatatggaacgttaaagat
ttcatgtcattgtctgaacaactacgaaaacaaatacgtagtgctgctaaaaagaataac
ttaccttttaagttgacatgtgcaactactagacaagttgttaatgttgtaacaacaaag
atagcacttaagggtggtaaaattgttaataattggttgaagcagttaattaaagttaca
cttgtgttcctttttgttgctgctattttctatttaataacacctgttcatgtcatgtct
aaacatactgacttttcaagtgaaatcataggatacaaggctattgatggtggtgtcact
cgtgacatagcatctacagatacttgttttgctaacaaacatgctgattttgacacatgg
tttagccagcgtggtggtagttatactaatgacaaagcttgcccattgattgctgcagtc
ataacaagagaagtgggttttgtcgtgcctggtttgcctggcacgatattacgcacaact
aatggtgactttttgcatttcttacctagagtttttagtgcagttggtaacatctgttac
acaccatcaaaacttatagagtacactgactttgcaacatcagcttgtgttttggctgct
gaatgtacaatttttaaagatgcttctggtaagccagtaccatattgttatgataccaat
gtactagaaggttctgttgcttatgaaagtttacgccctgacacacgttatgtgctcatg
gatggctctattattcaatttcctaacacctaccttgaaggttctgttagagtggtaaca
acttttgattctgagtactgtaggcacggcacttgtgaaagatcagaagctggtgtttgt
gtatctactagtggtagatgggtacttaacaatgattattacagatctttaccaggagtt
ttctgtggtgtagatgctgtaaatttacttactaatatgtttacaccactaattcaacct
attggtgctttggacatatcagcatctatagtagctggtggtattgtagctatcgtagta
acatgccttgcctactattttatgaggtttagaagagcttttggtgaatacagtcatgta
gttgcctttaatactttactattccttatgtcattcactgtactctgtttaacaccagtt
tactcattcttacctggtgtttattctgttatttacttgtacttgacattttatcttact
aatgatgtttcttttttagcacatattcagtggatggttatgttcacacctttagtacct
ttctggataacaattgcttatatcatttgtatttccacaaagcatttctattggttcttt
agtaattacctaaagagacgtgtagtctttaatggtgtttcctttagtacttttgaagaa
gctgcgctgtgcacctttttgttaaataaagaaatgtatctaaagttgcgtagtgatgtg
ctattacctcttacgcaatataatagatacttagctctttataataagtacaagtatttt
agtggagcaatggatacaactagctacagagaagctgcttgttgtcatctcgcaaaggct
ctcaatgacttcagtaactcaggttctgatgttctttaccaaccaccacaaacctctatc
acctcagctgttttgcagagtggttttagaaaaatggcattcccatctggtaaagttgag
ggttgtatggtacaagtaacttgtggtacaactacacttaacggtctttggcttgatgac
gtagtttactgtccaagacatgtgatctgcacctctgaagacatgcttaaccctaattat
gaagatttactcattcgtaagtctaatcataatttcttggtacaggctggtaatgttcaa
ctcagggttattggacattctatgcaaaattgtgtacttaagcttaaggttgatacagcc
aatcctaagacacctaagtataagtttgttcgcattcaaccaggacagactttttcagtg
ttagcttgttacaatggttcaccatctggtgtttaccaatgtgctatgaggcccaatttc
actattaagggttcattccttaatggttcatgtggtagtgttggttttaacatagattat
gactgtgtctctttttgttacatgcaccatatggaattaccaactggagttcatgctggc
acagacttagaaggtaacttttatggaccttttgttgacaggcaaacagcacaagcagct
ggtacggacacaactattacagttaatgttttagcttggttgtacgctgctgttataaat
ggagacaggtggtttctcaatcgatttaccacaactcttaatgactttaaccttgtggct
atgaagtacaattatgaacctctaacacaagaccatgttgacatactaggacctctttct
gctcaaactggaattgccgttttagatatgtgtgcttcattaaaagaattactgcaaaat
ggtatgaatggacgtaccatattgggtagtgctttattagaagatgaatttacacctttt
gatgttgttagacaatgctcaggtgttactttccaaagtgcagtgaaaagaacaatcaag
ggtacacaccactggttgttactcacaattttgacttcacttttagttttagtccagagt
actcaatggtctttgttcttttttttgtatgaaaatgcctttttaccttttgctatgggt
attattgctatgtctgcttttgcaatgatgtttgtcaaacataagcatgcatttctctgt
ttgtttttgttaccttctcttgccactgtagcttattttaatatggtctatatgcctgct
agttgggtgatgcgtattatgacatggttggatatggttgatactagtttgtctggtttt
aagctaaaagactgtattatgtatgcatcagctgtagtgttactaatccttatgacagca
agaactgtgtatgatgatggtgctaggagagtgtggacacttatgaatgtcttgacactc
gtttataaagtttattatggtaatgctttagatcaagccatttccatgtgggctcttata
atctctgttacttctaactactcaggtgtagttacaactgtcatgtttttggccagaggt
attgtttttatgtgtgttgagtattgccctattttcttcataactggtaatacacttcag
tgtataatgctagtttattgtttcttaggctatttttgtacttgttactttggcctcttt
tgtttactcaaccgctactttagactgactcttggtgtttatgattacttagtttctaca
caggagtttagatatatgaattcacagggactactcccacccaagaatagcatagatgcc
ttcaaactcaacattaaattgttgggtgttggtggcaaaccttgtatcaaagtagccact
gtacagtctaaaatgtcagatgtaaagtgcacatcagtagtcttactctcagttttgcaa
caactcagagtagaatcatcatctaaattgtgggctcaatgtgtccagttacacaatgac
attctcttagctaaagatactactgaagcctttgaaaaaatggtttcactactttctgtt
ttgctttccatgcagggtgctgtagacataaacaagctttgtgaagaaatgctggacaac
agggcaaccttacaagctatagcctcagagtttagttcccttccatcatatgcagctttt
gctactgctcaagaagcttatgagcaggctgttgctaatggtgattctgaagttgttctt
aaaaagttgaagaagtctttgaatgtggctaaatctgaatttgaccgtgatgcagccatg
caacgtaagttggaaaagatggctgatcaagctatgacccaaatgtataaacaggctaga
tctgaggacaagagggcaaaagttactagtgctatgcagacaatgcttttcactatgctt
agaaagttggataatgatgcactcaacaacattatcaacaatgcaagagatggttgtgtt
cccttgaacataatacctcttacaacagcagccaaactaatggttgtcataccagactat
aacacatataaaaatacgtgtgatggtacaacatttacttatgcatcagcattgtgggaa
atccaacaggttgtagatgcagatagtaaaattgttcaacttagtgaaattagtatggac
aattcacctaatttagcatggcctcttattgtaacagctttaagggccaattctgctgtc
aaattacagaataatgagcttagtcctgttgcactacgacagatgtcttgtgctgccggt
actacacaaactgcttgcactgatgacaatgcgttagcttactacaacacaacaaaggga
ggtaggtttgtacttgcactgttatccgatttacaggatttgaaatgggctagattccct
aagagtgatggaactggtactatctatacagaactggaaccaccttgtaggtttgttaca
gacacacctaaaggtcctaaagtgaagtatttatactttattaaaggattaaacaaccta
aatagaggtatggtacttggtagtttagctgccacagtacgtctacaagctggtaatgca
acagaagtgcctgccaattcaactgtattatctttctgtgcttttgctgtagatgctgct
aaagcttacaaagattatctagctagtgggggacaaccaatcactaattgtgttaagatg
ttgtgtacacacactggtactggtcaggcaataacagttacaccggaagccaatatggat
caagaatcctttggtggtgcatcgtgttgtctgtactgccgttgccacatagatcatcca
aatcctaaaggattttgtgacttaaaaggtaagtatgtacaaatacctacaacttgtgct
aatgaccctgtgggttttacacttaaaaacacagtctgtaccgtctgcggtatgtggaaa
ggttatggctgtagttgtgatcaactccgcgaacccatgcttcagtcagctgatgcacaa
tcgtttttaaacgggtttgcggtgtaagtgcagcccgtcttacaccgtgcggcacaggca
ctagtactgatgtcgtatacagggcttttgacatctacaatgataaagtagctggttttg
ctaaattcctaaaaactaattgttgtcgcttccaagaaaaggacgaagatgacaatttaa
ttgattcttactttgtagttaagagacacactttctctaactaccaacatgaagaaacaa
tttataatttacttaaggattgtccagctgttgctaaacatgacttctttaagtttagaa
tagacggtgacatggtaccacatatatcacgtcaacgtcttactaaatacacaatggcag
acctcgtctatgctttaaggcattttgatgaaggtaattgtgacacattaaaagaaatac
ttgtcacatacaattgttgtgatgatgattatttcaataaaaaggactggtatgattttg
tagaaaacccagatatattacgcgtatacgccaacttaggtgaacgtgtacgccaagctt
tgttaaaaacagtacaattctgtgatgccatgcgaaatgctggtattgttggtgtactga
cattagataatcaagatctcaatggtaactggtatgatttcggtgatttcatacaaacca
cgccaggtagtggagttcctgttgtagattcttattattcattgttaatgcctatattaa
ccttgaccagggctttaactgcagagtcacatgttgacactgacttaacaaagccttaca
ttaagtgggatttgttaaaatatgacttcacggaagagaggttaaaactctttgaccgtt
attttaaatattgggatcagacataccacccaaattgtgttaactgtttggatgacagat
gcattctgcattgtgcaaactttaatgttttattctctacagtgttcccacttacaagtt
ttggaccactagtgagaaaaatatttgttgatggtgttccatttgtagtttcaactggat
accacttcagagagctaggtgttgtacataatcaggatgtaaacttacatagctctagac
ttagttttaaggaattacttgtgtatgctgctgaccctgctatgcacgctgcttctggta
atctattactagataaacgcactacgtgcttttcagtagctgcacttactaacaatgttg
cttttcaaactgtcaaacccggtaattttaacaaagacttctatgactttgctgtgtcta
agggtttttttaaggaaggaagttctgttgaattaaaacacttcttctttgctcaggatg
gtaatgctgctatcagcgattatgactactatcgttataatctaccaacaatgtgtgata
tcagacaactactatttgtagttgaagttgttgataagtactttgattgttacgatggtg
gctgtattaatgctaaccaagtcatcgtcaacaacctagacaaatcagctggttttccat
ttaataaatggggtaaggctagactttattatgattcaatgagttatgaggatcaagatg
cacttttcgcatatacaaaacgtaatgtcatccctactataactcaaatgaatcttaagt
atgccattagtgcaaagaatagagctcgcaccgtagctggtgtctctatctgtagtacta
tgaccaatagacagtttcatcaaaaattattgaaatcaatagccgccactagaggagcta
ctgtagtaattggaacaagcaaattctatggtggttggcacaacatgttaaaaactgttt
atagtgatgtagaaaaccctcaccttatgggttgggattatcctaaatgtgatagagcca
tgcctaatatgcttagaattatggcctcacttgttcttgctcgcaaacatacaacgtgtt
gtagcttgtcacaccgtttctatagattagctaatgagtgtgctcaagtattgagtgaaa
tggtcatgtgtggcggttcactatatgttaaaccaggtggaacctcatcaggagatgcca
caactgcttatgctaatagtgtttttaacatttgtcaagctgtcacggccaatgttaatg
cacttttatctactgatggtaacaaaattgccgataagtatgtccgcaatttacaacaca
gactttatgagtgtctctatagaaatagagatgttgacacagactttgtgaatgagtttt
acgcatatttgcgtaaacatttctcaatgatgatactctctgacgatgctgttgtgtgtt
tcaatagcacttatgcatctcaaggtctagtggctagcataaagaactttaagtcagttc
tttattatcaaaacaatgtttttatgtctgaagcaaaatgttggactgagactgacctta
ctaaaggacctcatgaattttgctctcaacatacaatgctagttaaacagggtgatgatt
atgtgtaccttccttacccagatccatcaagaatcctaggggccggctgttttgtagatg
atatcgtaaaaacagatggtacacttatgattgaacggttcgtgtctttagctatagatg
cttacccacttactaaacatcctaatcaggagtatgctgatgtctttcatttgtacttac
aatacataagaaagctacatgatgagttaacaggacacatgttagacatgtattctgtta
tgcttactaatgataacacttcaaggtattgggaacctgagttttatgaggctatgtaca
caccgcatacagtcttacaggctgttggggcttgtgttctttgcaattcacagacttcat
taagatgtggtgcttgcatacgtagaccattcttatgttgtaaatgctgttacgaccatg
tcatatcaacatcacataaattagtcttgtctgttaatccgtatgtttgcaatgctccag
gttgtgatgtcacagatgtgactcaactttacttaggaggtatgagctattattgtaaat
cacataaaccacccattagttttccattgtgtgctaatggacaagtttnnnnnnnnnnnn
nnnnnnnnnnnnnnnnnnnnnnnnnnnnnnnnnnnnnnnnnnnnnnnnnnnnnnnnnnnn
nnnnnnnnnnnnnnnnnnnnnnnnnnnnnnnnnnnnnnnnnnnnnnnnnnnnnnnnnnnn
nnnnnnnnnnnnnnnnnnnnnnnnnnnnnnnnnnnnnnnnnnnnnnnnnnnnnnnnnnnn
nnnnnnnnnnnnnnnnnnnnnnnnnnnnnnnnnnnnnnnnnnnnnnnnnnnnacctagac
caccacttaaccgaaattatgtctttactggttatcgtgtaactaaaaacagtaaagtac
aaataggagagtacacctttgaaaaaggtgactatggtgatgctgttgtttaccgaggta
caacaacttacaaattaaatgttggtgattattttgtgctgacatcacatacagtaatgc
cattaagtgcacctacactagtgccacaagagcactatgttagaattactggcttatacc
caacactcaatatctcagatgagttttctagcaatgttgcaaattatcaaaaggttggta
tgcaaaagtattctacactccagggaccacctggtactggtaagagtcattttgctattg
gcctagctctctactacccttctgctcgcatagtgtatacagcttgctctcatgccgctg
ttgatgcactatgtgagaaggcattaaaatatttgcctatagataaatgtagtagaatta
tacctgcacgtgctcgtgtagagtgttttgataaattcaaagtgaattcaacattagaac
agtatgtcttttgtactgtaaatgcattgcctgagacgacagcagatatagttgtctttg
atgaaatttcaatggccacaaattatgatttgagtgttgtcaatgccagattacgtgcta
agcactatgtgtacattggcgaccctgctcaattacctgcaccacgcacattgctaacta
agggcacactagaaccagaatatttcaattcagtgtgtagacttatgaaaactataggtc
cagacatgttcctcggaacttgtcggcgttgtcctgctgaaattgttgacactgtgagtg
ctttggtttatgataataagcttaaagcacataaagacaaatcagctcaatgctttaaaa
tgttttataagggtgttatcacgcatgatgtttcatctgcaattaacaggccacaaatag
gcgtggtaagagaattccttacacgtaaccctgcttggagaaaagctgtctttatttcac
cttataattcacagaatgctgtagcctcaaagattttgggactaccaactcaaactgttg
attcatcacagggctcagaatatgactatgtcatattcactcaaaccactgaaacagctc
actcttgtaatgtaaacagatttaatgttgctattaccagagcaaaagtaggcatacttt
gcataatgtctgatagagacctttatgacaagttgcaatttacaagtcttgaaattccac
gtaggaatgtggcaactttacaagctgaaaatgtaacaggactctttaaagattgtagta
aggtaatcactgggttacatcctacacaggcacctacacacctcagtgttgacactaaat
tcaaaactgaaggtttatgtgttgacatacctggcatacctaaggacatgacctatagaa
gactcatctctatgatgggttttaaaatgaattatcaagttaatggttaccctaacatgt
ttatcacccgcgaagaagctataagacatgtacgtgcatggattggcttcgatgtcgagg
ggtgtcatgctactagagaagctgttggtaccaatttacctttacagctaggtttttcta
caggtgttaacctagttgctgtacctacaggttatgttgatacacctaataatacagatt
tttccagagttagtgctaaaccaccgcctggagatcaatttaaacacctcataccactta
tgtacaaaggacttccttggaatgtagtgcgtataaagattgtacaaatgttaagtgaca
cacttaaaaatctctctgacagagtcgtatttgtcttatgggcacatggctttgagttga
catctatgaagtattttgtgaaaataggacctgagcgcacctgttgtctatgtgatagac
gtgccacatgcttttccactgcttcagacacttatgcctgttggcatcattctattggat
ttgattacgtctataatccgtttatgattgatgttcaacaatggggttttacaggtaacc
tacaaagcaaccatgatctgtattgtcaagtccatggtaatgcacatgtagctagttgtg
atgcaatcatgactaggtgtctagctgtccacgagtgctttgttaagcgtgttgactgga
ctattgaatatcctataattggtgatgaactgaagattaatgcggcttgtagaaaggttc
aacacatggttgttaaagctgcattattagcagacaaattcccagttcttcacgacattg
gtaaccctaaagctattaagtgtgtacctcaagctgatgtagaatggaagttctatgatg
cacagccttgtagtgacaaagcttataaaatagaagaattattctattcttatgccacac
attctgacaaattcacagatggtgtatgcctattttggaattgcaatgtcgatagatatc
ctgctaattccattgtttgtagatttgacactagagtgctatctaaccttaacttgcctg
gttgtgatggtggcagtttgtatgtaaataaacatgcattccacacaccagcttttgata
aaagtgcttttgttaatttaaaacaattaccatttttctattactctgacagtccatgtg
agtctcatggaaaacaagtagtgtcagatatagattatgtaccactaaagtctgctacgt
gtataacacgttgcaatttaggtggtgctgtctgtagacatcatgctaatgagtacagat
tgtatctcgatgcttataacatgatgatctcagctggctttagcttgtgggtttacaaac
aatttgatacttataacctctggaacacttttacaagacttcagagtttagaaaatgtgg
cttttaatgttgtaaataagggacactttgatggacaacagggtgaagtaccagtttcta
tcattaataacactgtttacacaaaagttgatggtgttgatgtagaattgtttgaaaata
aaacaacattacctgttaatgtagcatttgagctttgggctaagcgcaacattaaaccag
taccagaggtgaaaatactcaataatttgggtgtggacattgctgctaatactgtgatct
gggactacaaaagagatgccccagcacatatatctactattggtgtttgttctatgactg
acatagccaagaaaccaactgaaacgatttgtgcaccactcactgtcttttttgatggta
gagttgatggtcaagtagacttatttagaaatgcccgtaatggtgttcttattacagaag
gtagtgttaaaggtttacaaccatctgtaggtcccaaacaagctagtcttaatggagtca
cattaattggagaagccgtaaaaacacagttcaattattataagaaagttgatggtgttg
tccaacaattacctgaaacttactttactcagagtagaaatttacaagaatttaaaccca
ggagtcaaatggaaattgatttcttagaattagctatggatgaattcattgaacggtata
aattagaaggctatgccttcgaacatatcgtttatggagattttagtcatagtcagttag
gtggtttacatctactgattggactagctaaacgttttaaggaatcactttttgaattag
aagattttattcctatggacagtacagttaaaaactatttcataacagatgcgcaaacag
gttcatctaagtgtgtgtgttctgttattgatttattacttgatgattttgttgaaataa
taaaatcccaagatttatctgtagtttctaaggttgtcaaagtgactattgactatacag
aaatttcatttatgctttggtgtaaagatggccatgtagaaacattttacccaaaattac
aatctagtcaagcgtggcaaccgggtgttgctatgcctaatctttacaaaatgcaaagaa
tgctattagaaaagtgtgaccttcaaaattatggtgatagtgcaacattacctaaaggca
taatgatgaatgtcgcaaaatatactcaactgtgtcaatatttaaacacattaacattag
ctgtaccctataacatgagagttatacattttggtgctggttctgataaaggagttgcac
caggtacagctgttttaagacagtggttgcctacgggtacgctgcttgtcgattcagatc
ttaatgactttgtctctgatgcagattcaactttgattggtgattgtgcaactgtacata
cagctaataaatgggatctcattattagtgatatgtacgaccctaagactaaaaatgtta
caaaagaaaatgactctaaagagggttttttcacttacatttgtgggtttatacaacaaa
agctagctcttggaggttccgtggctataaagataacagaacattcttggaatgctgatc
tttataagctcatgggacacttcgcatggtggacagcctttgttactaatgtgaatgcgt
catcatctgaagcatttttaattggatgtaattatcttggcaaaccacgcgaacaaatag
atggttatgtcatgcatgcaaattacatattttggaggaatacaaatccaattcagttgt
cttcctattctttatttgacatgagtaaatttccccttaaattaaggggtactgctgtta
tgtctttaaaagaaggtcaaatcaatgatatgattttatctcttcttagtaaaggtagac
ttataattagagaaaacaacagagttgttatttctagtgatgttcttgttaacaactaaa
cgaacaatgtttgtttttcttgttttattgccactagtctctagtcagtgtgttaatctt
acaaccagaactcaattaccccctgcatacactaattctttcacacgtggtgtttattac
cctgacaaagttttcagatcctcagttttacattcaactcaggacttgttcttacctttc
ttttccaatgttacttggttccatgctatacatgtctctgggaccaatggtactaagagg
tttgataaccctgtcctaccatttaatgatggtgtttattttgcttccactgagaagtct
aacataataagaggctggatttttggtactactttagattcgaagacccagtccctactt
attgttaataacgctactaatgttgttattaaagtctgtgaatttcaattttgtaatgat
ccatttttgggtgtttattaccacaaaaacaacaaaagttggatggaaagtgagttcaga
gtttattctagtgcgaataattgcacttttgaatatgtctctcagccttttcttatggac
cttgaaggaaaacagggtaatttcaaaaatcttagggaatttgtgtttaagaatattgat
ggttattttaaaatatattctaagcacacgcctattaatttagtgcgtgatctccctcag
ggtttttcggctttagaaccattggtagatttgccaataggtattaacatcactaggttt
caaactttacttgctttacatagaagttatttgactcctggtgattcttcttcaggttgg
acagctggtgctgcagcttattatgtgggttatcttcaacctaggacttttctattaaaa
tataatgaaaatggaaccattacagatgctgtagactgtgcacttgaccctctctcagaa
acaaagtgtacgttgaaatccttcactgtagaaaaaggaatctatcaaacttctaacttt
agagtccaaccaacagaatctattgttagatttcctaatattacaaacttgtgccctttt
ggtgaagtttttaacgccaccagatttgcatctgtttatgcttggaacaggaagagaatc
agcaactgwgttgctgattattctgtcctatataattccgcatcattttccacttttaag
tgttatggagtgtctcctactaaattaaatgatctctgctttactaatgtctatgcagat
tcatttgtaattagaggtgatgaagtcagacaaatcgctccagggcaaactggaaagatt
gctgattataattataaattaccagatgattttacaggctgcgttatagcttggaattct
aacaatcttgattctaaggttggtggtaattataattacctgtatagattgtttaggaag
tctaatctcaaaccttttgagagagatatttcaactgaaatctatcaggccggtagcaca
ccttgtaatggtgttgaaggttttaattgttactttcctttacaatcatatggtttccaa
cccactaatggtgttggttaccaaccatacagagtagtagtactttcttttgaacttcta
catgcaccagcaactgtttgtggacctaaaaagtctactaatttggttaaaaacaaatgt
gtcaatttcaacttcaatggtttaacaggcacaggtgttcttactgagtctaacaaaaag
tttctgcctttccaacaatttggcagagacattgctgacactactgatgctgtccgtgat
ccacagacacttgagattcttgacattacaccatgttcttttggtggtgtcagtgttata
acaccaggaacaaatacttctaaccaggttgctgttctttatcagggtgttaactgcaca
gaagtccctgttgctattcatgcagatcaacttactcctacttggcgtgtttattctaca
ggttctaatgtttttcaaacacgtgcaggctgtttaataggggctgaacatgtcaacaac
tcatatgagtgtgacatacccattggtgcaggtatatgcgctagttatcacactcagact
aattctcctcggcgggcacgtagtgtagctagtcaatccatcattgcctacactatgtca
cttggtgcagaaaattcagttgcttactctaataactctattgccatacccacaaatttt
actattagtgttaccacagaaattctaccagtgtctatgaccaagacatcagtagattgt
acaatgtacatttgtggtgattcaactgaatgcagcaatcttttgttgcaatatggcagt
ttttgtacacaattaaaccgtgctttaactggaatagctgttgaacaagacaaaaacacc
caagaagtttttgcacaagtcaaacaaatttacaaaacaccaccaattaaagattttggt
ggttttaatttttcacaaatattaccagatccatcaaaaccaagcaagaggtcatttatt
gaagatctacttttcaacaaagtgacacttgcagatgctggcttcatcaaacaatatggt
gattgccttggtgatattgctgctagagacctcatttgtgcacaaaagtttaacggcctt
actgttttgccacctttgctcacagatgaaatgattgctcaatacacttctgcactgtta
gcgggtacaatcacttctggttggacctttggtgcaggtgctgcattacaaataccattt
gctatgcaaatggcttataggtttaatggtattggagttacacagaatgttctctatgag
aaccaaaaattgattgccaaccaatttaatagtgctattggcaaaattcaagactcactt
tcttccacagcaagtgcacttggaaaacttcaagatgtggtcaaccaaaatgcacaagct
ttaaacacgcttgttaaacaacttagctccaattttggtgcaatttcaagtgttttaaat
gatatcctttcacgtcttgacaaagttgaggctgaagtgcaaattgataggttgatcaca
ggcagacttcaaagtttgcagacatatgtgactcaacaattaattagagctgcagaaatc
agagcttctgctaatcttgctgctactaaaatgtcagagtgtgtacttggacaatcaaaa
agagttgatttttgtggaaagggctatcatcttatgtccttccctcagtcagcacctcat
ggtgtagtcttcttgcatgtgacttatgtccctgcacaagaaaagaacttcacaactgct
cctgccatttgtcatgatggaaaagcacactttcctcgtgaaggtgtctttgtttcaaat
ggcacacactggtttgtaacacaaaggaatttttatgaaccacaaatcattactacagac
aacacatttgtgtctggtaactgtgatgttgtaataggaattgtcaacaacacagtttat
gatcctttgcaacctgaattagactcattcaaggaggagttagataaatattttaagaat
catacatcaccagatgttgatttaggtgacatctctggcattaatgcttcagttgtaaac
attcaaaaagaaattgaccgcctcaatgaggttgccaagaatttaaatgaatctctcatc
gatctccaagaacttggaaagtatgagcagtatataaaatggccatggtacatttggcta
ggttttatagctggcttgattgccatagtaatggtgacaattatgctttgctgtatgacc
agttgctgtagttgtctcaagggctgttgttcttgtggatcctgctgcaaatttgatgaa
gacgactctgagccagtgctcaaaggagtcaaattacattacacataaacgaacttatgg
atttgtttatgagaatcttcacaattggaactgtaactttgaagcaaggtgaaatcaagg
atgctactccttcaggttttgttcgcgctactgcaacgataccgatacaagcctcactcc
ctttcggatggcttattgttggcgttgcacttcttgctgtttttcagagcgcttccaaaa
tcataaccctcaaaaagagatggcaactagcactctccaagggtgttcactttgtttgca
acttgctgttgttgtttgtaacagtttactcacaccttttgctcgttgctgctggccttg
aagccccttttctctatctttatgctttagtctacttcttgcagagtataaactttgtaa
gaataataatgaggctttggctttgctggaaatgccgttccaaaaacccattactttatg
atgccaactattttctttgctggcatactaattgttacgactattgtataccttacaata
gtgtaacttctttaattgtcattacttcaggtgatggcacaacaagtcctatttctgaac
atgactaccagattggtggttatactgaaaaatgggaatctggagtaaaagactgtgttg
tattacacagttacttcacttcagactattaccagctgtactcaactcaattgagtacag
acactggtgttgaacatgttaccttcttcatctacaataaaattgttgatgagcctgaag
aacatgtccaaattcacacaatcgacggttcatccggagttgttaatccagtaatggaac
caatttatgatgaaccgacgacgactactagcgtgcctttgtaagcacaagctgatgagt
acgaacttatgtactcattcgtttcggaagagacaggtacgttaatagttaatagcgtac
ttctttttcttgctttcgtggtattcttgctagttacactagccatccttactgcgcttc
gattgtgtgcgtactgctgcaatattgttaacgtgagtcttgtaaaaccttctttttacg
tttactctcgtgttaaaaatctgaattcttctagagttcctgatcttctggtctaaacga
actaaatattatattagtttttctgtttggaactttaattttagccatggcagattccaa
cggtactattaccgttgaagagcttaaaaagctccttgaacaatggaacctagtaatagg
tttcctattccttacatggatttgtcttctacaatttgcctatgccaacaggaataggtt
tttgtatataattaagttaattttcctctggctgttatggccagtaactttagcttgttt
tgtgcttgctgctgtttacagaataaattggatcaccggtggaattgctgtcgcaatggc
ttgtcttgtaggcttgatgtggctcagctacttcattgcttctttcagactgtttgcgcg
tacgcgttccatgtggtcattcaatccagaaactaacattcttctcaacgtgccactcca
tggcactattctgaccagaccgcttctagaaagtgaactcgtaatcggagctgtgatcct
tcgtggacatcttcgtattgctggacaccatctaggacgctgtgacatcaaggacctgcc
taaagaaatcactgttgctacatcacgaacgctttcttattacaaattgggagcttcgca
gcgtgtagcaggtgactcaggttttgctgcatacagtcgctacaggattggcaactataa
attaaacacagaccattccagtagcagtgacaatattgctttgcttgtacagtaagtgac
aacagatgtttcatctcgttgactttcaggttactatagcagagatattactaattatta
tgaggacttttaaagtttccatttggaatcttgattacatcataaacctcataattaaaa
atttatctaagtcactaactgagaataaatattctcaattagatgaagagcaaccaatgg
agattgattaaacgaacatgaaaattattcttttcttggcactgataacactcgctactt
gtgagctttatcactaccaagagtgtgttagaggtacaacagtacttttaaaagaacctt
gctcttctggaacatacgagggcaattcaccatttcatcctctagctgataacaaatttg
cactgacttgctttagcactcaatttgcttttgcttgtcctgacggcgtaaaacacgtct
atcagttacgtgccagatcagtttcacctaaactgttcatcagacaagaggaagttcaag
aactttactctccaatttttcttattgttgcggcaatagtgtttataacactttgcttca
cacttaaaagaaagacagaatgattgaactttcattaattgacttctatttgtgcttttt
agcctttctgctattccttgttttaattatgcttattatcttttggttctcacttgaact
gcaagatcataatgaaacttgtcacgcctaaacgaacatgaaatttcttgttttcttagg
aatcatcacaactgtagctgcatttcaccaagaatgtagtttacagtcatgtactcaaca
tcaaccatatgtagttgatgacccgtgtcctattcacttctattctaaatggtatattag
agtaggagctagaaaatcagcacctttaattgaattgtgcgtggatgaggctggttctaa
atcacccattcagtacatcgatatcggtaattatacagtttcctgtttaccttttacaat
taattgccaggaacctaaattgggtagtcttgtagtgcgttgttcgttctatgaagactt
tttagagtatcatgacgttcgtgttgttttagatttcatctaaacgaacaaactaaaatg
tctgataatggaccccaaaatcagcgaaatgcaccccgcattacgtttggtggaccctca
gattcaactggcagtaaccagaatggagaacgcagtggggcgcgatcaaaacaacgtcgg
ccccaaggtttacccaataatactgcgtcttggttcaccgctctcactcaacatggcaag
gaagaccttaaattccctcgaggacaaggcgttccaattaacaccaatagcagtccagat
gaccaaattggctactaccgaagagctaccagacgaattcgtggtggtgacggtaaaatg
aaagatctcagtccaagatggtatttctactacctaggaactgggccagaagctggactt
ccctatggtgctaacaaagacggcatcatatgggttgcaactgagggagccttgaataca
ccaaaagatcacattggcacccgcaatcctgctaacaatgctgcaatcgtgctacaactt
cctcaaggaacaacattgccaaaaggcttctacgcagaagggagcagaggcggcagtcaa
gcctcttctcgttcctcatcacgtagtcgcaacagttcaagaaattcaactccaggcagc
agtaggggaactgctcctgctagaatggctggcaatggcggtgatgctgctcttgctttg
ctgctgcttgacagattgaaccagcttgagagcaaaatgtctggtaaaggccaacaacaa
caaggccaaactgtcactaagaaatctgctgctgaggcttctaagaagcctcggcaaaaa
cgtactgccactaaagcatacaatgtaacacaagctttcggcagacgtggtccagaacaa
acccaaggaaattttggggaccaggaactaatcagacaaggaactgattacaaacattgg
ccgcaaattgcacaatttgcccccagcgcttcagcgttcttcggaatgtcgcgcattggc
atggaagtcacaccttcgggaacgtggttgacctacacaggtgccatcaaattggatgac
aaagatccaaatttcaaagatcaagtcattttgctgaataagcatattgacgcatacaaa
acattcccaccaacagagcctaaaaaggacaaaaagaagaaggctgatgaaactcaagcc
ttaccgcagagacagaagaaacagcaaactgtgactcttcttcctgctgcagatttggat
gatttctccaaacaattgcaacaatccatgagcagtgctgactcaactcaggcctaaact
catgcagaccacacaaggcagatgggctatataaacgttttcgcttttccgtttacgata
tatagtctactcttgtgcagaatgaattctcgtaactacatagcacaagtagatgtagtt
aactttaatctcacatagcaatctttaatcagtgtgtaacattagggaggacttgaaaga
gccaccacattttcaccgaggccacgcggagtacgatcgagtgtacagtgaacaatgcta
gggagagctgcctatatggaagagccctaatgtgtaaaattaattttagtagtgctatcc
ccatgtgattttaatagcttcttag
>hCoV-19/Cameroon/Yaounde-20V-59285/2020
ataccttcccaggtaacaaaccaaccaactttcgatctcttgtagatctgttctctaaac
gaactttaaaatctgtgtggctgtcactcggctgcatgcttagtgcactcacgcagtata
attaataactaattactgtcgttgacaggacacgagtaactcgtctatcttctgcaggct
gcttacggtttcgtccgtgttgcagccgatcatcagcacatctaggttttgtccgggtgt
gaccgaaaggtaagatggagagccttgtccctggtttcaacgagaaaacacacgtccaac
tcagtttgcctgttttacaggttcgcgacgtgctcgtacgtggctttggagactccgtgg
aggaggtcttatcagaggcacgtcaacatcttaaagatggcacttgtggcttagtagaag
ttgaaaaaggcgttttgcctcaacttgaacagccctatgtgttcatcaaacgttcggatg
ctcgaactgcacctcatggtcatgttatggttgagctggtagcagaactcgaaggcattc
agtacggtcgtagtggtgagacacttggtgtccttgtccctcatgtgggcgaaataccag
tggcttaccgcaaggttcttcttcgtaagaacggtaataaaggagctggtggccatagtt
acggcgccgatctaaagtcatttgacttaggcgacgagcttggcactgatccttatgaag
attttcaagaaaactggaacactaaacatagcagtggtgttacccgtgaactcatgcgtg
agcttaacggaggggcatacactcgctatgtcgataacaacttctgtggccctgatggct
accctcttgagtgcattaaagaccttctagcacgtgctggtaaagcttcatgcactttgt
ccgaacaactggactttattgacactaagaggggtgtatactgctgccgtgaacatgagc
atgaaattgcttggtacacggaacgttctgaaaagagctatgaattgcagacaccttttg
aaattaaattggcaaagaaatttgacatcttcaatggggaatgtccaaattttgtatttc
ccttaaattccataatcaagactattcaaccaagggttgaaaagaaaaagcttgatggct
ttatgggtagaattcgatctgtctatccagttgcgtcaccaaatgaatgcaaccaaatgt
gcctttcaactctcatgaagtgtgatcattgtggtgaaacttcatggcagacgggcgatt
ttgttaaagccacttgcgaattttgtggcactgagaatttgactaaagaaggtgccacta
cttgtggttacttaccccaaaatgctgttgttaaaatttattgtccagcatgtcacaatt
cagaagtaggacctgagcatagtcttgccgaataccataatgaatctggcttgaaaacca
ttcttcgtaagggtggtcgcactattgcctttggaggctgtgtgttctcttatgttggtt
gccataacaagtgtgcctattgggttccacgtgctagcgctaacataggttgtaaccata
caggtgttgttggagaaggttccgaaggtcttaatgacaaccttcttgaaatactccaaa
aagagaaagtcaacatcaatattgttggtgactttaaacttaatgaagagatcgccatta
ttttggcatctttttctgcttccacaagtgcttttgtggaaactgtgaaaggtttggatt
ataaagcattcaaacaaattgttgaatcctgtggtaattttaaagttacaaaaggaaaag
ctaaaaaaggtgcctggaatattggtgaacagaaatcaatactgagtcctctttatgcat
ttgcatcagaggctgctcgtgttgtacgatcaattttctcccgcactcttgaaactgctc
aaaattctgtgcgtgttttacagaaggccgctataacaatactagatggaatttcacagt
attcactgagactcattgatgctatgatgttcacatctgatttggctactaacaatctag
ttgtaatggcctacattacaggtggtgttgttcagttgacttcgcagtggctaactaaca
tctttggcactgtttatgaaaaactcaaacccgtccttgattggcttgaagagaagttta
aggaaggtgtagagtttcttagagacggttgggaaattgttaaatttatctcaacctgtg
cttgtgaaattgtcggtggacaaattgtcacctgtgcaaaggaaattaaggagagtgttc
agacattctttaagcttgtaaataaatttttggctttgtgtgctgactctatcattattg
gtggagctaaacttaaagccttgaatttaggtgaaacatttgtcacgcactcaaagggat
tgtacagaaagtgtgttaaatccagagaagaaactggcctactcatgcctctaaaagccc
caaaagaaattatcttcttagagggagaaacacttcccacagaagtgttaacagaggaag
ttgtcttgaaaactggtgatttacaaccattagaacaacctactagtgaagctgttgaag
ctccattggttggtacaccagtttgtattaacgggcttatgttgctcgaaatcaaagaca
cagaaaagtactgtgcccttgcacctaatatgatggtaacaaacaataccttcacactca
aaggcggtgcaccaacaaaggttacttttggtgatgacactgtgatagaagtgcaaggtt
acaagagtgtgaatatcacttttgaacttgatgaaaggattgataaagtacttaatgaga
agtgctctgcctatacagttgaactcggtacagaagtaaatgagttcgcctgtgttgtgg
cagatgctgtcataaaaactttgcaaccagtatctgaattacttacaccactgggcattg
atttagatgagtggagtatggctacatactacttatttgatgagtctggtgagtttaaat
tggcttcacatatgtattgttctttttaccctccagatgaggatgaagaagaaggtgatt
gtgaagaagaagagtttgagccatcaactcaatatgagtatggtactgaagatgattacc
aaggtaaacctttggaatttggtgccacttctgctgctcttcaacctgaagaagagcaag
aagaagattggttagatgatgatagtcaacaaactgttggtcaacaagacggcagtgagg
acaatcagacaactactattcaaacaattgttgaggttcaacctcaattagagatggaac
ttacaccagttgttcagactattgaagtgaatagttttagtggttatttaaaacttactg
acaatgtatacattaaaaatgcagacattgtggaagaagctaaaaaggtaaaaccaacag
tggttgttaatgcagccaatgtttaccttaaacatggaggaggtgttgcaggagccttaa
ataaggctactaacaatgccatgcaagttgaatctgatgattacatagctactaatggac
cacttaaagtgggtggtagttgtgttttaagcggacacaatcttgctaaacactgtcttc
atgttgtcggcccaaatgttaacaaaggtgaagacattcaacttcttaagagtgcttatg
aaaattttaatcagcacgaagttctacttgcaccattattatcagctggtatttttggtg
ctgaccctatacattctttaagagtttgtgtagatactgttcgcacaaatgtctacttag
ctgtctttgataaaaatctctatgacaaacttgtttcaagctttttggaaatgaagagtg
aaaagcaagttgaacaaaagatcgctgagattcctaaagaggaagttaagccatttataa
ctgaaagtaaaccttcagttgaacagagaaaacaagatgataagaaaatcaaagcttgtg
ttgaagaagttacaacaactctggaagaaactaagttcctcacagaaaacttgttacttt
atattgacattaatggcaatcttcatccagattctgccactcttgttagtgacattgaca
tcactttcttaaagaaagatgctccatatatagtgggtgatgttgttcaagagggtgttt
taactgctgtggttatacctactaaaaaggctggtggcactactgaaatgctagcgaaag
ctttgagaaaagtgccaacagacaattatataaccacttacccgggtcagggtttaaatg
gttacactgtagaggaggcaaagacagtgcttaaaaagtgtaaaagtgccttttacattc
taccatctattatctctaatgagaagcaagaaattcttggaactgtttcttggaatttgc
gagaaatgcttgcacatgcagaagaaacacgcaaattaatgcctgtctgtgtggaaacta
aagccatagtttcaactatacagcgtaaatataagggtattaaaatacaagagggtgtgg
ttgattatggtgctagattttacttttacaccagtaaaacaactgtagcgtcacttatca
acacacttaacgatctaaatgaaactcttgttacaatgccacttggctatgtaacacatg
gcttaaatttggaagaagctgctcggtatatgagatctctcaaagtgccagctacagttt
ctgtttcttcacctgatgctgttacagcgtataatggttatcttacttcttcttctaaaa
cacctgaagaacattttattgaaaccatctcacttgctggttcctataaagattggtcct
attctggacaatctacacaactaggtatagaatttcttaagagaggtgataaaagtgtat
attacactagtaatcctaccacattccacctagatggtgaagttatcacctttgacaatc
ttaagacacttctttctttgagagaagtgaggactattaaggtgtttacaacagtagaca
acattaacctccacacgcaagttgtggacatgtcaatgacatatggacaacagtttggtc
caacttatttggatggagctgatgttactaaaataaaacctcataattcacatgaaggta
aaacattttatgttttacctaatgatgacactctacgtgttgaggcttttgagtactacc
acacaactgatcctagttttctgggtaggtacatgtcagcattaaatcacactaaaaagt
ggaaatacccacaagttaatggtttaacttctattaaatgggcagataacaactgttatc
ttgccactgcattgttaacactccaacaaatagagttgaagtttaatccacctgctctac
aagatgcttattacagagcaagggctggtgaagctgctaacttttgtgcacttatcttag
cctactgtaataagacagtaggtgagttaggtgatgttagagaaacaatgagttacttgt
ttcaacatgccaatttagattcttgcaaaagagtcttgaacgtggtgtgtaaaacttgtg
gacaacagcagacaacccttaagggtgtagaagctgttatgtacatgggcacactttctt
atgaacaatttaagaaaggtgttcagataccttgtacgtgtggtaaacaagctacaaaat
atctagtacaacaggagtcaccttttgttatgatgtcagcaccacctgctcagtatgaac
ttaagcatggtacatttacttgtgctagtgagtacactggtaattaccagtgtggtcact
ataaacatataacttctaaagaaactttgtattgcatagacggtgctttacttacaaagt
cctcagaatacaaaggtcctattacggatgttttctacaaagaaaacagttacacaacaa
ccataaaaccagttacttataaattggatggtgttgtttgtacagaaattgaccctaagt
tggacaattattataagaaagacaattcttatttcacagagcaaccaattgatcttgtac
caaaccaaccatatccaaacgcaagcttcgataattttaagtttgtatgtgataatatca
aatttgctgatgatttaaaccagttaactggttataagaaacctgcttcaagagagctta
aagttacatttttccctgacttaaatggtgatgtggtggctattgattataaacactaca
caccctcttttaagaaaggagctaaattgttacataaacctattgtttggcatgttaaca
atgcaactaataaagccacgtataaaccaaatacctggtgtatacgttgtctttggagca
caaaaccagttgaaacatcaaattcgtttgatgtactgaagtcagaggacgcgcagggaa
tggataatcttgcctgcgaagatctaaaaccagtctctgaagaagtagtggaaaatccta
ccatacagaaagacgttcttgagtgtaatgtgaaaactaccgaagttgtaggagacatta
tacttaaaccagcaaataatagtttaaaaattacagaagaggttggccacacagatctaa
tggctgcttatgtagacaattctagtcttactattaagaaacctaatgaattatctagag
tattaggtttgaaaacccttgctactcatggtttagctgctgttaatagtgtcccttggg
atactatagctaattatgctaagccttttcttaacaaagttgttagtacaactactaaca
tagttacacggtgtttaaaccgtgtttgtactaattatatgccttatttctttactttat
tgctacaattgtgtacttttactagaagtacaaattctagaattaaagcatctatgccga
ctactatagcaaagaatactgttaagagtgtcggtaaattttgtctagaggcttcattta
attatttgaagtcacctaatttttctaaactgataaatattataatttggtttttactat
taagtgtttgcctaggttctttaatctactcaaccgctgctttaggtgttttaatgtcta
atttaggcatgccttcttactgtactggttacagagaaggctatttgaactctactaatg
tcactattgcaacctactgtactggttctataccttgtagtgtttgtcttagtggtttag
attctttagacacctatccttctttagaaactatacaaattaccatttcatcttttaaat
gggatttaactgcttttggcttagttgcagagtggtttttggcatatattcttttcacta
ggtttttctatgtacttggattggctgcaatcatgcaattgtttttcagctattttgcag
tacattttattagtaattcttggcttatgtggttaataattaatcttgtacaaatggccc
cgatttcagctatggttagaatgtacatcttctttgcatcattttattatgtatggaaaa
gttatgtgcatgttgtagacggttgtaattcatcaacttgtatgatgtgttacaaacgta
atagagcaacaagagtcgaatgtacaactattgttaatggtgttagaaggtccttttatg
tctatgctaatggaggtaaaggcttttgcaaactacacaattggaattgtgttaattgtg
atacattctgtgctggtagtacatttattagtgatgaagttgcgagagacttgtcactac
agtttaaaagaccaataaatcctactgaccagtcttcttacatcgttgatagtgttacag
tgaagaatggttccatccatctttactttgataaagctggtcaaaagacttatgaaagac
attctctctctcattttgttaacttagacaacctgagagctaataacactaaaggttcat
tgtctattaatgttatagtttttgatggtaaatcaaaatgtgaagaatcatctgcaaaat
cagcgtctgtttactacagtcagcttatgtgtcaacctatactgttactagatcaggcat
tagtgtctgatgttggtgatagtgcggaagttgcagttaaaatgtttgatgcttacgtta
atacgttttcatcaacttttaacgtaccaatggaaaaactcaaaacactagttgcaactg
cagaagctgaacttgcaaagaatgtgtccttagacaatgtcttatctacttttatttcag
cagctcggcaagggtttgttgattcagatgtagaaactaaagatgttgttgaatgtctta
aattgtcacatcaatctgacatagaagttactggcgatagttgtaataactatatgctca
cctataacaaagttgaaaacatgacaccccgtgaccttggtgcttgtattgactgtagtg
cgcgtcatattaatgcgcaggtagcaaaaagtcacaacattgctttgatatggaacgtta
aagatttcatgtcattgtctgaacaactacgaaaacaaatacgtagtgctgctaaaaaga
ataacttaccttttaagttgacatgtgcaactactagacaagttgttaatgttgtaacaa
caaagatagcacttaagggtggtaaaattgttaataattggttgaagcagttaattaaag
ttacacttgtgttcctttttgttgctgctattttctatttaataacacctgttcatgtca
tgtctaaacatactgacttttcaagtgaaatcataggatacaaggctattgatggtggtg
tcactcgtgacatagcatctacagatacttgttttgctaacaaacatgctgattttgaca
catggtttagccagcgtggtggtagttatactaatgacaaagcttgcccattgattgctg
cagtcataacaagagaagtgggttttgtcgtgcctggtttgcctggcacgatattacgca
caactaatggtgactttttgcatttcttacctagagtttttagtgcagttggtaacatct
gttacacaccatcaaaacttatagagtacactgactttgcaacatcagcttgtgttttgg
ctgctgaatgtacaatttttaaagatgcttctggtaagccagtaccatattgttatgata
ccaatgtactagaaggttctgttgcttatgaaagtttacgccctgacacacgttatgtgc
tcatggatggctctattattcaatttcctaacacctaccttgaaggttctgttagagtgg
taacaacttttgattctgagtactgtaggcacggcacttgtgaaagatcagaagctggtg
tttgtgtatctactagtggtagatgggtacttaacaatgattattacagatctttaccag
gagttttctgtggtgtagatgctgtaaatttacttactaatatgtttacaccactaattc
aacctattggtgctttggacatatcagcatctatagtagctggtggtattgtagctatcg
tagtaacatgccttgcctactattttatgaggtttagaagagcttttggtgaatacagtc
atgtagttgcctttaatactttactattccttatgtcattcactgtactctgtttaacac
cagtttactcattcttacctggtgtttattctgttatttacttgtacttgacattttatc
ttactaatgatgtttcttttttagcacatattcagtggatggttatgttcacacctttag
tacctttctggataacaattgcttatatcatttgtatttccacaaagcatttctattggt
tctttagtaattacctaaagagacgtgtagtctttaatggtgtttcctttagtacttttg
aagaagctgcgctgtgcacctttttgttaaataaagaaatgtatctaaagttgcgtagtg
atgtgctattacctcttacgcaatataatagatacttagctctttataataagtacaagt
attttagtggagcaatggatacaactagctacagagaagctgcttgttgtcatctcgcaa
aggctctcaatgacttcagtaactcaggttctgatgttctttaccaaccaccacaaacct
ctatcacctcagctgttttgcagagtggttttagaaaaatggcattcccatctggtaaag
ttgagggttgtatggtacaagtaacttgtggtacaactacacttaacggtctttggcttg
atgacgtagtttactgtccaagacatgtgatctgcacctctgaagacatgcttaacccta
attatgaagatttactcattcgtaagtctaatcataatttcttggtacaggctggtaatg
ttcaactcagggttattggacattctatgcaaaattgtgtacttaagcttaaggttgata
cagccaatcctaagacacctaagtataagtttgttcgcattcaaccaggacagacttttt
cagtgttagcttgttacaatggttcaccatctggtgtttaccaatgtgctatgaggccca
atttcactattaagggttcattccttaatggttcatgtggtagtgttggttttaacatag
attatgactgtgtctctttttgttacatgcaccatatggaattaccaactggagttcatg
ctggcacagacttagaaggtaacttttatggaccttttgttgacaggcaaacagcacaag
cagctggtacggacacaactattacagttaatgttttagcttggttgtacgctgctgtta
taaatggagacaggtggtttctcaatcgatttaccacaactcttaatgactttaaccttg
tggctatgaagtacaattatgaacctctaacacaagaccatgttgacatactaggacctc
tttctgctcaaactggaattgccgttttagatatgtgtgcttcattaaaagaattactgc
aaaatggtatgaatggacgtaccatattgggtagtgctttattagaagatgaatttacac
cttttgatgttgttagacaatgctcaggtgttactttccaaagtgcagtgaaaagaacaa
tcaagggtacacaccactggttgttactcacaattttgacttcacttttagttttagtcc
agagtactcaatggtctttgttcttttttttttatgaaaatgcctttttaccttttgcta
tgggtattattgctatgtctgcttttgcaatgatgtttgtcaaacataagcatgcatttc
tctgtttgtttttgttaccttctcttgccactgtagcttattttaatatggtctatatgc
ctgctagttgggtgatgcgtattatgacatggttggatatggttgatactagtttgtctg
gttttaagctaaaagactgtgttatgtatgcatcagctgtagtgttactaatccttatga
cagcaagaactgtgtatgatgatggtgctaggagagtgtggacacttatgaatgtcttga
cactcgtttataaagtttattatggtaatgctttagatcaagccatttccatgtgggctc
ttataatctctgttacttctaactactcaggtgtagttacaactgtcatgtttttggcca
gaggtattgtttttatgtgtgttgagtattgccctattttcttcataactggtaatacac
ttcagtgtataatgctagtttattgtttcttaggctatttttgtacttgttactttggcc
tcttttgtttactcaaccgctactttagactgactcttggtgtttatgattacttagttt
ctacacaggagtttagatatatgaattcacagggactactcccacccaagaatagcatag
atgccttcaaactcaacattaaattgttgggtgttggtggcaaaccttgtatcaaagtag
ccactgtacagtctaaaatgtcagatgtaaagtgcacatcagtagtcttactctcagttt
tgcaacaactcagagtagaatcatcatctaaattgtgggctcaatgtgtccagttacaca
atgacattctcttagctaaagatactactgaagcctttgaaaaaatggtttcactacttt
ctgttttgctttccatgcagggtgctgtagacataaacaagctttgtgaagaaatgctgg
acaacagggcaaccttacaagctatagcctcagagtttagttcccttccatcatatgcag
cttttgctactgctcaagaagcttatgagcaggctgttgctaatggtgattctgaagttg
ttcttaaaaagttgaagaagtctttgaatgtggctaaatctgaatttgaccgtgatgcag
ccatgcaacgtaagttggaaaagatggctgatcaagctatgacccaaatgtataaacagg
ctagatctgaggacaagagggcaaaagttactagtgctatgcagacaatgcttttcacta
tgcttagaaagttggataatgatgcactcaacaacattatcaacaatgcaagagatggtt
gtgttcccttgaacataatacctcttacaacagcagccaaactaatggttgtcataccag
actataacacatataaaaatacgtgtgatggtacaacatttacttatgcatcagcattgt
gggaaatccaacaggttgtagatgcagatagtaaaattgttcaacttagtgaaattagta
tggacaattcacctaatttagcatggcctcttattgtaacagctttaagggccaattctg
ctgtcaaattacagaataatgagcttagtcctgttgcactacgacagatgtcttgtgctg
ccggtactacacaaactgcttgcactgatgacaatgcgttagcttactacaacacaacaa
agggaggtaggtttgtacttgcactgttatccgatttacaggatttgaaatgggctagat
tccctaagagtgatggaactggtactatctatacagaactggaaccaccttgtaggtttg
ttacagacacacctaaaggtcctaaagtgaagtatttatactttattaaaggattaaaca
acctaaatagaggtatggtacttggtagtttagctgccacagtacgtctacaagctggta
atgcaacagaagtgcctgccaattcaactgtattatctttctgtgcttttgctgtagatg
ctgctaaagcttacaaagattatctagctagtgggggacaaccaatcactaattgtgtta
agatgttgtgtacacacactggtactggtcaggcaataacagttacaccggaagccaata
tggatcaagaatcctttggtggtgcatcgtgttgtctgtactgccgttgccacatagatc
atccaaatcctaaaggattttgtgacttaaaaggtaagtatgtacaaatacctacaactt
gtgctaatgaccctgtgggttttacacttaaaaacacagtctgtaccgtctgcggtatgt
ggaaaggttatggctgtagttgtgatcaactccgcgaacccatgcttcagtcagctgatg
cacaatcgtttttaaacgggtttgcggtgtaagtgcagcccgtcttacaccgtgcggcac
aggcactagtactgatgtcgtatacagggcttttgacatctacaatgataaagtagctgg
ttttgctaaattcctaaaaactaattgttgtcgcttccaagaaaaggacgaagatgacaa
tttaattgattcttactttgtagttaagagacacactttctctaactaccaacatgaaga
aacaatttataatttacttaaggattgtccagctgttgctaaacatgacttctttaagtt
tagaatagacggtgacatggtaccacatatatcacgtcaacgtcttactaaatacacaat
ggcagacctcgtctatgctttaaggcattttgatgaaggtaattgtgacacattaaaaga
aatacttgtcacatacaattgttgtgatgatgattatttcaataaaaaggactggtatga
ttttgtagaaaacccagatatattacgcgtatacgccaacttaggtgaacgtgtacgcca
agctttgttaaaaacagtacaattctgtgatgccatgcgaaatgctggtattgttggtgt
actgacattagataatcaagatctcaatggtaactggtatgatttcggtgatttcataca
aaccacgccaggtagtggagttcctgttgtagattcttattattcattgttaatgcctat
attaaccttgaccagggctttaactgcagagtcacatgttgacactgacttaacaaagcc
ttacattaagtgggatttgttaaaatatgacttcacggaagagaggttaaaactctttga
ccgttattttaaatattgggatcagacataccacccaaattgtgttaactgtttggatga
cagatgcattctgcattgtgcaaactttaatgttttattctctacagtgttcccacttac
aagttttggaccactagtgagaaaaatatttgttgatggtgttccatttgtagtttcaac
tggataccacttcagagagctaggtgttgtacataatcaggatgtaaacttacatagctc
tagacttagttttaaggaattacttgtgtatgctgctgaccctgctatgcacgctgcttc
tggtaatctattactagataaacgcactacgtgcttttcagtagctgcacttactaacaa
tgttgcttttcaaactgtcaaacccggtaattttaacaaagacttctatgactttgctgt
gtctaagggtttctttaaggaaggaagttctgttgaattaaaacacttcttctttgctca
ggatggtaatgctgctatcagcgattatgactactatcgttataatctaccaacaatgtg
tgatatcagacaactactatttgtagttgaagttgttgataagtactttgattgttacga
tggtggctgtattaatgctaaccaagtcatcgtcaacaacctagacaaatcagctggttt
tccatttaataaatggggtaaggctagactttattatgattcaatgagttatgaggatca
agatgcacttttcgcatatacaaaacgtaatgtcatccctactataactcaaatgaatct
taagtatgccattagtgcaaagaatagagctcgcaccgtagctggtgtctctatctgtag
tactatgaccaatagacagtttcatcaaaaattattgaaatcaatagccgccactagagg
agctactgtagtaattggaacaagcaaattctatggtggttggcacaacatgttaaaaac
tgtttatagtgatgtagaaaaccctcaccttatgggttgggattatcctaaatgtgatag
agccatgcctaacatgcttagaattatggcctcacttgttcttgctcgcaaacatacaac
gtgttgtagcttgtcacaccgtttctatagattagctaatgagtgtgctcaagtattgag
tgaaatggtcatgtgtggcggttcactatatgttaaaccaggtggaacctcatcaggaga
tgccacaactgcttatgctaatagtgtttttaacatttgtcaagctgttacggccaatgt
taatgcacttttatctactgatggtaacaaaattgccgataagtatgtccgcaatttaca
acacagactttatgagtgtctctatagaaatagagatgttgacacagactttgtgaatga
gttttacgcatatttgcgtaaacatttctcaatgatgatactctctgacgatgctgttgt
gtgtttcaatagcacttatgcatctcaaggtctagtggctagcataaagaactttaagtc
agttctttattatcaaaacaatgtttttatgtctgaagcaaaatgttggactgagactga
ccttactaaaggacctcatgaattttgctctcaacatacaatgctagttaaacagggtga
tgattatgtgtaccttccttacccagatccatcaagaatcctaggggccggctgttttgt
agatgatatcgtaaaaacagatggtacacttatgattgaacggttcgtgtctttagctat
agatgcttacccacttactaaacatcctaatcaggagtatgctgatgtctttcatttgta
cttacaatacataagaaagctacatgatgagttaacaggacacatgttagacatgtattc
tgttatgcttactaatgataacacttcaaggtattgggaacctgagttttatgaggctat
gtacacaccgcatacagtcttacaggctgttggggcttgtgttctttgcaattcacagac
ttcattaagatgtggtgcttgcatacgtagaccattcttatgttgtaaatgctgttacga
ccatgtcatatcaacatcacataaattagtcttgtctgttaatccgtatgtttgcaatgc
tccaggttgtgatgtcacagatgtgactcaactttacttaggaggtatgagctattattg
taaatcacataaaccacccattagttttccattgtgtgctaatggacaagtttttggttt
atataaaaatacatgtgttggtagcgataatgttactgactttaatgcaattgcaacatg
tgactggacaaatgctggtgattacattttagctaacacctgtactgaaagactcaagct
ttttgcagcagaaacgctcaaagctactgaggagacatttaaactgtcttatggtattgc
tactgtacgtgaagtgctgtctgacagagaattacatctttcatgggaagttggtaaacc
tagaccaccacttaaccgaaattatgtctttactggttatcgtgtaactaaaaacagtaa
agtacaaataggagagtacacctttgaaaaaggtgactatggtgatgctgttgtttaccg
aggtacaacaacttacaaattaaatgttggtgattattttgtgctgacatcacatacagt
aatgccattaagtgcacctacactagtgccacaagagcactatgttagaattactggctt
atacccaacactcaatatctcagatgagttttctagcaatgttgcaaattatcaaaaggt
tggtatgcaaaagtattctacactccagggaccacctggtactggtaagagtcattttgc
tattggcctagctctctactacccttctgctcgcatagtgtatacagcttgctctcatgc
cgctgttgatgcactatgtgagaaggcattaaaatatttgcctatagataaatgtagtag
aattatacctgcacgtgctcgtgtagagtgttttgataaattcaaagtgaattcaacatt
agaacagtatgtcttttgtactgtaaatgcattgcctgagacgacagcagatatagttgt
ctttgatgaaatttcaatggccacaaattatgatttgagtgttgtcaatgccagattacg
tgctaagcactatgtgtacattggcgaccctgctcaattacctgcaccacgcacattgct
aactaagggcacactagaaccagaatatttcaattcagtgtgtagacttatgaaaactat
aggtccagacatgttcctcggaacttgtcggcgttgtcctgctgaaattgttgacactgt
gagtgctttggtttatgataataagcttaaagcacataaagacaaatcagctcaatgctt
taaaatgttttataagggtgttatcacgcatgatgtttcatctgcaattaacaggccaca
aataggcgtggtaagagaattccttacacgtaaccctgcttggagaaaagctgtctttat
ttcaccttataattcacagaatgctgtagcctcaaagattttgggactaccaactcaaac
tgttgattcatcacagggctcagaatatgactatgtcatattcactcaaaccactgaaac
agctcactcttgtaatgtaaacagatttaatgttgctattaccagagcaaaagtaggcat
actttgcataatgtctgatagagacctttatgacaagttgcaatttacaagtcttgaaat
tccacgtaggaatgtggcaactttacaagctgaaaatgtaacaggactctttaaagattg
tagtaaggtaatcactgggttacatcctacacaggcacctacacacctcagtgttgacac
taaattcaaaactgaaggtttatgtgttgacatacctggcatacctaaggacatgaccta
tagaagactcatctctatgatgggttttaaaatgaattatcaagttaatggttaccctaa
catgtttatcacccgcgaagaagctataagacatgtacgtgcatggattggcttcgatgt
cgaggggtgtcatgctactagagaagctgttggtaccaatttacctttacagctaggttt
ttctacaggtgttaacctagttgctgtacctacaggttatgttgatacacctaataatac
agatttttccagagttagtgctaaaccaccgcctggagatcaatttaaacacctcatacc
acttatgtacaaaggacttccttggaatgtagtgcgtataaagattgtacaaatgttaag
tgacacacttaaaaatctctctgacagagtcgtatttgtcttatgggcacatggctttga
gttgacatctatgaagtattttgtgaaaataggacctgagcgcacctgttgtctatgtga
tagacgtgccacatgcttttccactgcttcagacacttatgcctgttggcatcattctat
tggatttgattacgtctataatccgtttatgattgatgttcaacaatggggttttacagg
taacctacaaagcaaccatgatctgtattgtcaagtccatggtaatgcacatgtagctag
ttgtgatgcaatcatgactaggtgtctagctgtccacgagtgctttgttaagcgtgttga
ctggactattgaatatcctataattggtgatgaactgaagattaatgcggcttgtagaaa
ggttcaacacatggttgttaaagctgcattattagcagacaaattcccagttcttcacga
cattggtaaccctaaagctattaagtgtgtacctcaagctgatgtagaatggaagttcta
tgatgcacagccttgtagtgacaaagcttataaaatagaagaattattctattcttatgc
cacacattctgacaaattcacagatggtgtatgcctattttggaattgcaatgtcgatag
atatcctgctaattccattgtttgtagatttgacactagagtgctatctaaccttaactt
tcctggttgtgatggtggcagtttgtatgtaaataaacatgcattccacacaccagcttt
tgataaaagtgcttttgttaatttaaaacaattaccatttttctattactctgacagtcc
atgtgagtctcatggaaaacaagtagtgtcagatatagattatgtaccactaaagtctgc
tacgtgtataacacgttgcaatttaggtggtgctgtctgtagacatcatgctaatgagta
cagattgtatctcgatgcttataacatgatgatctcagctggctttagcttgtgggttta
caaacaatttgatacttataacctctggaacacttttacaagacttcagagtttagaaaa
tgtggcttttaatgttgtaaataagggacactttgatggacaacagggtgaagtaccagt
ttctatcattaataacactgtttacacaaaagttgatggtgttgatgtagaattgtttga
aaataaaacaacattacctgttaatgtagcatttgagctttgggctaagcgcaacattaa
accagtaccagaggtgaaaatactcaataatttgggtgtggacattgctgctaatactgt
gatctgggactacaaaagagatgctccagcacatatatctactattggtgtttgttctat
gactgacatagccaagaaaccaactgaaacgatttgtgcaccactcactgtcttttttga
tggtagagttgatggtcaagtagacttatttagaaatgcccgtaatggtgttcttattac
agaaggtagtgttaaaggtttacaaccatctgtaggtcccaaacaagctagtcttaatgg
agtcacattaattggagaagccgtaaaaacacagttcaattattataagaaagttgatgg
tgttgtccaacaattacctgaaacttactttactcagagtagaaatttacaagaatttaa
acccaggagtcaaatggaaattgatttcttagaattagctatggatgaattcattgaacg
gtataaattagaaggctatgccttcgaacatatcgtttatggagattttagtcatagtca
gttaggtggtttacatctactgattggactagctaaacgttttaaggaatcaccttttga
attagaagattttattcctatggacagtacagttaaaaactatttcataacagatgcgca
aacaggttcatctaagtgtgtgtgttctgttattgatttattacttgatgattttgttga
aataataaaatcccaagatttatctgtagtttctaaggttgtcaaagtgactattgacta
tacagaaatttcatttatgctttggtgtaaagatggccatgtagaaacattttacccaaa
attacaatctagtcaagcgtggcaaccgggtgttgctatgcctaatctttacaaaatgca
aagaatgctattagaaaagtgtgaccttcaaaattatggtgatagtgcaacattacctaa
aggcataatgatgaatgtcgcaaaatatactcaactgtgtcaatatttaaacacattaac
attagctgtaccctataatatgagagttatacattttggtgctggttctgataaaggagt
tgcaccaggtacagctgttttaagacagtggttgcctacgggtacgctgcttgtcgattc
agatcttaatgactttgtctctgatgcagattcaactttgattggtgattgtgcaactgt
acatacagctaataaatgggatctcattattagtgatatgtacgaccctaagactaaaaa
tgttacaaaagaaaatgactctaaagagggttttttcacttacatttgtgggtttataca
acaaaagctagctcttggaggttccgtggctataaagataacagaacattcttggaatgc
tgatctttataagctcatgggacacttcgcatggtggacagcctttgttactaatgtgaa
tgcgtcatcatctgaagcatttttaattggatgtaattatcttggcaaaccacgcgaaca
aatagatggttatgtcatgcatgcaaattacatattttggaggaatacaaatccaattca
gttgtcttcctattctttatttgacatgagtaaatttccccttaaattaaggggtactgc
tgttatgtctttaaaagaaggtcaaatcaatgatatgattttatctcttcttagtaaagg
tagacttataattagagaaaacaacagagttgttatttctagtgatgttcttgttaacaa
ctaaacgaacaatgtttgtttttcttgttttattgccactagtctctagtcagtgtgtta
atcttacaaccagaactcaattaccccctgcatacactaattctttcacacgtggtgttt
attaccctgacaaagttttcagatcctcagttttacattcaactcaggacttgttcttac
ctttcttttccaatgttacttggttccatgctatacatgtctctgggaccaatggtacta
agaggtttgataaccctgtcctaccatttaatgatggtgtttattttgcttccactgaga
agtctaacataataagaggctggatttttggtactactttagattcgaagacccagtccc
tacttattgttaataacgctactaatgttgttattaaagtctgtgaatttcaattttgta
atgatccatttttgggtgtttattaccacaaaaacaacaaaagttggatggaaagtgagt
tcagagtttattctagtgcgaataattgcacttttgaatatgtttctcagccttttctta
tggaccttgaaggaaaacagggtaatttcaaaaatcttagggaatttgtgtttaagaata
ttgatggttattttaaaatatattctaagcacacgcctattaatttagtgcgtgatctcc
ctcagggtttttcggctttagaaccattggtagatttgccaataggtattaacatcacta
ggtttcaaactttacttgctttacatagaagttatttgactcctggtgattcttcttcag
gttggacagctggtgctgcagcttattatgtgggttatcttcaacctaggacttttctat
taaaatataatgaaaatggaaccattacagatgctgtagactgtgcacttgaccctctct
cagaaacaaagtgtacgttgaaatccttcactgtagaaaaaggaatctatcaaacttcta
actttagagtccaaccaacagaatctattgttagatttcctaatattacaaacttgtgcc
cttttggtgaagtttttaacgccaccagatttgcatctgtttatgcttggaacaggaaga
gaatcagcaactgtgttgctgattattctgtcctatataattccgcatcattttccactt
ttaagtgttatggagtttctcctactaaattaaatgatctctgctttactaatgtctatg
cagattcatttgtaattagaggtgatgaagtcagacaaatcgctccagggcaaactggaa
agattgctgattataattataaattaccagatgattttacaggctgcgttatagcttgga
attctaacaatcttgattctaaggttggtggtaattataattacctgtatagattgttta
ggaagtctaatctcaaaccttttgagagagatatttcaactgaaatctatcaggccggta
gcacaccttgtaatggtgttgaaggttttaattgttactttcctttacaatcatatggtt
tccaacccactaatggtgttggttaccaaccatacagagtagtagtactttcttttgaac
ttctacatgcaccagcaactgtttgtggacctaaaaagtctactaatttggttaaaaaca
aatgtgtcaatttcaacttcaatggtttaacaggcacaggtgttcttactgagtctaaca
aaaagtttctgcctttccaacaatttggcagagacattgctgacactactgatgctgtcc
gtgatccacagacacttgagattcttgacattacaccatgttcttttggtggtgtcagtg
ttataacaccaggaacaaatacttctaaccaggttgctgttctttatcagggtgttaact
gcacagaagtccctgttgctattcatgcagatcaacttactcctacttggcgtgtttatt
ctacaggttctaatgtttttcaaacacgtgcaggctgtttaataggggctgaacatgtca
acaactcatatgagtgtgacatacccattggtgcaggtatatgcgctagttatcagactc
agactaattctcctcggcgggcacgtagtgtagctagtcaatccatcattgcctacacta
tgtcacttggtgcagaaaattcagttgcttactctaataactctattgccatacccacaa
attttactattagtgttaccacagaaattctaccagtgtctatgaccaagacatcagtag
attgtacaatgtacatttgtggtgattcaactgaatgcagcaatcttttgttgcaatatg
gcagtttttgtacacaattaaaccgtgctttaactggaatagctgttgaacaagacaaaa
acacccaagaagtttttgcacaagtcaaacaaatttacaaaacaccaccaattaaagatt
ttggtggttttaatttttcacaaatattaccagatccatcaaaaccaagcaagaggtcat
ttattgaagatctacttttcaacaaagtgacacttgcagatgctggcttcatcaaacaat
atggtgattgccttggtgatattgctgctagagacctcatttgtgcacaaaagtttaacg
gccttactgttttgccacctttgctcacagatgaaatgattgctcaatacacttctgcac
tgttagcgggtacaatcacttctggttggacctttggtgcaggtgctgcattacaaatac
catttgctatgcaaatggcttataggtttaatggtattggagttacacagaatgttctct
atgagaaccaaaaattgattgccaaccaatttaatagtgctattggcaaaattcaagact
cactttcttccacagcaagtgcacttggaaaacttcaagatgtggtcaaccaaaatgcac
aagctttaaacacgcttgttaaacaacttagctccaattttggtgcaatttcaagtgttt
taaatgatatcctttcacgtcttgacaaagttgaggctgaagtgcaaattgataggttga
tcacaggcagacttcaaagtttgcagacatatgtgactcaacaattaattagagctgcag
aaatcagagcttctgctaatcttgctgctactaaaatgtcagagtgtgtacttggacaat
caaaaagagttgatttttgtggaaagggctatcatcttatgtccttccctcagtcagcac
ctcatggtgtagtcttcttgcatgtgacttatgtccctgcacaagaaaagaacttcacaa
ctgctcctgccatttgtcatgatggaaaagcacactttcctcgtgaaggtgtctttgttt
caaatggcacacactggtttgtaacacaaaggaatttttatgaaccacaaatcattacta
cagacaacacatttgtgtctggtaactgtgatgttgtaataggaattgtcaacaacacag
tttatgatcctttgcaacctgaattagactcattcaaggaggagttagataaatatttta
agaatcatacatcaccagatgttgatttaggtgacatctctggcattaatgcttcagttg
taaacattcaaaaagaaattgaccgcctcaatgaggttgccaagaatttaaatgaatctc
tcatcgatctccaagaacttggaaagtatgagcagtatataaaatggccatggtacattt
ggctaggttttatagctggcttgattgccatagtaatggtgacaattatgctttgctgta
tgaccagttgctgtagttgtctcaagggctgttgttcttgtggatcctgctgcaaatttg
atgaagacgactctgagccagtgctcaaaggagtcaaattacattacacataaacgaact
tatggatttgtttatgagaatcttcacaattggaactgtaactttgaagcaaggtgaaat
caaggatgctactccttcagattttgttcgcgctactgcaacgataccgatacaagcctc
actccctttcggatggcttattgttggcgttgcacttcttgctgtttttcatagcgcttc
caaaatcataaccctcaaaaagagatggcaactagcactctccaagggtgttcactttgt
ttgcaacttgctgttgttgtttgtaacagtttactcacaccttttgctcgttgctgctgg
ccttgaagccccttttctctatctttatgctttagtctacttcttgcagagtataaactt
tgtaagaataataatgaggctttggctttgctggaaatgccgttccaaaaacccattact
ttatgatgccaactattttctttgctggcatactaattgttacgactattgtatacctta
caatagtgtaacttcttcaattgtcattacttcaggtgatggcacaacaagtcctatttc
tgaacatgactaccagattggtggttatactgaaaaatgggaatctggagtaaaagactg
tgttgtattacacagttacttcacttcagactattaccagctgtactcaactcaattgag
tacagacactggtgttgaacatgttaccttcttcatctacaataaaattgttgatgagcc
tgaagaacatgtccaaattcacacaatcgacggttcatccggagttgttaatccagtaat
ggaaccaatttatgatgaaccgacgacgactactagcgtgcctttgtaagcacaagctga
tgagtacgaacttatgtactcattcgtttcggaagagacaggtacgttaatagttaatag
cgtacttctttttcttgctttcgtggtattcttgctagttacactagccatccttactgc
gcttcgattgtgtgcgtactgctgcaatattgttaacgtgagtcttgtaaaaccttcttt
ttacgtttactctcgtgttaaaaatctgaattcttctagagttcctgatcttctggtcta
aacgaactaaatattatattagtttttctgtttggaactttaattttagccatggcagat
tccaacggtactattaccgttgaagagcttaaaaagctccttgaacaatggaacctagta
ataggtttcctattccttacatggatttgtcttctacaatttgcctatgccaacaggaat
aggtttttgtatataattaagttaattttcctctggctgttatggccagtaactttagct
tgttttgtgcttgctgctgtttacagaataaattggatcaccggtggaattgctatcgca
atggcttgtcttgtaggcttgatgtggctcagctacttcattgcttctttcagactgttt
gcgcgtacgcgttccatgtggtcattcaatccagaaactaacattcttctcaacgtgcca
ctccatggcactattctgaccagaccgcttctagaaagtgaactcgtaatcggagctgtg
atccttcgtggacatcttcgtattgctggacaccatctaggacgctgtgacatcaaggac
ctgcctaaagaaatcactgttgctacatcacgaacgctttcttattacaaattgggagct
tcgcagcgtgtagcaggtgactcaggttttgctgcatacagtcgctacaggattggcaac
tataaattaaacacagaccattccagtagcagtgacaatattgctttgcttgtacagtaa
gtgacaacagatgtttcatctcgttgactttcaggttactatagcagagatattactaat
tattatgaggacttttaaagtttccatttggaatcttgattacatcataaacctcataat
taaaaatttatctaagtcactaactgagaataaatattctcaattagatgaagagcaacc
aatggagattgattaaacgaacatgaaaattattcttttcttggcactgataacactcgc
tacttgtgagctttatcactaccaagagtgtgttagaggtacaacagtacttttaaaaga
accttgctcttctggaacatacgagggcaattcaccatttcatcctctagctgataacaa
atttgcactgacttgctttagcactcaatttgcttttgcttgtcctgacggcgtaaaaca
cgtctatcagttacgtgccagatcagtttcacctaaactgttcatcagacaagaggaagt
tcaagaactttactctccaatttttcttattgttgcggcaatagtgtttataacactttg
cttcacactcaaaagaaagacagaatgattgaactttcattaattgacttctatttgtgc
tttttagcctttctgctattccttgttttaattatgcttattatcttttggttctcactt
gaactgcaagatcataatgaaacttgtcacgcctaaacgaacatgaaatttcttgttttc
ttaggaatcatcacaactgtagctgcatttcaccaagaatgtagtttacagtcatgtact
caacatcaaccatatgtagttgatgacccgtgtcctattcacttctattctaaatggtat
attagagtaggagctagaaaatcagcacctttaattgaattgtgcgtggatgaggctggt
tctaaatcacccattcagtacatcgatatcggtaattatacagtttcctgtttacctttt
acaattaattgccaggaacctaaattgggtagtcttgtagtgcgttgttcgttctatgaa
gactttttagagtatcatgacgttcgtgttgttttagatttcatctaaacgaacaaacta
aaatgtctgataatggaccccaaaatcagcgaaatgcaccccgcattacgtttggtggac
cctcagattcaactggcagtaaccagaatggagaacgcagtggggcgcgatcaaaacaac
gtcggccccaaggtttacccaataatactgcgtcttggttcaccgctctcactcaacatg
gcaaggaagaccttaaattccctcgaggacaaggcgttccaattaacaccaatagcagtc
cagatgaccaaattggctactaccgaagagctaccagacgaattcgtggtggtgacggta
aaatgaaagatctcagtccaagatggtatttctactacctaggaactgggccagaagctg
gacttccctatggtgctaacaaagacggcatcatatgggttgcaactgagggagccttga
atacaccaaaagatcacattggcacccgcaatcctgctaacaatgctgcaatcgtgctac
aacttcctcaaggaacaacattgccaaaaggcttctacgcagaagggagcagaggcggca
gtcaagcctcttctcgttcctcatcacgtagtcgcaacagttcaagaaattcaactccag
gcagcagtaggggaacttctcctgctagaatggctggcaatggcggtgatgctgctcttg
ctttgctgctgcttgacagattgaaccagcttgagagcaaaatgtctggtaaaggccaac
aacaacaaggccaaactgtcactaagaaatctgctgctgaggcttctaagaagcctcggc
aaaaacgtactgccactaaagcatacaatgtaacacaagctttcggcagacgtggtccag
aacaaacccaaggaaattttggggaccaggaactaatcagacaaggaactgattacaaac
attggccgcaaattgcacaatttgcccccagcgcttcagcgttcttcggaatgtcgcgca
ttggcatggaagtcacaccttcgggaacgtggttgacctacacaggtgccatcaaattgg
atgacaaagatccaaatttcaaagatcaagtcattttgctgaataagcatattgacgcat
acaaaacattcccaccaacagagcctaaaaaggacaaaaagaagaaggctgatgaaactc
aagccttaccgcagagacagaagaaacagcaaactgtgactcttcttcctgctgcagatt
tggatgatttctccaaacaattgcaacaatccatgagcagtgctgactcaactcaggcct
aaactcatgcagaccacacaaggcagatgggctatataaacgttttcgcttttccgttta
cgatatatagtctactcttgtgcagaatgaattctcgtaactacatagcacaagtagatg
tagttaactttaatctcacatagcaatctttaatcagtgtgtaacattagggaggacttg
aaagagccaccacattttcaccgaggccacgcggagtacgatcgagtgtacagtgaacaa
tgctagggagagctgcctatatggaagagccctaatgtgtaaaattaattttagtagtgc
tatccccatgtgattttaatagcttcttaggagaa
>hCoV-19/Cameroon/Yaounde-20V-59291/2020
ggtntanaccttcccaggtaacaaaccaaccaactttcgatctcttgtagatctgttctc
taaacgaactttaaaatctgtgtggctgtcactcggctgcatgcttagtgcactcacgca
gtataattaataactaattactgtcgttgacaggacacgagtaactcgtctatcttctgc
aggctgcttacggtttcgtccgtgttgcagccgatcatcagcacatctaggttttgtccg
ggtgtgaccgaaaggtaagatggagagccttgtccctggtttcaacgagaaaacacacgt
ccaactcagtttgcctgttttacaggttcgcgacgtgctcgtacgtggctttggagactc
cgtggaggaggtcttatcagaggcacgtcaacatcttaaagatggcacttgtggcttagt
agaagttgaaaaaggcgttttgcctcaacttgaacagccctatgtgttcatcaaacgttc
ggatgctcgaactgcacctcatggtcatgttatggttgagctggtagcagaactcgaagg
cattcagtacggtcgtagtggtgagacacttggtgtccttgtccctcatgtgggcgaaat
accagtggcttaccgcaaggttcttcttcgtaagaacggtaataaaggagctggtggcca
tagttacggcgccgatctaaagtcatttgacttaggcgacgagcttggcactgatcctta
tgaagattttcaagaaaactggaacactaaacatagcagtggtgttacccgtgaactcat
gcgtgagcttaacggaggggcatacactcgctatgtcgataacaacttctgtggccctga
tggctaccctcttgagtgcattaaagaccttctagcacgtgctggtaaagcttcatgcac
tttgtccgaacaactggactttattgacactaagaggggtgtatactgctgccgtgaaca
tgagcatgaaattgcttggtacacggaacgttctgaaaagagctatgaattgcagacacc
ttttgaaattaaattggcaaagaaatttgacaccttcaatggggaatgtccaaattttgt
atttcccttaaattccataatcaagactattcaaccaagggttgaaaagaaaaagcttga
tggctttatgggtagaattcgatctgtctatccagttgcgtcaccaaatgaatgcaacca
aatgtgcctttcaactctcatgaagtgtgatcattgtggtgaaacttcatggcagacggg
cgattttgttaaagccacttgcgaattttgtggcactgagaatttgactaaagaaggtgc
cactacttgtggttacttaccccaaaatgctgttgttaaaatttattgtccagcatgtca
caattcagaagtaggacctgagcatagtcttgccgaataccataatgaatctggcttgaa
aaccattcttcgtaagggtggtcgcactattgcctttggaggctgtgtgttctcttatgt
tggttgccataacaagtgtgcctattgggttccacgtgctagcgctaacataggttgtaa
ccatacaggtgttgttggagaaggttccgaaggtcttaatgacaaccttcttgaaatact
ccaaaaagagaaagtcaacatcaatattgttggtgactttaaacttaatgaagagatcgc
cattattttggcatctttttctgcttccacaagtgcttttgtggaaactgtgaaaggttt
ggattataaagcattcaaacaaattgttgaatcctgtggtaattttaaagttacaaaagg
aaaagctaaaaaaggtgcctggaatattggtgaacagaaatcaatactgagtcctcttta
tgcatttgcatcagaggttgctcgtgttgtacgatcaattttctcccgcactcttgaaac
tgctcaaaattctgtgcgtgttttacagaaggccgctataacaatactagatggaatttc
acagtattcactgagactcattgatgctatgatgttcacatctgatttggctactaacaa
tctagttgtaatggcctacattacaggtggtgttgttcagttgacttcgcagtggctaac
taacatctttggcactgtttatgaaaaactcaaacccgtccttgattggcttgaagagaa
gtttaaggaaggtgtagagtttcttagagacggttgggaaattgttaaatttatctcaac
ctgtgcttgtgaaattgtcggtggacaaattgtcacctgtgcaaaggaaattaaggagag
tgttcagacattctttaagcttgtaaataaatttttggctttgtgtgctgactctatcat
tattggtggagctaaacttaaagccttgaatttaggtgaaacatttgtcacgcactcaaa
gggattgtacagaaagtgtgttaaatccagagaagaaactggcctactcatgcctctaaa
agccccaaaagaaattatcttcttagagggagaaacacttcccacagaagtgttaacaga
ggaagttgtcttgaaaactggtgatttacaaccattagaacaacctactagtgaagctgt
tgaagctccattggttggtacaccagtttgtattaacgggcttatgttgctcgaaatcaa
agacacagaaaagtactgtgcccttgcacctaatatgatggtaacaaacaataccttcac
actcaaaggcggtgcaccaacaaaggttacttttggtgatgacactgtgatagaagtgca
aggttacaagagtgtgaatatcacttttgaacttgatgaaaggattgataaagtacttaa
tgagaagtgctctgcctatacagttgaactcggtacagaagtaaatgagttcgcctgtgt
tgtggcagatgctgtcataaaaactttgcaaccagtatctgaattacttacaccactggg
cattgatttagatgagtggagtatggctacatactacttatttgatgagtctggtgagtt
taaattggcttcacatatgtattgttctttttaccctccagatgaggatgaagaagaagg
tgattgtgaagaagaagagtttgagccatcaactcaatatgagtatggtactgaagatga
ttaccaaggtaaacctttggaatttggtgccacttctgctgctcttcaacctgaagaaga
gcaagaagaagattggttagatgatgatagtcaacaaactgttggtcaacaagacggcag
tgaggacaatcagacaactactattcaaacaattgttgaggttcaacctcaattagagat
ggaacttacaccagttgttcagactattgaagtgaatagttttagtggttatttaaaact
tactgacaatgtatacattaaaaatgcagacattgtggaagaagctaaaaaggtaaaacc
aacagtggttgttaatgcagccaatgtttaccttaaacatggaggaggtgttgcaggagc
cttaaataaggctactaacaatgccatgcaagttgaatctgatgattacatagctactaa
tggaccacttaaagtgggtggtagttgtgttttaagcggacacaatcttgctaaacactg
tcttcatgttgtcggcccaaatgttaacaaaggtgaagacattcaacttcttaagagtgc
ttatgaaaattttaatcagcacgaagttctacttgcaccattattatcagctggtatttt
tggtgctgaccctatacattctttaagagtttgtgtagatactgttcgcacaaatgtcta
cttagctgtctttgataaaaatctctatgacaaacttgtttcaagctttttggaaatgaa
gagtgaaaagcaagttgaacaaaagatcgctgagattcctaaagaggaagttaagccatt
tataactgaaagtaaaccttcagttgaacagagaaaacaagatgataagaaaatcaaagc
ttgtgttgaagaagttacaacaactctggaagaaactaagttcctcacagaaaacttgtt
actttatattgacattaatggcaatcttcatccagattctgccactcttgttagtgacat
tgacatcactttcttaaagaaagatgctccatatatagtgggtgatgttgttcaagaggg
tgttttaactgctgtggttatacctactaaaaaggctggtggcactactgaaatgctagc
gaaagctttgagaaaagtgccaacagacaattatataaccacttacccgggtcagggttt
aaatggttacactgtagaggaggcaaagacagtgcttaaaaagtgtaaaagtgcctttta
cattctaccatctattatctctaatgagaagcaagaaattcttggaactgtttcttggaa
tttgcgagaaatgcttgcacatgcagaagaaacacgcaaattaatgcctgtctgtgtgga
aactaaagccatagtttcaactatacagcgtaaatataagggtattaaaatacaagaggg
tgtggttgattatggtgctagattttacttttacaccagtaaaacaactgtagcgtcact
tatcaacacacttaacgatctaaatgaaactcttgttacaatgccacttggctatgtaac
acatggcttaaatttggaagaagctgctcggtatatgagatctctcaaagtgccagctac
agtttctgtttcttcacctgatgctgttacagcgtataatggttatcttacttcttcttc
taaaacacctgaagaacattttattgaaaccatctcacttgctggttcctataaagattg
gtcctattctggacaatctacacaactaggtatagaatttcttaagagaggtgataaaag
tgtatattacactagtaatcctaccacattccacctagatggtgaagttatcacctttga
caatcttaagacacttctttctttgagagaagtgaggactattaaggtgtttacaacagt
agacaacattaacctccacacgcaagttgtggacatgtcaatgacatatggacaacagtt
tggtccaacttatttggatggagctgatgttactaaaataaaacctcataattcacatga
aggtaaaacattttatgttttacctaatgatgacactctacgtgttgaggcttttgagta
ctaccacacaactgatcctagttttctgggtaggtacatgtcagcattaaatcacactaa
aaagtggaaatacccacaagttaatggtttaacttctattaaatgggcagataacaactg
ttatcttgccactgcattgttaacactccaacaaatagagttgaagtttaatccacctgc
tctacaagatgcttattacagagcaagggctggtgaagctgctaacttttgtgcacttat
cttagcctactgtaataagacagtaggtgagttaggtgatgttagagaaacaatgagtta
cttgtttcaacatgccaatttagattcttgcaaaagagtcttgaacgtggtgtgtaaaac
ttgtggacaacagcagacaacccttaagggtgtagaagctgttatgtacatgggcacact
ttcttatgaacaatttaagaaaggtgttcagataccttgtacgtgtggtaaacaagctac
aaaatatctagtacaacaggagtcaccttttgttatgatgtcagcaccacctgctcagta
tgaacttaagcatggtacatttacttgtgctagtgagtacactggtaattaccagtgtgg
tcactataaacatataacttctaaagaaactttgtattgcatagacggtgctttacttac
aaagtcctcagaatacaaaggtcctattacggatgttttctacaaagaaaacagttacac
aacaaccataaaaccagttacttataaattggatggtgttgtttgtacagaaattgaccc
taagttggacaattattataagaaagacaattcttatttcacagagcaaccaattgatct
tgtaccaaaccaaccatatccaaacgcaagcttcgataattttaagtttgtatgtgataa
tatcaaatttgctgatgatttaaaccagttaactggttataagaaacctgcttcaagaga
gcttaaagttacatttttccctgacttaaatggtgatgtggtggctattgattataaaca
ctacacaccctcttttaagaaaggagctaaattgttacataaacctattgtttggcatgt
taacaatgcaactaataaagccacgtataaaccaaatacctggtgtatacgttgtctttg
gagcacaaaaccagttgaaacatcaaattcgtttgatgtactgaagtcagaggacgcgca
gggaatggataatcttgcctgcgaagatctaaaaccagtctctgaagaagtagtggaaaa
tcctaccatacagaaagacgttcttgagtgtaatgtgaaaactaccgaagttgtaggaga
cattatacttaaaccagcaaataatagtttaaaaattacagaagaggttggccacacaga
tctaatggctgcttatgtagacaattctagtcttactattaagaaacctaatgaattatc
tagagtattaggtttgaaaacccttgctactcatggtttagctgctgttaatagtgtccc
ttgggatactatagctaattatgctaagccttttcttaacaaagttgttagtacaactac
taacatagttacacggtgtttaaaccgtgtttgtactaattatatgccttatttctttac
tttattgctacaattgtgtacttttactagaagtacaaattctagaattaaagcatctat
gccgactactatagcaaagaatactgttaagagtgtcggtaaattttgtctagaggcttc
atttaattatttgaagtcacctaatttttctaaactgataaatattataatttggttttt
actattaagtgtttgcctaggttctttaatctactcaaccgctgctttaggtgttttaat
gtctaatttaggcatgccttcttactgtactggttacagagaaggctatttgaactctac
taatgtcactattgcaacctactgtactggttctataccttgtagtgtttgtcttagtgg
tttagattctttagacacctatccttctttagaaactatacaaattaccatttcatcttt
taaatgggatttaactgcttttggcttagttgcagagtggtttttggcatatattctttt
cactaggtttttctatgtacttggattggctgcaatcatgcaattgtttttcagctattt
tgcagtacattttattagtaattcttggcttatgtggttaataattaatcttgtacaaat
ggccccgatttcagctatggttagaatgtacatcttctttgcatcattttattatgtatg
gaaaagttatgtgcatgttgtagacggttgtaattcatcaacttgtatgatgtgttacaa
acgtaatagagcaacaagagtcgaatgtacaactattgttaatggtgttagaaggtcctt
ttatgtctatgctaatggaggtaaaggcttttgcaaactacacaattggaattgtgttaa
ttgtgatacattctgtgctggtagtacatttattagtgatgaagttgcgagagacttgtc
actacagtttaaaagaccaataaatcctactgaccagtcttcttacatcgttgatagtgt
tacagtgaagaatggttccatccatctttactttgataaagctggtcaaaagacttatga
aagacattctctctctcattttgttaacttagacaacctgagagctaataacactaaagg
ttcattgcctattaatgttatagtttttgatggtaaatcaaaatgtgaagaatcatctgc
aaaatcagcgtctgtttactacagtcagcttatgtgtcaacctatactgttactagatca
ggcattagtgtctgatgttggtgatagtgcggaagttgcagttaaaatgtttgatgctta
cgttaatacgttttcatcaacttttaacgtaccaatggaaaaactcaaaacactagttgc
aactgcagaagctgaacttgcaaagaatgtgtccttagacaatgtcttatctacttttat
ttcagcagctcggcaagggtttgttgattcagatgtagaaactaaagatgttgttgaatg
tcttaaattgtcacatcaatctgacatagaagttactggcgatagttgtaataactatat
gctcacctataacaaagttgaaaacatgacaccccgtgaccttggtgcttgtattgactg
tagtgcgcgtcatattaatgcgcaggtagcaaaaagtcacaacattgctttgatatggaa
cgttaaagatttcatgtcattgtctgaacaactacgaaaacaaatacgtagtgctgctaa
aaagaataacttaccttttaagttgacatgtgcaactactagacaagttgttaatgttgt
aacaacaaagatagcacttaagggtggtaaaattgttaataattggttgaagcagttaat
taaagttacacttgtgttcctttttgttgctgctattttctatttaataacacctgttca
tgtcatgtctaaacatactgacttttcaagtgaaatcataggatacaaggctattgatgg
tggtgtcactcgtgacatagcatctacagatacttgttttgctaacaaacatgctgattt
tgacacatggtttagccagcgtggtggtagttatactaatgacaaagcttgcccattgat
tgctgcagtcataacaagagaagtgggttttgtcgtgcctggtttgcctggcacgatatt
acgcacaactaatggtgactttttgcatttcttacctagagtttttagtgcagttggtaa
catctgttacacaccatcaaaacttatagagtacactgactttgcaacatcagcttgtgt
tttggctgctgaatgtacaatttttaaagatgcttctggtaagccagtaccatattgtta
tgataccaatgtactagaaggttctgttgcttatgaaagtttacgccctgacacacgtta
tgtgctcatggatggctctattattcaatttcctaacacctaccttgaaggttctgttag
agtggtaacaacttttgattctgagtactgtaggcacggcacttgtgaaagatcagaagc
tggtgtttgtgtatctactagtggtagatgggtacttaacaatgattattacagatcttt
accaggagttttctgtggtgtagatgctgtaaatttacttactaatatgtttacaccact
aattcaacctattggtgctttggacatatcagcatctatagtagctggtggtattgtagc
tatcgtagtaacatgccttgcctactattttatgaggtttagaagagcttttggtgaata
cagtcatgtagttgcctttaatactttactattccttatgtcattcactgtactctgttt
aacaccagtttactcattcttacctggtgtttattctgttatttacttgtacttgacatt
ttatcttactaatgatgtttcttttttagcacatattcagtggatggttatgttcacacc
tttagtacctttctggataacaattgcttatatcatttgtattttcacaaagcatttcta
ttggttctttagtaattacctaaagagacgtgtagtctttaatggtgtttcctttagtac
ttttgaagaagctgcgctgtgcacctttttgttaaataaagaaatgtatctaaagttgcg
tagtgatgtgctattacctcttacgcaatataatagatacttagttctttataataagta
caagtattttagtggagcaatggatacaactagctacagagaagctgcttgttgtcatct
cgcaaaggctctcaatgacttcagtaactcaggttctgatgttctttaccaaccaccaca
aacctctatcacctcagctgttttgcagagtggttttagaaaaatggcattcccatctgg
taaagttgagggttgtatggtacaagtaacttgtggtacaactacacttaacggtctttg
gcttgatgacgtagtttactgtccaagacatgtgatctgcacctctgaagacatgcttaa
ccctaattatgaagatttactcattcgtaagtctaatcataatttcttggtacaggctgg
taatgttcaactcagggttattggacattctatgcaaaattgtgtacttaagcttagggt
tgatacagccaatcctaagacacctaagtataagtttgttcgcattcaaccaggacagac
tttttcagtgttagcttgttacaatggttcaccatctggtgtttaccaatgtgctatgag
gcccaatttcactattaagggttcattccttaatggttcatgtggtagtgttggttttaa
catagattatgactgtgtctctttttgttacatgcaccatatggaattaccaactggagt
tcatgctggcacagacttagaaggtaacttttatggaccttttgttgacaggcaaacagc
acaagcagctggtacggacacaactattacagttaatgttttagcttggttgtacgctgc
tgttataaatggagacaggtggtttctcaatcgatttaccacaactcttaatgactttaa
ccttgtggctatgaagtacaattatgaacctctaacacaagaccatgttgacatactagg
acctctttctgctcaaactggaattgccgttttagatatgtgtgcttcattaaaagaatt
actgcaaaatggtatgaatggacgtaccatattgggtagtgctttattagaagatgaatt
tacaccttttgatgttgttagacaatgctcaggtgttactttccaaagtgcagtgaaaag
aacaatcaagggtacacaccactggttgttactcacaattttgacttcacttttagtttt
agtccagagtactcaatggtctttgttcttttttttgtatgaaaatgcctttttaccttt
tgctatgggtattattgctatgtctgcttttgcaatgatgtttgtcaaacataagcatgc
atttctctgtttgtttttgttaccttctcttgccactgtagcttattttaatatggtcta
tatgcctgctagttgggtgatgcgtattatgacatggttggatatggttgatactagttt
gtctggttttaagctaaaagactgtgttatgtatgcatcagctgtagtgttactaatcct
tatgacagcaagaactgtgtatgatgatggtgctaggagagtgtggacacttatgaatgt
cttgacactcgtttataaagtttattatggtaatgctttagatcaagccatttccatgtg
ggctcttataatctctgttacttctaactactcaggtgtagttacaactgtcatgttttt
ggccagaggtattgtttttatgtgtgttgagtattgccctattttcttcataactggtaa
tacacttcagtgtataatgctagtttattgtttcttaggctatttttgtacttgttactt
tggcctcttttgtttactcaaccgctactttagactgactcttggtgtttatgattactt
agtttctacacaggagtttagatatatgaattcacagggactactcccacccaagaatag
catagatgccttcaaactcaacattaaattgttgggtgttggtggcaaaccttgtatcaa
agtagccactgtacagtctaaaatgtcagatgtaaagtgcacatcagtagtcttactctc
agttttgcaacaactcagagtagaatcatcatctaaattgtgggctcaatgtgtccagtt
acacaatgacattctcttagctaaagatactactgaagcctttgaaaaaatggtttcact
actttctgttttgctttccatgcagggtgctgtagacataaacaagctttgtgaagaaat
gctggacaaaagggcaaccttacaagctatagcctcagagtttagttcccttccatcata
tgcagcttttgctactgctcaagaagcttatgagcaggctgttgctaatggtgattctga
agttgttcttaaaaagttgaagaagtctttgaatgtggctaaatctgaatttgaccgtga
tgcagccatgcaacgtaagttggaaaagatggctgatcaagctatgacccaaatgtataa
acaggctagatctgaggacaagagggcaaaagttactagtgctatgcagacaatgctttt
cactatgcttagaaagttggataatgatgcactcaacaacattatcaacaatgcaagaga
tggttgtgttcccttgaacataatacctcttacaacagcagccaaactaatggttgtcat
accagactataacacatataaaaatacgtgtgatggtacaacatttacttatgcatcagc
attgtgggaaatccaacaggttgtagatgcagatagtaaaattgttcaacttagtgaaat
tagtatggacaattcacctaatttagcatggcctcttattgtaacagctttaagggccaa
ttctgctgtcaaattacagaataatgagcttagtcctgttgcactacgacagatgtcttg
tgctgccggtactacacaaactgcttgcactgatgacaatgcgttagcttactacaacac
aacaaagggaggtaggtttgtacttgcactgttatccgatttacaggatttgaaatgggc
tagattccctaagagtgatggaactggtactatctatacagaactggaaccaccttgtag
gtttgttacagacacacctaaaggtcctaaagtgaagtatttatactttattaaaggatt
aaacaacctaaatagaggtatggtacttggtagtttagctgccacagtacgtctacaagc
tggtaatgcaacagaagtgcctgccaattcaactgtattatctttctgtgcttttgctgt
agatgctgctaaagcttacaaagattatctagctagtgggggacaaccaatcactaattg
tgttaagatgttgtgtacacacactggtactggtcaggcaataacagttacaccggaagc
caatatggatcaagaatcctttggtggtgcatcgtgttgtctgtactgccgttgccacat
agatcatccaaatcctaaaggattttgtgacttaaaaggtaagtatgtacaaatacctac
aacttgtgctaatgaccctgtgggttttacacttaaaaacacagtctgtaccgtctgcgg
tatgtggaaaggttatggctgtagttgtgatcaactccgcgaacccatgcttcagtcagc
tgatgcacaatcgtttttaaacgggtttgcggtgtaagtgcagcccgtcttacaccgtgc
ggcacaggcactagtactgatgtcgtatacagggcttttgacatctacaatgataaagta
gctggttttgctaaattcctaaaaactaattgttgtcgcttccaagaaaaggacgaagat
gacaatttaattgattcttactttgtagttaagagacacactttctctaactaccaacat
gaagaaacaatttataatttacttaaggattgtccagctgttgctaaacatgacttcttt
aagtttagaatagacggtgacatggtaccacatatatcacgtcaacgtcttactaaatac
acaatggcagacctcgtctatgctttaaggcattttgatgaaggtaattgtgacacatta
aaagaaatacttgtcacatacaattgttgtgatgatgattatttcaataaaaaggactgg
tatgattttgtagaaaacccagatatattacgcgtatacgccaacttaggtgaacgtgta
cgccaagctttgttaaaaacagtacaattctgtgatgccatgcgaaatgctggtattgtt
ggtgtactgacattagataatcaagatctcaatggtaactggtatgatttcggtgatttc
atacaaaccacgccaggtagtggagttcctgttgtagattcttattattcattgttaatg
cctatattaaccttgaccagggctttaactgcagagtcacatgttgacactgacttaaca
aagccttacattaagtgggatttgttaaaatatgacttcacggaagagaggttaaaactc
tttgaccgttattttaaatattgggatcagacataccacccaaattgtgttaactgtttg
gatgacagatgcattctgcattgtgcaaactttaatgttttattctctacagtgttccca
cttacaagttttggaccactagtgagaaaaatatttgttgatggtgttccatttgtagtt
tcaactggataccacttcagagagctaggtgttgtacataatcaggatgtaaacttacat
agctctagacttagttttaaggaattacttgtgtatgctgctgaccctgctatgcacgct
gcttctggtaatctattactagataaacgcactacgtgcttttcagtagctgcacttact
aacaatgttgcttttcaaactgtcaaacccggtaattttaacaaagacttctatgacttt
gctgtgtctaagggtttctttaaggaaggaagttctgttgaattaaaacacttcttcttt
gctcaggatggtaatgctgctatcagcgattatgactactatcgttataatctaccaaca
atgtgtgatatcagacaactactatttgtagttgaagttgttgataagtactttgattgt
tacgatggtggctgtattaatgctaaccaagtcatcgtcaacaacctagacaaatcagct
ggttttccatttaataaatggggtaaggctagactttattatgattcaatgagttatgag
gatcaagatgcacttttcgcatatacaaaacgtaatgtcatccctactataactcaaatg
aatcttaagtatgccattagtgcaaagaatagagctcgcaccgtagctggtgtctctatc
tgtagtactatgaccaatagacagtttcatcaaaaattattgaaatcaatagccgccact
agaggagctactgtagtaattggaacaagcaaattctatggtggttggcacaacatgtta
aaaactgtttatagtgatgtagaaaaccctcaccttatgggttgggattatcctaaatgt
gatagagccatgcctaatatgcttagaattatggcctcacttgttcttgctcgcaaacat
acaacgtgttgtagcttgtcacaccgtttctatagattagctaatgagtgtgctcaagta
ttgagtgaaatggtcatgtgtggcggttcactatatgttaaaccaggtggaacctcatca
ggagatgccacaactgcttatgctaatagtgtttttaacatttgtcaagctgtcacggcc
aatgttaatgcacttttatctactgatggtaacaaaattgccgataagtatgtccgcaat
ttacaacacagactttatgagtgtctctatagaaatagagatgttgacacagactttgtg
aatgagttttacgcatatttgcgtaaacatttctcaatgatgatactctctgacgatgct
gttgtgtgtttcaatagcacttatgcatctcaaggtctagtggctagcataaagaacttt
aagtcagttctttattatcaaaacaatgtttttatgtctgaagcaaaatgttggactgag
actgaccttactaaaggacctcatgaattttgctctcaacatacaatgctagttaaacag
ggtgatgattatgtgtaccttccttacccagatccatcaagaatcctaggggccggctgt
tttgtagatgatatcgtaaaaacagatggtacacttatgattgaacggttcgtgtcttta
gctatagatgcttacccacttactaaacatcctaatcaggagtatgctgatgtctttcat
ttgtacttacaatacataagaaagctacatgatgagttaacaggacacatgttagacatg
tattctgttatgcttactaatgataacacttcaaggtattgggaacctgagttttatgag
gctatgtacacaccgcatacagtcttacaggctgttggggcttgtgttctttgcaattca
cagacttcattaagatgtggtgcttgcatacgtagaccattcttatgttgtaaatgctgt
tacgaccatgtcatatcaacatcacataaattagtcttgtctgttaatccgtatgtttgc
aatgctccaggttgtgatgtcacagatgtgactcagctttacttaggaggtatgagctat
tattgtaaatcacataaaccacccattagttttccattgtgtgctaatggacaagttttt
ggtttatataaaaatacatgtgttggtagcgataatgttactgactttaatgcaattgca
acatgtgactggacaaatgctggtgattacattttagctaacacctgtactgaaagactc
aagctttttgcagcagaaacgctcaaagctactgaggagacatttaaactgtcttatggt
attgctactgtacgtgaagtgctgtctgacagagaattacatctttcatgggaagttggt
aaacctagaccaccacttaaccgaaattatgtctttactggttatcgtgtaactaaaaac
agtaaagtacaaataggagagtacacctttgaaaaaggtgactatggtgatgctgttgtt
taccgaggtacaacaacttacaaattaaatgttggtgattattttgtgctgacatcacat
acagtaatgccattaagtgcacctacactagtgccacaagagcactatgttagaattact
ggcttatacccaacactcaatatctcagatgagttttctagcaatgttgcaaattatcaa
aaggttggtatgcaaaagtattctacactccagggaccacctggtactggtaagagtcat
tttgctattggcctagctctctactacccttctgctcgcatagtgtatacagcttgctct
catgccgctgttgatgcactatgtgagaaggcattaaaatatttgcctatagataaatgt
agtagaattatacctgcacgtgctcgtgtagagtgttttgataaattcaaagtgaattca
acattagaacagtatgtcttttgtactgtaaatgcattgcctgagacgacagcagatata
gttgtctttgatgaaatttcaatggccacaaattatgatttgagtgttgtcaatgccaga
ttacgtgctaagcactatgtgtacattggcgaccctgctcaattacctgcaccacgcaca
ttgctaactaagggcacactagaaccagaatatttcaattcagtgtgtagacttatgaaa
actataggtccagacatgttcctcggaacttgtcggcgttgtcctgctgaaattgttgac
actgtgagtgctttggtttatgataataagcttaaagcacataaagacaaatcagctcaa
tgctttaaaatgttttataagggtgttatcacgcatgatgtttcatctgcaattaacagg
ccacaaataggcgtggtaagagaattccttacacgtaaccctgcttggagaaaagctgtc
tttatttcaccttataattcacagaatgctgtagcctcaaagattttgggactaccaact
caaactgttgattcatcacagggctcagaatatgactatgtcatattcactcaaaccact
gaaacagctcactcttgtaatgtaaacagatttaatgttgctattaccagagcaaaagta
ggcatactttgcataatgtctgatagagacctttatgacaagttgcaatttacaagtctt
gaaattccacgtaggaatgtggcaactttacaagctgaaaatgtaacaggactctttaaa
gattgtagtaaggtaatcactgggttacatcctacacaggcacctacacacctcagtgtt
gacactaaattcaaaactgaaggtttatgtgttgacatacctggcatacctaaggacatg
acctatagaagactcatctctatgatgggttttaaaatgaattatcaagttaatggttac
cctaacatgtttatcacccgcgaagaagctataagacatgtacgtgcatggattggcttc
gatgtcgaggggtgtcatgctactagagaagctgttggtaccaatttacctttacagcta
ggtttttctacaggtgttaacctagttgctgtacctacaggttatgttgatacacctaat
aatacagatttttccagagttagtgctaaaccaccgcctggagatcaatttaaacacctc
ataccacttatgtacaaaggacttccttggaatgtagtgcgtataaagattgtacaaatg
ttaagtgacacacttaaaaatctctctgacagagtcgtatttgtcttatgggcacatggc
tttgagttgacatctatgaagtattttgtgaaaataggacctgagcgcacctgttgtcta
tgtgatagacgtgccacatgcttttccactgcttcagacacttatgcctgttggcatcat
tctattggatttgattacgtctataatccgtttatgattgatgttcaacaatggggtttt
acaggtaacctacaaagcaaccatgatctgtattgtcaagtccatggtaatgcacatgta
gctagttgtgatgcaatcatgactaggtgtctagctgtccacgagtgctttgttaagcgt
gttgactggactattgaatatcctataattggtgatgaactgaagattaatgcggcttgt
agaaaggttcaacacatggttgttaaagctgcattattagcagacaaattcccagttctt
cacgacattggtaaccctaaagctattaagtgtgtacctcaagctgatgtagaatggaag
ttctatgatgcacagccttgtagtgacaaagcttataaaatagaagaattattctattct
tatgccacacattctgacaaattcacagatggtgtatgcctattttggaattgcaatgtc
gatagatatcctgctaattccattgtttgtagatttgacactagagtgctatctaacctt
aacttgcctggttgtgatggtggcagtttgtatgtaaataaacatgcattccacacacca
gcttttgataaaagtgcttttgttaatttaaaacaattaccatttttctattactctgac
agtccatgtgagtctcatggaaaacaagtagtgtcagatatagattatgtaccactaaag
tctgctacgtgtataacacgttgcaatttaggtggtgctgtctgtagacatcatgctaat
gagtacagattgtatctcgatgcttataacatgatgatctcagctggctttagcttgtgg
gtttacaaacaatttgatacttataacctctggaacacttttacaagacttcagagttta
gaaaatgtggcttttaatgttgtaaataagggacactttgatggacaacagggtgaagta
ccagtttctatcattaataacactgtttacacaaaagttgatggtgttgatgtagaattg
tttgaaaataaaacaacattacctgttaatgtagcatttgagctttgggctaagcgcaac
attaaaccagtaccagaggtgaaaatactcaataatttgggtgtggacattgctgctaat
actgtgatctgggactacaaaagagatgctccagcacatatatctactattggtgtttgt
tctatgactgacatagccaagaaaccaactgaaacgatttgtgcaccactcactgtcttt
tttgatggtagagttgatggtcaagtagacttatttagaaatgcccgtaatggtgttctt
attacagaaggtagtgttaaaggtttacaaccatctgtaggtcccaaacaagctagtctt
aatggagtcacattaattggagaagccgtaaaaacacagttcaattattataagaaagtt
gatggtgttgtccaacaattacctgaaacttactttactcagagtagaaatttacaagaa
tttaaacccaggagtcaaatggaaattgatttcttagaattagctatggatgaattcatt
gaacggtataaattagaaggctatgccttcgaacatatcgtttatggagattttagtcat
agtcagttaggtggtttacatctactgattggactagctaaacgttttaaggaatcacct
tttgaattagaagattttattcctatggacagtacagttaaaaactatttcataacagat
gcgcaaacaggttcatctaagtgtgtgtgttctgttattgatttattacttgatgatttt
gttgaaataataaaatcccaagatttatctgtagtttctaaggttgtcaaagtgactatt
gactatacagaaatttcatttatgctttggtgtaaagatggccatgtcgaaacattttac
ccaaaattacaatctagtcaagcgtggcaaccgggtgttgctatgcctaatctttacaaa
atgcaaagaatgctattagaaaagtgtgaccttcaaaattatggtgatagtgcaacatta
cctaaaggcataatgatgaatgtcgcaaaatatactcaactgtgtcaatatttaaacaca
ttaacattagctgtaccctataatatgagagttatacattttggtgctggttctgataaa
ggagttgcaccaggtacagctgttttaagacagtggttgcctacgggtacgctgcttgtc
gattcagatcttaatgactttgtctctgatgcagattcaactttgattggtgattgtgca
actgtacatacagctaataaatgggatctcattattagtgatatgtacgaccctaagact
aaaaatgttacaaaagaaaatgactctaaagagggttttttcacttacatttgtgggttt
atacaacaaaagctagctcttggaggttccgtggctataaagataacagaacattcttgg
aatgctgatctttataagctcatgggacacttcgcatggtggacagcctttgttactaat
gtgaatgcgtcatcatctgaagcatttttaattggatgtaattatcttggcaaaccacgc
gaacaaatagatggttatgtcatgcatgcaaattacatattttggaggaatacaaatcca
attcagttgtcttcctattctttatttgacatgagtaaatttccccttaaattaaggggt
actgctgttatgtctttaaaagaaggtcaaatcaatgatatgattttatctcttcttagt
aaaggtagacttataattagagaaaacaacagagttgttatttctagtgatgttcttgtt
aacaactaaacgaacaatgtttgtttttcttgttttattgccactagtctctagtcagtg
tgttaatcttacaaccagaactcaattaccccctgcatacactaattctttcacacgtgg
tgtttattaccctgacaaagttttcagatcctcagttttacattcaactcaggacttgtt
cttacctttcttttccaatgttacttggttccatgctatacatgtctctgggaccaatgg
tactaagaggtttgataaccctgtcctaccatttaatgatggtgtttattttgcttccac
tgagaagtctaacataataagaggctggatttttggtactactttagattcgaagaccca
gtccctacttattgttaataacgctactaatgttgttattaaagtctgtgaatttcaatt
ttgtaatgatccatttttgggtgtttattaccacaaaaacaacaaaagttggatggaaag
tgagttcagagtttattctagtgcgaataattgcacttttgaatatgtctctcagccttt
tcttatggaccttgaaggaaaacagggtaatttcaaaaatcttagggaatttgtgtttaa
gaatattgatggttattttaaaatatattctaagcacacgcctattaatttagtgcgtca
tctccctcagggtttttctgctttagaaccattggtagatttgccaataggtattaacat
cactaggtttcaaactttacttgctttacatagaagttatttgactcctggtgattcttc
ttcaggttggacagctggtgctgcagcttattatgtgggttatcttcaacctaggacttt
tctattaaaatataatgaaaatggaaccattacagatgctgtagactgtgcacttgaccc
tctctcagaaacaaagtgtacgttgaaatccttcactgtagaaaaaggaatctatcaaac
ttctaactttagagtccaaccaacagaatctattgttagatttcctaatattacaaactt
gtgcccttttggtgaagtttttaacgccaccagatttgcatctgtttatgcttggaacag
gaagagaatcagcaactgtgttgctgattattctgtcctatataattccgcatcattttc
cacttttaagtgttatggagtgtctcctactaaattaaatgatctctgctttactaatgt
ctatgcagattcatttgtaattagaggtgatgaagtcagacaaatcgctccagggcaaac
tggaaagattgctgattataattataaattaccagatgattttacaggctgcgttatagc
ttggaattctaacaatcttgattctaaggttggtggtaattataattacctgtatagatt
gtttaggaagtctaatctcaaaccttttgagagagatatttcaactgaaatctatcaggc
cggtagcacaccttgtaatggtgttgaaggttttaattgttactttcctttacaatcata
tggtttccaacccactaatggtgttggttaccaaccatacagagtagtagtactttcttt
tgaacttctacatgcaccagcaactgtttgtggacctaaaaagtctactaatttggttaa
aaacaaatgtgtcaatttcaacttcaatggtttaacaggcacaggtgttcttactgagtc
taacaaaaagtttctgcctttccaacaatttggcagagacattgctgacactactgatgc
tgtccgtgatccacagacacttgagattcttgacattacaccatgttcttttggtggtgt
cagtgttataacaccaggaacaaatacttctaaccaggttgctgttctttatcagggtgt
taactgcacagaagtccctgttgctattcatgcagatcaacttactcctacttggcgtgt
ttattctacaggttctaatgtttttcaaacacgtgcaggctgtttaataggggctgaaca
tgtcaacaactcatatgagtgtgacatacccattggtgcaggtatatgcgctagttatca
gactcagactaattctcctcggcgggcacgtagtgtagctagtcaatccatcattgccta
cactatgtcacttggtgcagaaaattcagttgcttactctaataactctattgccatacc
cacaaattttactattagtgttaccacagaaattctaccagtgtctatgaccaagacatc
agtagattgtacaatgtacatttgtggtgattcaactgaatgcagcaatcttttgttgca
atatggcagtttttgtacacaattaaaccgtgctttaactggaatagctgttgaacaaga
caaaaacacccaagaagtttttgcacaagtcaaacaaatttacaaaacaccaccaattaa
agattttggtggttttaatttttcacaaatattaccagatccatcaaaaccaagcaagag
gtcatttattgaagatctacttttcaacaaagtgacacttgcagatgctggcttcatcaa
acaatatggtgattgccttggtgatattgctgctagagacctcatttgtgcacaaaagtt
taacggccttactgttttgccacctttgctcacagatgaaatgattgctcaatacacttc
tgcactgttagcgggtacaatcacttctggttggacctttggtgcaggtgctgcattaca
aataccatttgctatgcaaatggcttataggtttaatggtattggagttacacagaatgt
tctctatgagaaccaaaaattgattgccaaccaatttaatagtgctattggcaaaattca
agactcactttcttccacagcaagtgcacttggaaaacttcaagatgtggtcaaccaaaa
tgcacaagctttaaacacgcttgttaaacaacttagctccaattttggtgcaatttcaag
tgttttaaatgatatcctttcacgtcttgacaaagttgaggctgaagtgcaaattgatag
gttgatcacaggcagacttcaaagtttgcagacatatgtgactcaacaattaattagagc
tgcagaaatcagagcttctgctaatcttgctgctactaaaatgtcagagtgtgtacttgg
acaatcaaaaagagttgatttttgtggaaagggctatcatcttatgtccttccctcagtc
agcacctcatggtgtagtcttcttgcatgtgacttatgtccctgcacaagaaaagaactt
cacaactgctcctgccatttgtcatgatggaaaagcacactttcctcgtgaaggtgtctt
tgtttcaaatggcacacactggtttgtaacacaaaggaatttttatgaaccacaaatcat
tactacagacaacacatttgtgtctggtaactgtgatgttgtaataggaattgtcaacaa
cacagtttatgatcctttgcaacctgaattagactcattcaaggaggagttagataaata
ttttaagaatcatacatcaccagatgttgatttaggtgacatctctggcattaatgcttc
agttgtaaacattcaaaaagaaattgaccgcctcaatgaggttgccaagaatttaaatga
atctctcatcgatctccaagaacttggaaagtatgagcagtatataaaatggccatggta
catttggctaggttttatagctggcttgattgccatagtaatggtgacaattatgctttg
ctgtatgaccagttgctgtagttgtctcaagggctgttgttcttgtggatcctgctgcaa
atttgatgaagacgactctgagccagtgctcaaaggagtcaaattacattacacataaac
gaacttatggatttgtttatgagaatcttcacaattggaactgtaactttgaagcaaggt
gaaatcaaggatgctactccttcagattttgttcgcgctactgcaacgataccgatacaa
gcctcactccctttcggatggcttattgttggcgttgaacttcttgctgtttttcagagc
gcttccaaaatcataaccctcaaaaagagatggcaactagcactctccaagggtgttcac
tttgtttgcaacttgctgttgttgtttgtaacagtttactcacaccttttgctcgttgct
gctggccttgaagccccttttctctatctttatgctttagtctacttcttgcagagtata
aactttgtaagaataataatgaggctttggctttgctggaaatgccgttccaaaaaccca
ttactttatgatgccaactattttctttgctggcatactaattgttacgactattgtata
ccttacaatagtgtaacttcttcaattgtcattacttcaggtgatggcacaacaagtcct
atttctgaacatgactaccagattggtggttatactgaaaaatgggaatctggagtaaaa
gactgtgttgtattacacagttacttcacttcagactattaccagctgtactcaactcaa
ttgagtacagacactggtgttgaacatgttaccttcttcatctacaataaaattgttgat
gagcctgaagaacatgtccaaattcacacaatcgacggttcatccggagttgttaatcca
gtaatggaaccaatttatgatgaaccgaccacgactactagcgtgcctttgtaagcacaa
gctgatgagtacgaacttatgtactcattcgtttcggaagagacaggtacgttaatagtt
aatagcgtacttctttttcttgctttcgtggtattcttgctagttacactagccatcctt
actgcgcttcgattgtgtgcgtactgctgcaatattgttaacgtgagtcttgtaaaacct
tctttttacgtttactctcgtgttaaaaatctgaattcttctagagttcctgatcttctg
gtctaaacgaactaaatattatattagtttttctgtttggaactttaattttagccatgg
cagattccaacggtactattaccgttgaagagcttaaaaagctccttgaacaatggaacc
tagtaataggtttcctattccttacatggatttgtcttctacaatttgcctatgccaaca
ggaataggtttttgtatataattaagttaattttcctctggctgttatggccagtaactt
tagcttgttttgtgcttgctgctgtttacagaataaattggatcaccggtggaattgcta
tcgcaatggcttgtcttgtaggcttgatgtggctcagctacttcattgcttctttcagac
tgtttgcgcgtacgcgttccatgtggtcattcaatccagaaactaacattcttctcaacg
tgccactccatggcactattctgaccagaccgcttctagaaagtgaactcgtaatcggag
ctgtgatccttcgtggacatcttcgtattgctggacaccatctaggacgctgtgatatca
aggacctgcctaaagaaatcactgttgctacatcacgaacgctttcttattacaaattgg
gagcttcgcagcgtgtagcaggtgactcaggttttgctgcatacagtcgctacaggattg
gtaactataaattaaacacagaccattccagtagcagtgacaatattgctttgcttgtac
agtaagtgacaacagatgtttcatctcgttgactttcaggttactatagcagagatatta
ctaattattatgaggacttttaaagtttccatttggaatcttgattacattataaacctc
ataattaaaaatttatctaagtcactaactgagaataaatattctcaattagatgaagag
caaccaatggagattgactaagcgaacatgaaaattattcttttcttggcactgataaca
ctcgctacttgtgagctttatcactaccaagagtgtgttagaggtacaacagtactttta
aaagaaccttgctcttctggaacatacgagggcaattcaccatttcatcctctagctgat
aacaaatttgcactgacttgctttagcactcaatttgcttttgcttgtcctgacggcgta
aaacacgtctatcagttacgtgccagatcagtttcacctaaactgttcatcagacaagag
gaagttcaagaactttactctccaatttttcttattgttgcggcaatagtgtttataaca
ctttgcttcacactcaaaagaaagacagaatgattgaactttcattaattgacttctatt
tgtgctttttagcctttctgctattccttgttttaattatgcttattatcttttggttct
cacttgaactgcaagatcataatgaaacttgtcacgcctaaacgaacatgaaatttcttg
ttttcttaggaatcatcacaactgtagctgcatttcaccaagaatgtagtttacagtcat
gtactcaacatcaaccatatgtagttgatgacccgtgtcctattcacttctattctaaat
ggtatattagagtaggagctagaaaatcagcacctttaattgaattgtgcgtggatgagg
ctggttctaaatcacccattcagtacatcgatatcggtaattatacagtttcctgtttac
cttttacaattaattgccaggaacctaaattgggtagtcttgtagtgcgttgttcgttct
atgaagactttttagagtatcatgacgttcgtgttgttttagatttcatctaaacgaaca
aactaaatgtctgataatggaccccaaaatcagcgaaatgcaccccgcattacgtttggt
ggaccctcagattcaactggcagtaaccagaatggagaacgcagtggggcgcgatcaaaa
caacgtcggccccaaggtttacccaataatactgcgtcttggttcaccgctctcactcaa
catggcaaggaagaccttaaattccctcgaggacaaggcgttccaattaacaccaatagc
agtccagatgaccaaattggctactaccgaagagctaccagacgaattcgtggtggtgac
ggtaaaatgaaagatctcagtccaagatggtatttctactacctaggaactgggccagaa
gctggacttccctatggtgctaacaaagacggcatcatatgggttgcaactgagggagcc
tttaatacaccaaaagatcacattggcacccgcaatcctgctaacaatgctgcaatcgtg
ctacaacttcctcaaggaacaacattgccaaaaggcttctacgcagaagggagcagaggc
ggcagtcacgcctcttctcgttcctcatcacgtagtcgcaacagttcaagaaattcaact
ctaggcagcagtaggggaacttctcctgctagaatggctggcaatggcggtgatgctgct
cttgctttgctgctgcttgacagattgaaccagcttgagagcaaaatgtctggtaaaggc
caacaacaacaaggccaaactgtcactaagaaatctgctgctgaggcttctaagaagcct
cggcaaaaacgtactgccactaaagcatacaatgtaacacaagctttcggcagacgtggt
ccagaacaaacccaaggaaattttggggaccaggaactaatcagacaaggaactgattac
aaacattggccgcaaattgcacaatttgcccccagcgcttcagcgttcttcggaatgtcg
cgcattggcatggaagtcacaccttcgggaacgtggttgacctacacaggtgccatcaaa
ttggatgacaaagatccaaatttcaaagatcaagtcattttgctgaataagcatattgac
gcatacaaaacattcccaccaacagagcctaaaaaggacaaaaagaagaaggctgatgaa
actcaagccttaccgcagagacagaagaaacagcaaactgtgactcttcttcctgctgca
gatttggatgatttctccaaacaattgcaacaatccatgagcagtgctgactcaactcag
gcctaaactcatgcagaccacacaaggcagatgggctatataaacgttttcgcttttccg
tttacgatatatagtctactcttgtgcagaatgaattctcgtaactacatagcacaagta
gatgtagttaactttaatctcacatagcaatctttaatcagtgtgtaacattagggagga
cttgaaagagccaccacattttcaccgaggccacgcggagtacgatcgagtgtacagtga
acaatgctagggagagctgcctatatggaagagccctaatgtgtaaaattaattttagta
gtgctatccccatgtgattttaatagcttcttaggagaatgacaa
>hCoV-19/Cameroon/Yaounde-20V-59295/2020
aaaccaaccaactttcgatctcttgtagatctgttctctaaacgaactttaaaatctgtg
tggctgtcactcggctgcatgcttagtgcactcacgcagtataattaataactaattact
gtcgttgacaggacacgagtaactcgtctatcttctgcaggctgcttacggtttcgtccg
tgttgcagccgatcatcagcacatctaggttttgtccgggtgtgaccgaaaggtaagatg
gagagccttgtccctggtttcaacgagaaaacacacgtccaactcagtttgcctgtttta
caggttcgcgacgtgctcgtacgtggctttggagactccgtggaggaggtcttatcagag
gcacgtcaacatcttaaagatggcacttgtggcttagtagaagttgaaaaaggcgttttg
cctcaacttgaacagccctatgtgttcatcaaacgttcggatgctcgaactgcacctcat
ggtcatgttatggttgagctggtagcagaactcggaggcattcagtacggtcgtagtggt
gagacacttggtgtccttgtccctcatgtgggcgaaataccagtggcttaccgcaaggtt
cttcttcgtaagaacggtaataaaggagctggtggccatagttacggcgccgatctaaag
tcatttgacttaggcgacgagcttggcactgatccttatgaagattttcaagaaaactgg
aacactaaacatagcagtggtgttacccgtgaactcatgcgtgagcttaacggaggggca
tacactcgctatgtcgataacaacttctgtggccctgatggctaccctcttgagtgcatt
aaagaccttctagcacgtgctggtaaagcttcatgcactttgtccgaacaactggacttt
attgacactaagaggggtgtatacnnnnnnnnnnnnnnngatcatgaaattgcttggtac
acggaacgttctgaaaagagctatgaattgcagacaccttttgaaattaaattggcaaag
aaatttgacaccttcaatggggaatgtccaaattttgtatttcccttaaattccataatc
aagactattcaaccaagggttgaaaagaaaaagcttgatggctttatgggtagaattcga
tctgtctatccagttgcgtcaccaaatgaatgcaaccaaatgtgcctttcaactctcatg
aagtgtgatcattgtggtgaaacttcatggcagacgggcgattttgttaaagccacttgc
gaattttgtggcactgagaatttgactaaagaaggtgccactacttgtggttacttaccc
caaaatgctgttgttaaaatttattgtccagcatgtcacaattcagaagtaggacctgag
catagtcttgccgaataccataatgaatctggcttgaaaaccattcttcgtaagggtggt
cgcactattgcctttggaggctgtgtgttctcttatgttggttgccataacaagtgtgcc
tattgggttccacgtgctagcgctaacataggttgtaaccatacaggtgttgttggagaa
ggttccgaaggtcttaatgacaaccttcttgaaatactccaaaaagagaaagtcaacatc
aatattgttggtgactttaaacttaatgaagagatcgccattattttggcatctttttct
gcttccacaagtgcttttgtggaaactgtgaaaggtttggattataaagcattcaaacaa
attgttgaatcctgtggtaattttaaagttacaaaaggaaaagctaaaaaaggtgcctgg
aatattggtgaacagaaatcaatactgagtcctctttatgcatttgcatcagaggctgct
cgtgttgtacgatcaattttctcccgcactcttgaaactgctcaaaattctgtgcgtgtt
ttacagaaggccgctataacaatactagatggaatttcacagtattcactgagactcatt
gatgctatgatgttcacatctgatttggctactaacaatctagttgtaatggcttacatt
acaggtggtgttgttcagttgacttcgcagtggctaactaacatctttggcactgtttat
gaaaaactcaaacccgtccttgattggcttgaagagaagtttaaggaaggtgtagagttt
cttagagacggttgggaaattgttaaatttatctcaacctgtgcttgtgaaattgtcggt
ggacaaattgtcacctgtgcaaaggaaattaaggagagtgttcagacattctttaagctt
gtaaataaatttttggctttgtgtgctgactctatcattattggtggagctaaacttaaa
gccttgaatttaggtgaaacatttgtcacgcactcaaagggattgtacagaaagtgtgtt
aaatccagagaagaaactggcctactcatgcctctaaaagccccaaaagaaattatcttc
ttagagggagaaacacttcccacagaagtgttaacagaggaagttgtcttgaaaactggt
gatttacaaccattagaacaacctactagtgaagctgttgaagctccattggttggtaca
ccagtttgtattaacgggcttatgttgctcgaaatcaaagacacagaaaagtactgtgcc
cttgcacctaatatgatggtaacaaacaataccttcacactcaaaggcggtgcaccaaca
aaggttacttttggtgatgacactgtgatagaagtgcaaggttacaagagtgtgaatatc
acttttgaacttgatgaaaggattgataaagtacttaatgagaagtgctctgcctataca
gttgaactcggtacagaagtaaatgagttcgcctgtgttgtggcagatgctgtcataaaa
actttgcaaccagtatctgaattacttacaccactgggcattgatttagatgagtggagt
atggctacatactacttatttgatgagtctggtgagtttaaattggcttcacatatgtat
tgttctttttaccctccagatgnnnnnnnnnaagaaggtgattgtgaagaagaagagttt
gagccatcaactcaatatgagtatggtattgaagatgattaccaaggtaaacctttggaa
tttggtgccacttctgnnnnnnnnnnacctgaagaagagcaagaagaagattggttagat
gatgatagtcaacaaactgttggtcaacaagacggcagtgaggacaatcagacaactact
attcaaacaattgttgaggttcaacctcaattagagatggaacttacaccagttgttcag
actattgaagtgaatagtttnnnnnnnnntttaaaacttactgacaatgtatacattaaa
aatgcagacattgtggaagaagctaaaaaggtaaaaccaacagtggttgttnnnnnnnnn
nnnnnnnaccttaaacatggaggaggtgttgcaggagccttaaataaggctcctaacaat
gccatgcaagttgaatctgatgattacatagctactaatggaccacttaaagtgggtggt
agttgtgttttaagcggacacaatcttgctaaacactgtcttcatgttgtcggcccaaat
gttaacaaaggtgaagacattcaacttcttaagagtgcttatgaaaattttaatcagcac
gaagttctacttgcaccattattatcagctggtatttttggtgctgaccctatacattct
ttaagagtttgtgtagatactgttcgcacaaatgtctacttagctgtctttgataaaaat
ctctatgacaaacttgtttcaagctttttggaaatgaagagtgaaaagcaagttgaacaa
aagatcgctgagattcctaaagaggaagttaagccatttataactgaaagtaaaccttca
gttgaacagagaaaacaagatgataagaaaatcaaagcttgtgttgaagaagttacaaca
actctggaagaaattaagttcctcacagaaaacttgttactttatattgacattaatggc
aatcttcatccagattctgccactcttgttagtgatattgacatcactttcttaaagaaa
gatgctccatatatagtgggtgatgttgttcaagagggtgttttaactgctgtggttata
cctactaaaaaggctggtggcactactgaaatgctagcgaaagctttgagaaaagtgcca
acagacaattatataaccacttacccgggtcagggtttaaatggttacactgtagaggag
gcaaagacagtgcttaaaaagnnnnnnnnnnnnnnnnnnnnnnnnnnnnnnnnnnnnnnn
nnnnnnnnnnnnnnnnnnnnnnnnnctgtttcttggaatttgcgagaaatgcttgcacat
gcagaagaaacacgcaaattaatgcctgtcnnnnnnnnnnnnnnnnnnnnagtttcnact
atacagnnnnnnnnnnnnnnnnttaaaatacaagagggtgtggttgattatggtgctaga
ttttacttttacaccagtaaaacaactgtagcgtcacttatcaacacacttaacgatcta
aatgaaactcttgttacaatgccacttggctatgtaacacatggcttaaatttggaagaa
gctgctcggtatatgagatctctcaaagtgccagctacagtttctgtttcttcacctgat
gctgttacagcgtataatggttatcttacttcttcttctaaaacacctgaagaacatttt
attgaaaccatctcacttgctggttcctataaagattggtcctattctggacaatctaca
caactaggtatagaatttcttaagagaggtgataaaagtgtatattacactagtaatcct
accacattccacctagatggtgaagttatcacctttgacaatcttaagacacttctttct
ttgagagaagtgaggactattaaggtgtttacaacagtagacaacattaacctccacacg
caagttgtggacatgtcaatgacatatggacaacagtttggtccaacttatttggatgga
gctgatgttactaaaataaaacctcataattcacatgaaggtaaaacattttatgtttta
cctaatgatgacactctacgtgttgaggcttttgagtactaccacacaactgatcctagt
tttctgggtaggtacatgtcagcattaaatcacactaaaaagtggaaatacccacaagtt
aatggtttaacttctattaaatgggcagataacaactgttatcttgccactgcattgtta
acactccaacaaatagagttgaagtttaatccacctgctctacaagatgcttattacaga
gcaagggctggtgaagctgctaacttttgtgcacttatcttagcctactgtaataagaca
gtaggtgagttaggtgatgttagagaaacaatgagttacttgtttcaacatgccaattta
gattcttgcaaaagagtcttgaatgtggtgtgtaaaacttgtggacaacagcagacaacc
cttaagggtgtagaagctgttatgtacatgggcacactttcttatgaacaatttaagaaa
ggtgttcagataccttgtacgtgtggtaaacaagctacaaaatatctagtacaacaggag
tcaccttttgttatgatgtcagcaccacctgctcagtatgaacttaagcatggtacattt
acttgtgctagtgagtacactggtaattaccagtgtggtcactataaacatataacttct
aaagaaactttgtattgcatagacggtgctttacttacaaagtcctcagaatacaaaggt
cctattacggatgttttctacaaagaaaacagttacacaacaaccataaaaccagttact
tataaattggatggtgttgnnnnnnnnnnnnnnnnnnnnnnnnnnnnnnnnnnnnnnnnn
nnnnnnnnnnnnnnnnnnnnnnnnnnnnnnnnnnnnnnnnnnnnnnnnnnnnnnnnnnnn
nnnnnnnnnnnnnnnnnnnnnnnnnnnnnnnnnnnnnnnnnnnnnnnnnnnnnnnnnnnn
aaccagttaactggttataagaaacctgcttcaagagagcttaaagttacatttttccct
gacttaaatggtgatgtggtggctattgattataaacactacacaccctcttttaagaaa
ggagctaaattgttacataaacctattgtttggcatgttaacaatgcaactaataaagcc
acgtataaaccaaatacctggtgtatacgttgtctttggagcacaaaaccagttgaaaca
tcaaattcgtttgatgtactgaagtcagaggacgcgcagggaatggataatcttgcctgc
gaagatctaaaaccagtctctgaagaagtagtggaaaatcctaccatacagaaagacgtt
cttgagtgtaatgtgaaaactaccgaagttgtaggagacatnnnnnnnnnnnnnnnnnnn
nnnnnnnnnnnnnnnnnnnnnnnnnnnnnnnnnnnnnnnnnnnnnnnnnnnnnnnnnnnn
nnnnnnnnnnnnnnnnnnnnnnnnnnnnnnnnnnnnnnnnnnnnnnnnnnnnnnnnnnnn
nnnnnnnnnnnnnnnnnnnnnnctgttaatagtgtcccttgggatactatagctaattat
gctaagccttttcttaacaaagttgttagtacnnnnnnnnnnnnnnnnnnnnnnnnnnnn
nnnnnnnnnnnnnnnnnnnnnnnnnnnnnnnnnnnnnnnnnnnnnnnnnnnnnnnnnnnn
nnnnnnnnnnnnnnnnnnnnnnnnnnnnnnnnnnnnnnnnnnnnnnnnnnnnnnnnnnnn
nnnnnnnnnnnnnnnnnnnnnnnnnnnnnnnnnnnnnnnnnnnnnnnnnnnnnnnnnnnn
nnnnnnnnnnnnnnnnnnnnnnnnnnnnnnnnnnnnnnnnnnnnnnnnnnnnnnnnnnnn
tctttaatctactcaaccgctgctttaggtgttttaatgtctaatttaggcatgccttct
tactgtactggttacagagaaggctatttgaactctactaatgtcactattgcaacctac
tgtactggttctataccttgtagtgtttgtcttagtggtttagattctttagacacctat
ccttctttagnnnnnnnnnnnnnnnnnnnnncatcttttaaatgggatttaactgnnnnn
nnnnnnnnnnnnnnnnnnnnnnnnnnnnnnnnnnnnnnnnnnnnnnnnnnnnnngtactt
ggattgnnnnnnnnnnnnnnnnnnnnnnnnnnnnnnnnnnnnnnnnnnnnnnnnnnnnnn
nnnnnnnnnnnnnnnnnnnnnnnnnnnnnnnnnnnnnnnnnnnnnnnnnnnnnnnnnnnn
nnnnngtacatcttctttgcatcattttattatgtatggaaaagttatgtgcatgttgta
gacggttgtaattcatcaacttgtatgatgtgttacaaacgtaatagagcaacaagagtc
gaatgtacaactattgttaatggtgttagaaggtccttttatgtctatgctaatggaggt
aaaggcttttgcaaactacacaattggaattgtgttaattgtgatacattctgtgctggt
agtacatttattagtgatgaagttgcgagagacttgtcactacagtttaaaagaccaata
aatcctactgaccagtcntcttacatcgttgatagtgttacagtgannnnnnnnnnnnnn
nnnnnnnnnnnnnnnnnnnnnnnnnnnnnnnnnnnnnnnnnncattctctctctcatttn
nnnnnnnnnnnnnnnnnnnnnnnnnnnnncactaaaggttcatnnnnnnnnnnnnnnnnn
nnnnntgatggtaaatcaaaatgtgaagaatcatctgcaaaatcagcgtctgtttactac
agtcagcttatgtgtcaacctatactgttactagatcaggcattagtgtctgatgttggt
gatagtgcggaagttgcagttaaaatgtttgatgcttacgttaatacgttttcatcaact
tttaacgtaccaatggaaaaactcaaaacactagttgcaactgcagaagctgaacttgca
aagaatgtgtccttagacaatgtcttatctacttttatttcagcagctcggcaagggttt
gttgattcagatgtagaaactaaagatgttgttgaatgtcttaaattgtcacatcaatct
gacatagaagttactggcgatagttgtaataactatatgctcacctataacaaagttgaa
aacatgacaccccgtgaccttggtgcttgtattgactgtagtgcgcgtcatattaatgcg
caggtagcaaannnnnnnnnnnnnnnnnngnnnnngaacgttaaagatttcatgtcattg
tctgaacaactacgaaaacaaatacgtagtgctgctaaaaagaataacttaccttttaag
ttgacatgtgcaactannagacaagttgttaatgttgtaacaacaaagatagcacttaag
ggtggtaaaattgttaataattggttnnnnnnnnnnattaaagttacacttgtgttcctt
tttgttgctgctattttctatttaataacacctgttcatgtcatgtctaaacatactgac
ttttcaagtgaaatcataggatacaaggctattgatggtggtgtcactcgtgacatagca
tctacagatacttgttttgctaacaaacatgctgattttgacacatggtttagccagcgt
ggtggtagttatactaatgacaaagcttgcccattgattgctgcagtcataacaagagaa
gtgggttttgtcgtgcctggtttgcctggcacgatattacgcacaactaatggtgacttt
ttgcatttcttacctagagtttttagtgcagttggtaacatctgttacacaccatcaaaa
cttatagagtacactgactttgcaacatcagcttgtgttttggctgctgaatgtacaatt
tttaaagatgcttctggtaagccagtaccatattgttatgataccaatgtactagaaggt
tctgttgcttatgaaagtttacgccctgacacacgttatgtgctcatggatggctctatt
attcaatttcctaacacctaccttgaaggttctgttagagtggtaacaacttttgattct
gagtactgtaggcacggcacttgtgaaagatcagaagctggtgtttgtgtatctactagt
ggtagatgggtacttaacaatgattattacagatctttaccaggagttttctgtggtgta
gatgctgtaaatttacttactaatatgtttacaccactaattcaacctattggtgctttg
gacatatcagcatctatagtagctggtggtattgtagctatcgtagtaacatgccttgcc
tactattttatgaggtttagaagagcttttggtgaatacagtcatgtagttgcctttaat
actttactattccttatgtcattcactgtactctgtttaacaccagtttactcattctta
cctggtgtttattctgttatttacttgtacttgacattttatcttactaatgatgtttct
tttttagcacatattcngtggatggttatgttcacacctttagtacctttctggataaca
attgcttatatcatttgtatttccacaaagcatttctattggttctttagtaattaccta
aagagacgtgtagtctttaatggtgtttcctttagtacttttgaagaagctgcgctgtgc
acctttttgttaaataaagaaatgtatctaaagttgcgtagtgatgtgctattacctctt
acgcaatataatagatacttagctctttataataagtacaagtattttagtggagcaatg
gatacaactagctacagagaagctgcttgttgtcatctcgcaaaggctctcaatgacttc
agtaactcaggttctgatgttctttaccaaccaccacaaacctctatcacctcagctgtt
ttgcagagtggttttagaaaaatggcattcccatctggtaaagttgagagttgtatggta
caagtaacttgtggtacaactacacttaacggtctttggcttgatgacgtagtttactgt
ccaagacatgtgatctgcacctctgaagacatgcttaaccctaattatgaagatttactc
attcgtaagtctaatcataatttcttggtacaggctggtaatgttcaactcagggttatt
ggacattctatgcaaaattgtgtacttaagcttaaggttgatacagccaatcctaagaca
cctaagtataagtttgttcgcattcaaccaggacagactttttcagtgttagcttgttac
aatggttcaccatctggtgtttaccaatgtgctatgaggcccaatttcactattaagggt
tcattccttaatggttcatgtggtagtgttggttttaacatagattatgactgtgtctct
ttttgttacatgcaccatatggaattaccaactggagttcatgctggcacagacttagaa
ggtaacttttatggaccttttgttgacaggcaaacagcacaagcagctggtacggacaca
actattacagttaatgttttagcttggttgtacgctgctgttataaatggagacaggtgg
tttctcaatcgatttaccacaactcttaatgactttaaccttgtggctatgaagtacaat
tatgaacctctaacacaagaccatgttgacatactaggacctctttctgctcaaactgga
attgccgttttagatatgtgtgcttcattaaaagaattactgcaaaatggtatgaatgga
cgtaccatattgggtagtgctttattagaagatgaatttacaccttttgatgttgttaga
caatgctcaggtgttactttccaaagtgcagtgaaaagaacaatcaagggtacacaccac
tggttgttactcacaattttgacttcacttttagttttagtccagagtactcaatggtct
ttgttcttttttttgtatgaaaatgcctttttaccttttgctatgggtattattgctatg
tctgcttttgcaatgatgtttgtcaaacataagcatgcatttctctgtttgtttttgtta
ccttctcttgccactgtagcttattttaatatggtctatatgcctgctagttgggtgatg
cgtattatgacatggttggatatggttgatactagtttgtctggttttaagctaaaagac
tgtgttatgtatgcatcagctgtagtgttactaatccttatgacagcaagaactgtgtat
gatgatggtgctaggagagtgtggacacttatgaatgtcttgacactcgtttataaagtt
tattatggtaatgctttagatcaagccatttccatgtgggctcttataatctctgttact
tctaactactcaggtgtagttacaactgtcatgtttttggccagaggtattgtttttatg
tgtgttgagtattgccctattttcttcataactggtaatacacttcagtgtataatgcta
gtttattgtttcttaggctatttttgtacttgttactttggcctcttttgtttactcaac
cgctactttagactgactcttggtgtttatgattacttagtttctacacaggagtttaga
tatatgnnnnnacagggnnnnnnnnnnnnnnnnnnnnnnnnnnnnnnnnnnnnnnnnnnn
nnnnnnnnnnnnnnnnnnnnnnnnnnnnnnnnnnnnnaagtagccactgtacagtctaaa
atgtcagatgtaaagtgcacatcagtagtcttactctcagttttgcaacaactcagagta
gaatcatcatctaaattgtgggctcaatgtgtccagttacacaatgacattctcttagct
aaagatactactgaagcctttgaaaaaatggtttcactactttctgttttgctttccatg
cagggtgctgtagacataaacaagctttgtgaagaaatgctggacaacagggcaacctta
caagctatagcctcagagtttagttctcttccatcatatgcagcttttgctactgctcaa
gaagcttatgagcaggctgttgctaatggtgattctgaagttgttcttaaaaagttgaag
aagtctttgaatgtggctaaatctgaatttgaccgtgatgcagccatgcaacgtaagttg
gaaaagatggctgatcaagctatgacccaaatgtataaacaggctagatctgaggacaag
agggcaaaagttactagtgctatgcagacaatgcttttcactatgcttagaaagttggat
aatgatgcactcaacaacattatcaacaatgcaagagatggttgtgttcccttgaacata
atacctcttacaacagcagccaaactaatggttgtcataccagactataacacatataaa
aatacgtgtgatggtacaacatttacttatgcatcagcattgtgggaaatccaacaggtt
gtagatgcagatagtaaaattgttcaacttagtgaaattagtatggacaattcacctaat
ttagcatggcctcttattgtaacagctttaagggccaattctgctgtcaaattacagaat
aatgagcttagtcctgttgcactacgacagatgtcttgtgctgccggtactacacaaact
gcttgcactgatgacaatgcgttagcttactacaacacaacaaagggaggtaggtttgta
cttgcactgttatccnnnnnnnnnnnnnnnnnnnnnnnnnnnnnnnnnnnnnnnnnnnnn
nnnnnnnnnnnnnnnnnnnnnnnnnnnnnnnnnnnnnnnnnnnnnnnnnnnnnnnnnnnn
nnnnnnnnnnnnnnnnnnnnnnnnnnnnnnnnnnnnnnnnnnnnnnnnnnnnnaggtatg
gtacttggtagnnnnnnnnncacagtacgtctacaagctggtaatgcaacagaagtgcct
gccaattcaactgtattatctttctgtgcttttgctgtagatgctgctaaagcttacaaa
gattatctagctagtgggggacaaccaatcactaattgtgttaagatgttgtgtacacac
actggtactggtcaggcaataacagttacaccggaagccaatatggatcaagaatccttt
ggtggtgcatcgtgttgtctgtactgccgttgccacatagatcatccaaatcctaaagga
ttttgtgacttaaaaggtaagtatgtacaaatacctacaacttgtgctaatgaccctgtg
ggttttacacttaaaaacacagtctgtaccgtctgcggtatgtggaaaggttatggctgt
agttgtgatcaactccgcgaacccatgcttcagtcagctgatgcacaatcgtttttaaac
gggtttgcggtgtaagtgcagcccgtcttacaccgtgcggcacaggcactagtactgatg
tcgtatatagggcttttgacatctacaatgataaagtagctggttttgctaaattcctaa
aaactaattgttgtcgcttccaagaaaaggacgaagatgacaatttaattgattcttact
ttgtagttaagagacacactttctcnnnctaccaacatgaagaaacaatttataatnnnc
ttaaggattgtccagctgttgctaaacatgacttctttaagtttagaatagacggtgaca
tggtaccacatatatcacgtcaacgtcttactaaatacacaatggcagacctcgtctatg
ctttaaggcattttgatgaaggtaattgnnnnnnnnnnnnnnnnnnnnnnnnnnnnnnnn
nnnnnngtgatgatgattatttcaataaaaaggactggtatgattttgtagaaaacccag
atatattacgcgtatacgccaacttaggtgaacgtgtacgccaagctttgttaaaaacag
tacaattctgtgatgccatgcgaaatgctggtattgttggtgtactgacattagataatc
aagatctcaatggtaactggtatgatttcggtgatttcatacaaaccacgccaggtagtg
gagttcctgttgtagattcttattattcattgttaatgcctatattaaccttgaccaggg
ctttaactgcagagtcacatgttgacactgacttaacaaagccttacattaagtgggatt
tgttaaaatatgacttcacggaagagaggttannnnnnnnnnnnnnnnnnnnnnnnnnnn
nnnnnnnnnnnnnnnnnnnnnnnnnnnnnnnnnnnnnggntgacagatgcattctgcatt
gtgcaaactttaatgttttattctctacagtgttcccacttacaagttttggaccactag
tgagaaaaatatttgttgatggtgttccatttgtagtttcaactggataccacttcagag
agctaggtgttgtacataatcaggacgtaaacttacatagctctagacttagttttaagg
aattacttgtgtatgctgctgaccctgctatgcacgctgcttctggtaatctattactag
ataaacgcactacgtgcttttcagtagctgcacttactaacaatgttgcttttcaaacnn
nnnnnnnnnnnnnnnnnnnnnnnnnnnnnnnnnnnnnnnnnnngtctaagggtttcttta
aggaaggaagttctgttgaattaaaacacttcttctttgctcaggatggtaatgctgcta
tcagcgattatgactactatcgttnnnnnnnnnnnnnnnnnnnnnnnntcagacaactac
tatttgtagttgaagttgttgataagtactttgattgttacgatggtggctgtattaatg
ctaaccaagtcatcgtcaacaacctagacaaatcagctggttttccatttaataaatggg
gtaaggctagactttattatgattcaatgagttatgaggatcaagatgcacttttcgcat
atacaaaacgtaatgtcatccctactataactcaaatgaatcttaagtatgccattagtg
caaagaatagagctcgcaccgtagctggtgtctctatctgtagtactatgaccaatagac
agtttcatcaaaaattattgaaatcaatagccgccactagaggagctactgtagtaattg
gaacaagcaaattctatggtggttggcacaacatgttaaaaactgtttatagtgatgtag
aaaaccctcaccttatgggttgggattatcctaaatgtgatagagccatgcctaacatgc
ttagaattatggcctcacttgttcttgctcgcaaacatacaacgtgttgtagcttgtcac
accgtttctatagattagctaatgagtgtgctcaagtattgagtgaaatggtcatgtgtg
gcggttcactatatgttaaaccaggtggaacctcatcaggagatgccacaactgcttatg
ctaatagtgtttttaacatttgtcaagctgtcacggccaatgttaatgcacttttatcta
ctgatgnnnnnnnnnnnnnnnnnnnnnnnnnnnnnnnnnnnnnnnnnnnnnnnnnnnnnn
nnnnnnnnnnnnatagagatgttgacacagactttgtgaatgagttttacgcatatttgc
gtaaacatttctcaatgatgatactctctgacgatgctgttgtgtgtttcaatagcactt
atgcatctcaaggtctagtggctagcataaagaactttaagtcagttctttattatcaaa
acaatgtttttatgtctgaagcaaaatgttggactgagactgaccttactaaaggacctc
atgaattttgctctcaacatacaatgctagttaaacagggtgatgattatgtgtaccttc
cttacccagatccatcaagaatcctaggggccggctgttttgtagatgatatcgtaaaaa
cagatggtacacttatgattgaacggttcgtgtctttagctatagatgcttacccactta
ctaaacatcctaatcaggagtatgctgatgtctttcatttgtacttacaatacataagaa
agctacatgatgagttaacaggacacatgttagacatgtattctgttatgcttactaatg
ataacacttcaaggtattgggaacctgagttttatgaggctatgtacacaccgcatacag
tcttacaggctgttggggcttgtgttctttgcaattcacagacttcattaagatgtggtg
cttgcatacgtagaccattcttatgttgtaaatgctgttacgaccatgtcatatcaacat
cacataaattagtcttgtctgttaatccgtatgtttgcaatgctccaggttgtgatgtca
cagatgtgactcaactttacttaggaggtatgagctattattgtaaatcacataaaccac
ccattagttttccattgtgtgctaatggacaagtttttggtttatataaaaatacatgtg
ttggtagcgataatgttactgactttaatgcaattgcaacatgtgactggacaaatgctg
gtgattacattttagctaacacctgtactgaaagactcaagctttttgcagcagaaacgc
tcaaagctactgaggagacatttaaactgtcttatggtattgctactgtacgtgaagtgc
tgtctgacagagaattacatctttcatggnnnnnnnnnnnnnnnnnnnnnnnnnnnnnnn
nnnnnnnnnnnnnnnnnnnnnnnnnnnnnnnnnnnnnnnnnnnngtacaaataggagagt
acacctttgaaaaaggtgactatggtgatgctgttgtttaccgaggtacaacaacttaca
aattaaatgttggtgattattttgtgctgacatcacatacagtaatgccattaagtgcac
ctacactagtgccacaagagcactatgttagaattactggcttatacccaacactcaata
tctcagatgagttttctagcaatgttgcaaattatcaaaaggttggtatgcaaaagtatt
ctacactccagggaccacctggtactggtaagagtcattttgctattggcctagctctct
actacccttctgctcgcatagtgtatacagcttgctctcatgccgctgttgatgcactat
gtgagaaggcattaaaatatttgcctatagataaatgtagtagaattatacctgcacgtg
ctcgtgtagagtgttttgataaattcaaagtgaattcaacattagaacagtatgtctttt
gtactgtaaatgcattgcctgagacgacagcagatatagttgtctttgatgaaatttcaa
tggccacaaattatgatttgagtgttgtcaatgccagattacgtgctaagcactatgtgt
acattggcgaccctgctcaattacctgcaccacgcacattgctaactaagggcacactag
aaccagaatatttcaattcagtgtgtagacttatgaaaactataggtccagacatgttcc
tcggaacttgtcggcgttgtcctgctgaaattgttgacactgtgagtgctttggtttatg
ataataagcttaaagcacataaagacaaatcagctcaatgctttaaaatgttttataagg
gtgttatcacgcatgatgtttcatctgcaattaacaggccacaaataggcgtggtaagag
aattccttacacgtaaccctgcttggagaaaagctgtctttattncaccttataattcac
agaatgctgtagcctcaaagattttgggactaccaactcaaactgttgatnnnnnacagg
gctcagaatatgactatgtcatattcactcaaaccactgaaacagctcactcttgtaatg
taaacagatttaatgttgctattaccagagcaaaagtaggcatacttnnnnnnnnnnnnn
nnnnnnnnnnntatganaagttgcaatttacaagtcttgaaattccacgtaggaatgtgg
caactttacaagctgaaaatgtaacaggactctttaaagattgtagtaaggtaatcactg
ggttacatcctacacaggcacctacacacctcagtgttgacactaaattcaaaactgaag
gtttatgtgnngacatannnnnnnnnnnnnnnnnnnnnnnnnnnnnnnnnnnnntcnnnn
nnnnnnnnnnnnnnnnnnnnnnnnnnnttaatggttaccctaacatgtttatnnnnnncg
aagaagctataagacatgtacgtgcatggattggcttcgatgtcgaggggtgtcatgcta
ctagagaagctgttggtaccaatttacctttacagctaggtttttctacaggtgttaacc
tagttgctgtacctacaggttatgttgatacacctaataatacagatttttccagagtta
gtgctaaaccaccgcctggagatcaatnnnnnnnnnnnntaccacttatgtacaaaggac
ttccttggaatgtnnnnnnnnnnnnnnnnnnnnnnnnnnnnnnnnnnncacttaanaatc
tctctgacagagtcgtatttgtcttatgggcacatggctttgagttgacatctatgaagt
attttgtgaaaataggacctgagcgcacctgttgtctatgtgatagacgtgccacatgct
tttccactgcttcagacacttatgcctgttggcatcattctattggatttgattacgtct
ataatccgtttatgattgatgttcaacaatggggttttacaggtaacctacaaagcaacc
atgatctgtattgtcaagtccatggtaatgcacatgtagctagttgtgatgcaatcatga
ctaggtgtctagctgtccacgagtgctttgttaagcgtgttgactggactattgaatatc
ctataattggtgatgaactgaagattaatgcggcttgtagaaaggttcaacacatggttg
ttaaagctgcattattagcagacaaattcccagttcttcatgacattggtaaccctaaag
ctattaagtgtgtacctcaagctgatgtagaatggaagttctatgatgcacagccttgta
gtgacaaagcttataaaatagaagaattattctattcttatgccacacattctgacaaat
tcacagatggtgtatgcctattttggaattgcaatgtcgatagatatcctgctaattcca
ttgtttgtagatttgacactagagtgctatctaaccttaacttgcctggttgtgatggtg
gcagtttgtatgtaaataaacatgcattccacacaccagcttttgataaaagtgcttttg
ttaatttaaaacaattaccatttttctattactctgacagtccatgtgagtctcatggaa
aacaagtagtgtcagatatagattatgtaccactaaagtctgctacgtgtataacacgtt
gcaatttaggtggtgctgtctgtagacatcatgctaatgagtacagattgtatctcgatg
cttataacatgatgatctcagctggctttagcttgtgggtttacaaacaatttgatactt
ataacctctggaacacttttacaagacttcagagtttagaaaatgtggcttttaatgttg
taaataagggacactttgatggacaacagggtgaagtaccagtttctatcattaataaca
ctgtttacacaaaagttgatggtgttgatgtagaattgtttgaaaataaaacaacattac
ctgttaatgtagcatttgagctttgggctaagcgcaacattaaaccagtaccagaggtga
aaatactcaataatttgggtgtggacattgctgctaatactgtgatctgggactacaaaa
gagatgctccagcacatatatctactattggtgtttgttctatgactgacatagccaaga
aaccaactgaaacgatttgtgcaccactcactgtcttttttgatggtagagttgatggtc
aagtagacttatttagaaatgcccgtaatggtgttcttattacagaaggtagtgttaaag
gnnnnnnnnnnnnnnnnnnnnnnnnnnnnnnnnnnnnnnnnnnnnnnnnnnnnnnnnnnn
nnnnnnnnnnnnnnnnnnnnnnnnnnnnnnnnnnnnnnnnnnnnnnnnnnnnnnnnntac
ctgaaacnnactttactcagagtagaaatttacaagaatttaaacccaggagtcaaatgg
aaattgatttcttagaattagttatggatgaattcattgaacggtataaattagaaggct
atgccttcgaacatatcgtttatggagattttagtcatagtcagttaggtggtttacatc
tactgattggactagctaaacgttttaaggaatcaccttttgaattagaagattttattc
ctatggacagtacagttaaaaactatttcataacagatgcgcaaacaggttcatctaagt
gnntgtgttcnnnnnnnnnnnnnnnnnnnnnnnnnnnnnnnnnnnnnnnnnnnnnnnnnn
nnnnnnctgtagtttctaaggttgtcaaagtgactattgactatacagaaatttcattta
tgctttggtgtaaagatggccatgtagaaacattttacccaaaattacaatctagtcaag
cgtggcaaccgggtgttgctatgcctaatctttacaaaatgcaaagaatgctattagaaa
agtgtgaccttcaaaattatggtgatagtgcaacattacctaaaggcataatgatgaatg
tcgcaaaatatactcaantgtgtnnnnnnnnnnnnnnnnnnnnnnnnnnnnnnnnnnnnn
nnnnnnnnnnnatacattttggtgctggttctgataaaggagttgcaccaggtacagnng
ttttaagacagtggttgcctacgggtacgctgcttgtcgattcagatcttaatgactttg
tctctgatgcagattcaactttgattggtgattgtgcaactgtacatacagctaataaat
gggatctcattattagtgatatgtacnnnnnnnnnnnnnnnnnnnnnnnnnnnnnnnnnn
nnnnnnnnnnnnnnnnnnnnnnnnnnnnnnnnnnnnnnnnnnnnnnnnnnnnnnnnnnnn
nnnnnnnnnnnnnnnnnnngataacagaacattcttggaatgctgatctttataagctca
tgggacacttcgcatggtggacagcctttgttactaatgtgaatgcgtcatcatctgaag
catttttaattggatgtaattatcttggcaaaccacgcgaacaaatagatggttatgtca
nnnnnnnaaattacatattttggaggaatacaaatccaattcagttgtcttcctattctt
tatttgacatgagtaaatttccccttaaattaaggggtactgctgttatgtctttaaaag
aaggtcaaatcaatgatatgattttatcnnnnnnnnnnnnnnnnnnnnnnnnnnnnnnnn
nnnnnnnnnnnnnnnnnnnnnnnnnnnnnnnnnnnnnnnnnnnnnnnnnnnnnnnnnnnn
nnnnnnnnnnnnnnnnnnnnnnnnnnnnnnnnnnnnnnnnnnnnnnnnnnnnnnnnnnnn
caattaccccctgcatacactaattctttcacacgtggtgtttatnnnnnngacaaagtt
ttcagatcctcagttttacattcaactcaggacttgttcttacctttcttttccaatgtt
acttggttccatgctatacatgtctctgggaccaatggtactaagaggtttgataaccct
gtcctaccatttaatgatggtgtttattttgcttccactgagaagtctaacataataaga
ggctggatttttggtactactttagattcgaagacccagtccctacttattgttaatnnn
nnnnnnnnnnnnnttattaaagtctgtgaatttcaattttgtaatgatccatttttgggt
gtttattaccacaaaaacaacaaaagttggatggaaagtgagttcagagtttattctagt
gcgaataattgcactttnnnnnnnnnnnnnnnnnnnnnnnnnnnnnnnnnnnnnnnnnnn
nnnnnnnnnnnnnnnnnnnnnnnnnnnnnnnnnnnnnnnnnnnnnnnnnnnnnnnnnnna
atatattctaagcacacgcctattaatttagtgcgtgatctccctcagggtttttcggct
ttagaaccattggtagatttgccaataggtattaacatcactaggtttcaaactttactt
gctttacatagaagttatttgactcctggtgattcttcttcaggttggacagctggtgct
gcagcttattatgtgggttatcttcaacctaggacnnnnnnnnnnnnnnnnnnnnnnnnn
nnaaccattacagatgctgtagactgtgcacttgaccctctctcagaaacaaagtgtacg
ttgaaatnnnnnnnnnnnnnnnnnnnnnnnnnnnnnnnnnnnnnnnnnnnnnnnnnnnnn
nnnnnatctattgttagatttcctaatattacaaacttgtgcccttttggtgaagttttt
aacgccaccagatttgcatctgtttatgcttggaacaggaagagaatcagcaactgtgtt
gctgattattctgtcctatataattccgcatcattttccacttttaagtgttatggagtg
tctcctactaaattaaatgatctctgctttactaatgtctatgcagattcatttgtaatt
agaggtgatgaagtcagacaaatcgctccagggcaaactggaaagattgctgattataat
tataaattaccagatgattttacaggctgcgttatagcttggaattctaacaatcttgat
tctaaggttggtggtaattataattacctgtatagattgtttaggaagtctaatctcaaa
ccttttgagagagatatttcaactgaaatctatcaggccggtagcacaccttgtaatggt
gttgaaggttttaattgttactttcctttacaatcatatggtttccaacccactaatggt
gttggttaccaaccatacagagtagtagtactttcttttgaacttctacatgcaccagca
actgtttgtggacctaaaaagtctactaatttggttaaaaacaaatgtgtcaatttcaac
ttcaatggtttaacaggcacaggtgttcttactgagtctaacaaaaagtttctgcctttc
caacaatttggcagagacattgctgacactactgatgctgtccgtgatccacagacactt
gagattcttgacattacaccatgttcttttggtggtgtcagtgttataacaccaggaaca
aatacttctaaccaggttgctgttctttatcagggtgttaactgcacagaagtccctttt
gctattcatgcagatcaacttactcctacttggcgtgtttattctacaggttctaatgtt
tttcaaacacgtgcaggctgtttaataggggctgaacatgtcaacaactcatatgagtgt
gacatacccattggtgcaggtatatgcgctagttatcagactcagactaattctcatcgg
cgggcacgtagtgtagctagtcaatccatcattgcctacactatgtcacttggtgcagaa
aattcagttgcttactctaataactctattgccatacccacaaattttactattagtgtt
actacagaaattctaccagtgtctatgaccaagacatcagtagattgtacaatgtacatt
tgtggtgattcaactgaatgcagcaatcttttgttgcaatatggcagtttttgtacacnn
nnnnnnnnnnnnnnnnnnnnnnnnnnnntnnnnnnagacaaaaacacccaagaagttttt
gcacaagtcaaannnnnnnnnnnnnnnnnnnnnnnnnnnnnnnnnnntggttttaatttt
tcacaaatannnnnnnnnnnnnnnnnnnnaagcaagaggtcatttattgaagatctactt
ttcaacaaagtgacacttgcagatgctggcttcatcaaacaatatggtgattgccttggt
gatattgctgctagagacctcatttgtgcacaaaagtttaacggccttactgttttgcca
cctttgctcacagatgaaatgattgctcaatacacttctgcactgttagcgggtacaatc
acttctggttggacctttggtgcaggtgctgcattacaaataccatttgctatgcaaatg
gcttataggtttaatggtattggagttacacagaatgttctctatgagaaccaaaaattg
attgccaaccaatttaatagtgctattggcaaaattcaagactcactttcttccacagca
agtgcacttggaaaacttcaagatgtggtcaaccaaaatgcacaagctttaaacacgctt
gttaaacaacttagctccaattttggtgcaatttcaagtgttttaaatgatatcctttca
cgtcttgacaaagttgaggctgaagtgcaaattgataggttgatcacaggcagacttcaa
agtttgcagacatatgtgactcaacaattaattagagctgcagaaatcagagcttctgct
aatcttgctgctactaaaatgtcagagtgtgtacttggacaatcaaaaagagttgatttt
tgtggaaagggctatcatcttatgtccttccctcagtcagcacctcatggtgtagtcttc
ttgcatgtgacttatgtccctgcacaagaaaagaacttcacaactgctcctgccatttgt
catgatggaaaagcacactttcctcgtgaaggtgtctttgtttcaaatggcacacactgg
tttgtaacacaaaggaatttttatgaaccacaaatcattactacagacaacacatttgtg
tctggtaactgtgatgttgtaataggnnnnnnnnnnnnnnnnnnnnnnnnnnnnnnnnnn
nnnnnnnnnnnnnnnnnnnnnnnnnnnnnnnnnnnnnnnnnnnnnnnnnnnnnnnnnnnn
nnnnnnnnnnnnnnnnnnnnnnnnnnnnnnnnnnnnnnnnnnnnnnnnnnnnnnnnnnnn
nnnnnnnnnnnnnnnnnnnnnnnnnnnnnnnnnnnnnnnnnnnnnnnnnnnnnnnnnnnn
cttggaaagtatgagcagtatataaaatggccatggtacatttggctaggttttatagct
ggcttgattgccatagtaatggtgacaattatgctttgctgtatgaccagttgctgtagt
tgtctcaagggctgttgttcttgtggatcctgctgcaaatttgatgaagacgactctgag
ccagtgctcaaaggagtcaaattacattacacataaacgaacttatggatttgtttatga
gaatcttcacaattggaactgtaactttgaagcaaggtgaaatcaaggatgctactcctt
cagattttgttcgcgctactgcaacgataccgatacaagcctcactccctttcggatggc
ttattgttggcgttgcacttcttgctgtttttcagagcgcttccaaaatcataaccctca
aaaagagatggcaactagcactctccaagggtgttcactttgtttgcaacttgctgttgt
tgtttgtaacagtttactcacaccttttgctcgttgctgctggccttgaagccccttttc
tctatctttatgctttagtctacttcttgcagagtataaacnnnnnaagaataataatga
ggctttggctttgctggaaatgccgttccaaaaacccattactttatgatgccaactatt
ttctttgctggcatactaattgttacgactattgtataccttacaatagtgtaacttctt
caattgtcattacttcaggtgatggcacaacaagtcctatttctgaacatgactaccaga
ttggtggttatactgaaaaatgggaatctggagtaaaagactgtgttgtattacacagtt
acttcacttcagactattaccagctgtactcaactcaattgagtacagacattggtgttg
aacatgttaccttcttcatctacaataaaattgttgatgagcctgaagaacatgtccaaa
ttcacacaatcgacggttcatccggagttgttaatccagtaatggaaccaatttatgatg
aaccgacgacgactactagcgtgcctttgtaagcacaagctgatgagtacgaacttatgt
actcattcgtttcggaagagacaggtacgttaatagttaatagcgtacttctttttcttg
ctttcgtggtattcttgctagttacactagccatccttactgcgcttcgattgtgtgcgt
actgctgcaatattgttaacgtgagtcttgtaaaaccttctttttacgtttactctcgtg
ttaaaaatctgaattcttctagagttcctgatctnnnnnnnnnnnnnnnnnnnnnnnnnn
nnnnnnnnnnnnnnnnnnnnnnnnnnnnnnnnnnnnnnnnnnnnnnnnnnnnnnnnnnnn
nnnnnnnnnnnnnnnnnnnnnnnnnnnnnnnnnnnnnnnnnnnnnnnnnttcctattcct
tacatggatttgtcttctacaatttgcctatgccaacaggaataggtttttgtatataat
taagttaattttcctctggctgttatggccagtaactttagcttgttttgtgcttgctgc
tgtttacagaataaattggatcaccggtggaattgctatcgcagtggcttgtcttgtagg
cttgatgtggctcagctacttcattgcttctttcagactgtttgcgcgtacgcgttccat
gtggtcattcaatccagaaactaacattcttctcaacgtgccactccatggcactattct
gaccagaccgcttctagaaagtgaactcgtaatcggagctgtgatccttcgtggacatct
tcgtattgctggacaccatctaggacgctgtgacatcaaggacctgcctaaagaaatcac
tgttgctacatcacgaacgctttcttattacaaattgggagcttcgcagcgtgtatcagg
tgactcaggttttgctgcatacagtcgctacaggattggcaactataaattaaacacaga
ccattccagtagcagtgacaatattgctttgcttgtacagtaagtgacaacagatgtttc
atctcgttgactttcaggttactatnnnnnnnnnnnnnnnnnnnnnnnnnnnnnnnnnnn
nnnnnnnnnnnnnnnnnnnnnnnnnnnnnnnnnnnnnnnnnnnnnnnnnnnnnnnnnnnn
nnnnnnnnnnnnnnnnnnnnnnnnnnttagatgaagagcaaccaatggagattgattaaa
cgaacatgaaaattattcttttcttggcactgataacactcgctacttgtgagctttatc
actaccaagagtgtgttagaggtacaacagtacttttaaaagaaccttgctcttctggaa
catacgagggcaattcaccatttcatcctctagctgataacaaatttgcactgacttgct
ttagcactcaatttgcttttgcttgtcctgacggcgtaaaacacgtctatcagttacgtg
ccagatcagtttcacctaaactgttcatcagacaagaggaagttnnngaactttactctc
caatttttcttattgttgcggcaatagtgtttataacactttgcttcacactcaaaagaa
agacagaatgattgaactttcattaattgacttctatttgtgctttttagcctttctgct
attccttgttttaattatgcttattatcttttggttctcacttgaactgcaagatcataa
tgaaacttgtcacgcctaaacgaacatgaaatttcttgttttcttaggaatcatcacaac
tgtagctgcatttcaccaagaatgtagtttacagtcatgtactcaacatcaaccatatgt
agttgatgacccgtgtcctattcacttctattctaaatggtatattagagtaggagnnnn
nnnnnnnnnnnnnnnnnnnnnnnnnnnnnnnnnnnnnnnnnnnnnnnnnnnnnnnnnnnn
nnnnnnnnnnnnnnnnnattatacagtttcctgtttaccttttacaattaattgccagga
acctaaattgggtagtcttgtagtgcgttgttcgttctatgaagactttttagagtatca
tgacgttcgtgttgttttagattttatctaaacgaacaaactaaaatgtctgataatgga
ccccaaaatcagcgaaatgcaccccgcattacgtttggtggaccctcagattcaactggc
agtaaccagaatggagaacgcagtggggcgcgatcaaaacaacgtcggccccaaggttta
cccaataatactgcgtcttggttcaccgctctcactcaacatggcaaggaagaccttaaa
ttccctcgaggacaaggcgttccaattaacaccaatagcagtccagatgaccaaattggc
tactaccgaagagctaccagacgaattcgtggtggtgacggtaaaatgaaagatctcagt
ccaagatggtatttctactacctaggaactgggccagaagctggacttccctatggtgct
aacaaagacggcatcatatgggttgcaactgagggagccttgaatacaccaaaagatcac
attggcacccgcaatcctgctaacaatgctgcaatcgtgctacaacttcctcaaggaaca
acattgccaaaaggcttctacgcagaagggagcagaggcggcagtcaagcctcttctcgt
tcctcatcacgtagtcgcaacagttcaagaaattcaactccaggcagcagtaaacgaact
tctcctgctagaatggctggcaatggcggtgatgctgctcttgctttgctgctgcttgac
agattgaaccagcttgagagcaaaatgtctggtaaaggccaacaacaacaaggccaaact
gtcactaagaaatctgctgctgaggcttctaagaagcctcggcaaaaacgtactgccact
aaagcatacaatgtaacacaagctttcggcagacgtggtccagaacaaacccaaggaaat
tttggggaccaggaactaatcagacaaggaactgattacaaacattggccgcaaattgca
caatttgcccccagcgcttcagcgttcttcggaatgtcgcgcattggcatggaagtcaca
ccttcgggaacgtggttgacctacacaggtgccatcaaattggatgacaaagatccaaat
ttcaaagatcaagtcattttgctgaataagcatattgacgcatacaaaacattcccacca
acagagcctaaaaaggacaaaaagaagaaggctgatgaaactcaagccttaccgcagaga
cagaagaaacagcaaactgtgactcttcttcctgctgcagatttggatgatttctccaaa
caattgcaacaatccatgagcagtgctgactcaactcaggcctaaactcatgcagaccac
acaaggcagatgggctatataaacgttttcgcttttccgtttacgatatatagtctactc
ttgtgcagaatgaattctcgtaactacatagcacaagtagatgtagttaactttaatctc
acatagcaatctttaatcagtgtgtaacattagggaggacttgaaagagccaccacattt
tcaccgaggccacgcggagtaccatctagtgtacagtgaacaatgctagggagagctgcc
tatatggaagagccctaatgtgtaaaattaattttagtagtgctatccccatgtgattt
>hCoV-19/Cameroon/Yaounde-20V-59296/2020
ggtataaaccttcccaggtaacaaaccaaccaactttcgatctcttgtagatctgttctc
taaacgaactttaaaatctgtgtggctgtcactcggctgcatgcttagtgcactcacgca
gtataattaataactaattactgtcgttgacaggacacgagtaactcgtctatcttctgc
aggctgcttacggtttcgtccgtgttgcagccgattatcagcacatctaggttttgtccg
ggtgtgaccgaaaggtaagatggagagccttgtccctggtttcaacgagaaaacacacgt
ccaactcagtttgcctgttttacaggttcgcgacgtgctcgtacgtggctttggagactc
cgtggaggaggtcttatcagaggcacgtcaacatcttaaagatggcacttgtggcttagt
agaagttgaaaaaggcgttttgcctcaacttgaacagccctatgtgttcatcaaacgttc
ggatgctcgaactgcacctcatggtcatgttatggttgagctggtagcagaactcgaagg
cattcagtacggtcgtagtggtgagacacttggtgtccttgtccctcatgtgggcgaaat
accagtggcttaccgcaaggttcttcttcgtaagaacggtaataaaggagctggtggcca
tagttacggcgccgatctaaagtcatttgacttaggcgacgagcttggcactgatcctta
tgaagattttcaagaaaactggaacactaaacatagcagtggtgttacccgtgaactcat
gcgtgagcttaacggaggggcatacactcgctatgtcgataacaacttctgtggccctga
tggctaccctcttgagtgcattaaagaccttctagcacgtgctggtaaagcttcatgcac
tttgtccgaacaactggactttattgacactaagaggggtgtatactgctgccgtgaaca
tgagcatgaaattgcttggtacacggaacgttctgaaaagagctatgaattgcagacacc
ttttgaaattaaattggcaaagaaatttgacaccttcaatggggaatgtccaaattttgt
atttcccttaaattccataatcaagactattcaaccaagggttgaaaagaaaaagcttga
tggctttatgggtagaattcgatctgtctatccagttgcgtcaccaaatgaatgcaacca
aatgtgcctttcaactctcatgaagtgtgatcattgtggtgaaacttcatggcagacggg
cgattttgttaaagccacttgcgaattttgtggcactgagaatttgactaaagaaggtgc
cactacttgtggttacttaccccaaaatgctgttgttaaaatttattgtccagcatgtca
caattcagaagtaggacctgagcatagtcttgccgaataccataatgaatctggcttgaa
aaccattcttcgtaagggtggtcgcactattgcctttggaggctgtgtgttctcttatgt
tggttgccataacaagtgtgcctattgggttccacgtgctagcgctaacataggttgtaa
ccatacaggtgttgttggagaaggttccgaaggtcttaatgacaaccttcttgaaatact
ccaaaaagagaaagtcaacatcaatattgttggtgactttaaacttaatgaagagatcgc
cattattttggcatctttttctgcttccacaagtgcttttgtggaaactgtgaaaggttt
ggattataaagcattcaaacaaattgttgaatcctgtggtaattttaaagttacaaaagg
aaaagctaaaaaaggtgcctggaatattggtgaacagaaatcaatactgagtcctcttta
tgcatttgcatcagaggttgctcgtgttgtacgatcaattttctcccgcactcttgaaac
tgctcaaaattctgtgcgtgttttacagaaggccgctataacaatactagatggaatttc
acagtattcactgagactcattgatgctatgatgttcacatctgatttggctactaacaa
tctagttgtaatggcctacattacaggtggtgttgttcagttgacttcgcagtggctaac
taacatctttggcactgtttatgaaaaactcaaacccgtccttgattggcttgaagagaa
gtttaaggaaggtgtagagtttcttagagacggttgggaaattgttaaatttatctcaac
ctgtgcttgtgaaattgtcggtggacaaattgtcacctgtgcaaaggaaattaaggagag
tgttcagacattctttaagcttgtaaataaatttttggctttgtgtgctgactctatcat
tattggtggagctaaacttaaagccttgaatttaggtgaaacatttgtcacgcactcaaa
gggattgtacagaaagtgtgttaaatccagagaagaaactggcctactcatgcctctaaa
agccccaaaagaaattatcttcttagagggagaaacacttcccacagaagtgttaacaga
ggaagttgtcttgaaaactggtgatttacaaccattagaacaacctactagtgaagctgt
tgaagctccattggttggtacaccagtttgtattaacgggcttatgttgctcgaaatcaa
agacacagaaaagtactgtgcccttgcacctaatatgatggtaacaaacaataccttcac
actcaaaggcggtgcaccaacaaaggttacttttggtgatgacactgtgatagaagtgca
aggttacaagagtgtgaatatcacttttgaacttgatgaaaggattgataaagtacttaa
tgagaagtgctctgcctatacagttgaactcggtacagaagtaaatgagttcgcctgtgt
tgtggcagatgctgtcataaaaactttgcaaccagtatctgaattacttacaccactggg
cattgatttagatgagtggagtatggctacatactacttatttgatgagtctggtgagtt
taaattggcttcacatatgtattgttctttttaccctccagatgaggatgaagaagaagg
tgattgtgaagaagaagagtttgagccatcaactcaatatgagtatggtactgaagatga
ttaccaaggtaaacctttggaatttggtgccacttctgctgctcttcaacctgaagaaga
gcaagaagaagattggttagatgatgatagtcaacaaactgttggtcaacaagacggcag
tgaggacaatcagacaactactattcaaacaattgttgaggttcaacctcaattagagat
ggaacttacaccagttgttcagactattgaagtgaatagttttagtggttatttaaaact
tactgacaatgtatacattaaaaatgcagacattgtggaagaagctaaaaaggtaaaacc
aacagtggttgttaatgcagccaatgtttaccttaaacatggaggaggtgttgcaggagc
cttaaataaggctactaacaatgccatgcaagttgaatctgatgattacatagctactaa
tggaccacttaaagtgggtggtagttgtgttttaagcggacacaatcttgctaaacactg
tcttcatgttgtcagcccaaatgttaacaaaggtgaagacattcaacttcttaagagtgc
ttatgaaaattttaatcagcacgaagttctacttgcaccattattatcagctggtatttt
tggtgctgaccctatacattctttaagagtttgtgtagatactgttcgcacaaatgtcta
cttagctgtctttgataaaaatctctatgacaaacttgtttcaagctttttggaaatgaa
gagtgaaaagcaagttgaacaaaagatcgctgagattcctaaagaggaagttaagccatt
tataactgaaagtaaaccttcagttgaacagagaaaacaagatgataagaaaatcaaagc
ttgtgttgaagaagttacaacaactctggaagaaactaagttcctcacagaaaacttgtt
actttatattgacattaatggcaatcttcatccagattctgccactcttgttagtgacat
tgacatcactttcttaaagaaagatgctccatatatagtgggtgatgttgttcaagaggg
tgttttaactgctgtggttatacctactaaaaaggctggtggcactactgaaatgctagc
gaaagctttgagaaaagtgccaacagacaattatataaccacttacccgggtcagggttt
aaatggttacactgtagaggaggcaaagacagtgcttaaaaagtgtaaaagtgcctttta
cattctaccatctattatctctaatgagaagcaagaaattcttggaactgtttcttggaa
tttgcgagaaatgcttgcacatgcagaagaaacacgcaaattaatgcctgtctgtgtgga
aactaaagccatagtttcaactatacagcgtaaatataagggtattaaaatacaagaggg
tgtggttgattatggtgctagattttacttttacaccagtaaaacaactgtagcgtcact
tatcaacacacttaacgatctaaatgaaactcttgttacaatgccacttggctatgtaac
acatggcttaaatttggaagaagctgctcggtatatgagatctctcaaagtgccagctac
agtttctgtttcttcacctgatgctgttacagcgtataatggttatcttacttcttcttc
taaaacacctgaagaacattttattgaaaccatctcacttgctggttcctataaagattg
gtcctattctggacaatctacacaactaggtatagaatttcttaagagaggtgataaaag
tgtatattacactagtaatcctaccacattccacctagatggtgaagttatcacctttga
caatcttaagacacttctttctttgagagaagtgaggactattaaggtgtttacaacagt
agacaacattaacctccacacgcaagttgtggacatgtcaatgacatatggacaacagtt
tggtccaacttatttggatggagctgatgttactaaaataaaacctcataattcacatga
aggtaaaacattttatgttttacctaatgatgacactctacgtgttgaggcttttgagta
ctaccacacaactgatcctagttttctgggtaggtacatgtcagcattaaatcacactaa
aaagtggaaatacccacaagttaatggtttaacttctattaaatgggcagataacaactg
ttatcttgccactgcattgttaacactccaacaaatagagttgaagtttaatccacctgc
tctacaagatgcttattacagagcaagggctggtgaagctgctaacttttgtgcacttat
cttagcctactgtaataagacagtaggtgagttaggtgatgttagagaaacaatgagtta
cttgtttcaacatgccaatttagattcttgcaaaagagtcttgaacgtggtgtgtaaaac
ttgtggacaacagcagacaacccttaagggtgtagaagctgttatgtacatgggcacact
ttcttatgaacaatttaagaaaggtgttcagataccttgtacgtgtggtaaacaagctac
aaaatatctagtacaacaggagtcaccttttgttatgatgtcagcaccacctgctcagta
tgaacttaagcatggtacatttacttgtgctagtgagtacactggtaattaccagtgtgg
tcactataaacatataacttctaaagaaactttgtattgcatagacggtgctttacttac
aaagtcctcagaatacaaaggtcctattacggatgttttctacaaagaaaacagttacac
aacaaccataaaaccagttacttataaattggatggtgttgtttgtacagaaattgaccc
taagttggacaattattataagaaagacaattcttatttcacagagcaaccaattgatct
tgtaccaaaccaaccatatccaaacgcaagcttcgataattttaagtttgtatgtgataa
tatcaaatttgctgatgatttaaaccagttaactggttataagaaacctgcttcaagaga
gcttaaagttacatttttccctgacttaaatggtgatgtggtggctattgattataaaca
ctacacaccctcttttaagaaaggagctaaattgttacataaacctattgtttggcatgt
taacaatgcaactaataaagccacgtataaaccaaatacctggtgtatacgttgtctttg
gagcacaaaaccagttgaaacatcaaattcgtttgatgtactgaagtcagaggacgcgca
gggaatggataatcttgcctgcgaagatctaaaaccagtctctgaagaagtagtggaaaa
tcctaccatacagaaagacgttcttgagtgtaatgtgaaaactaccgaagttgtaggaga
cattatacttaaaccagcaaataatagtttaaaaattacagaagaggttggccacacaga
tctaatggctgcttatgtagacaattctagtcttactattaagaaacctaatgaattatc
tagagtattaggtttgaaaacccttgctactcatggtttagctgctgttaatagtgtccc
ttgggatactatagctaattatgctaagccttttcttaacaaagttgttagtacaactac
taacatagttacacggtgtttaaaccgtgtttgtactaattatatgccttatttctttac
tttattgctacaattgtgtacttttactagaagtacaaattctagaattaaagcatctat
gccgactactatagcaaagaatactgttaagagtgtcggtaaattttgtctagaggcttc
atttaattatttgaagtcacctaatttttctaaactgataaatattataatttggttttt
actattaagtgtttgcctaggttctttaatctactcaaccgctgctttaggtgttttaat
gtctaatttaggcatgccttcttactgtactggttacagagaaggctatttgaactctac
taatgtcactattgcaacctactgtactggttctataccttgtagtgtttgtcttagtgg
tttagattctttagacacctatccttctttagaaactatacaaattaccatttcatcttt
taaatgggatttaactgcttttggcttagttgcagagtggtttttggcatatattctttt
cactaggtttttctatgtacttggattggctgcaatcatgcaattgtttttcagctattt
tgcagtacattttattagtaattcttggcttatgtggttaataattaatcttgtacaaat
ggccccgatttcagctatggttagaatgtacatcttctttgcatcattttattatgtatg
gaaaagttatgtgcatgttgtagacggttgtaattcatcaacttgtatgatgtgttacaa
acgtaatagagcaacaagagtcgaatgtacaactattgttaatggtgttagaaggtcctt
ttatgtctatgctaatggaggtaaaggcttttgcaaactacacaattggaattgtgttaa
ttgtgatacattctgtgctggtagtacatttattagtgatgaagttgcgagagacttgtc
actacagtttaaaagaccaataaatcctactgaccagtcttcttacatcgttgatagtgt
tacagtgaagaatggttccatccatctttactttgataaagctggtcaaaagacttatga
aagacattctctctctcattttgttaacttagacaacctgagagctaataacactaaagg
ttcattgcctattaatgttatagtttttgatggtaaatcaaaatgtgaagaatcatctgc
aaaatcagcgtctgtttactacagtcagcttatgtgtcaacctatactgttactagatca
ggcattagtgtctgatgttggtgatagtgcggaagttgcagttaaaatgtttgatgctta
cgttaatacgttttcatcaacttttaacgtaccaatggaaaaactcaaaacactagttgc
aactgcagaagctgaacttgcaaagaatgtgtccttagacaatgtcttatctacttttat
ttcagcagctcggcaagggtttgttgattcagatgtagaaactaaagatgttgttgaatg
tcttaaattgtcacatcaatctgacatagaagttactggcgatagttgtaataactatat
gctcacctataacaaagttgaaaacatgacaccccgtgaccttggtgcttgtattgactg
tagtgcgcgtcatattaatgcgcaggtagcaaaaagtcacaacattgctttgatatggaa
cgttaaagatttcatgtcattgtctgaacaactacgaaaacaaatacgtagtgctgctaa
aaagaataacttaccttttaagttgacatgtgcaactactagacaagttgttaatgttgt
aacaacaaagatagcacttaagggtggtaaaattgttaataattggttgaagcagttaat
taaagttacacttgtgttcctttttgttgctgctattttctatttaataacacctgttca
tgtcatgtctaaacatactgacttttcaagtgaaatcataggatacaaggctattgatgg
tggtgtcactcgtgacatagcatctacagatacttgttttgctaacaaacatgctgattt
tgacacatggtttagccagcgtggtggtagttatactaatgacaaagcttgcccattgat
tgctgcagtcataacaagagaagtgggttttgtcgtgcctggtttgcctggcacgatatt
acgcacaactaatggtgactttttgcatttcttacctagagtttttagtgcagttggtaa
catctgttacacaccatcaaaacttatagagtacactgactttgcaacatcagcttgtgt
tttggctgctgaatgtacaatttttaaagatgcttctggtaagccagtaccatattgtta
tgataccaatgtactagaaggttctgttgcttatgaaagtttacgccctgacacacgtta
tgtgctcatggatggctctattattcaatttcctaacacctaccttgaaggttctgttag
agtggtaacaacttttgattctgagtactgtaggcacggcacttgtgaaagatcagaagc
tggtgtttgtgtatctactagtggtagatgggtacttaacaatgattattacagatcttt
accaggagttttctgtggtgtagatgctgtaaatttacttactaatatgtttacaccact
aattcaacctattggtgctttggacatatcagcatctatagtagctggtggtattgtagc
tatcgtagtaacatgccttgcctactattttatgaggtttagaagagcttttggtgaata
cagtcatgtagttgcctttaatactttactattccttatgtcattcactgtactctgttt
aacaccagtttactcattcttacctggtgtttattctgttatttacttgtacttgacatt
ttatcttactaatgatgtttcttttttagcacatattcagtggatggttatgttcacacc
tttagtacctttctggataacaattgcttatatcatttgtattttcacaaagcatttcta
ttggttctttagtaattacctaaagagacgtgtagtctttaatggtgtttcctttagtac
ttttgaagaagctgcgctgtgcacctttttgttaaataaagaaatgtatctaaagttgcg
tagtgatgtgctattacctcttacgcaatataatagatacttagttctttataataagta
caagtattttagtggagcaatggatacaactagctacagagaagctgcttgttgtcatct
cgcaaaggctctcaatgacttcagtaactcaggttctgatgttctttaccaaccaccaca
aacctctatcacctcagctgttttgcagagtggttttagaaaaatggcattcccatctgg
taaagttgagggttgtatggtacaagtaacttgtggtacaactacacttaacggtctttg
gcttgatgacgtagtttactgtccaagacatgtgatctgcacctctgaagacatgcttaa
ccctaattatgaagatttactcattcgtaagtctaatcataatttcttggtacaggctgg
taatgttcaactcagggttattggacattctatgcaaaattgtgtacttaagcttaaggt
tgatacagccaatcctaagacacctaagtataagtttgttcgcattcaaccaggacagac
tttttcagtgttagcttgttacaatggttcaccatctggtgtttaccaatgtgctatgag
gcccaatttcactattaagggttcattccttaatggttcatgtggtagtgttggttttaa
catagattatgactgtgtctctttttgttacatgcaccatatggaattaccaactggagt
tcatgctggcacagacttagaaggtaacttttatggaccttttgttgacaggcaaacagc
acaagcagctggtacggacacaactattacagttaatgttttagcttggttgtacgctgc
tgttataaatggagacaggtggtttctcaatcgatttaccacaactcttaatgactttaa
ccttgtggctatgaagtacaattatgaacctctaacacaagaccatgttgacatactagg
acctctttctgctcaaactggaattgccgttttagatatgtgtgcttcattaaaagaatt
actgcaaaatggtatgaatggacgtaccatattgggtagtgctttattagaagatgaatt
tacaccttttgatgttgttagacaatgctcaggtgttactttccaaagtgcagtgaaaag
aacaatcaagggtacacaccactggttgttactcacaattttgacttcacttttagtttt
agtccagagtactcaatggtctttgttcttttttttgtatgaaaatgcctttttaccttt
tgctatgggtattattgctatgtctgcttttgcaatgatgtttgtcaaacataagcatgc
atttctctgtttgtttttgttaccttctcttgccactgtagcttattttaatatggtcta
tatgcctgctagttgggtgatgcgtattatgacatggttggatatggttgatactagttt
gtctggttttaagctaaaagactgtgttatgtatgcatcagctgtagtgttactaatcct
tatgacagcaagaactgtgtatgatgatggtgctaggagagtgtggacacttatgaatgt
cttgacactcgtttataaagtttattatggtaatgctttagatcaagccatttccatgtg
ggctcttataatctctgttacttctaactactcaggtgtagttacaactgtcatgttttt
ggccagaggtattgtttttatgtgtgttgagtattgccctattttcttcataactggtaa
tacacttcagtgtataatgctagtttattgtttcttaggctatttttgtacttgttactt
tggcctcttttgtttactcaaccgctactttagactgactcttggtgtttatgattactt
agtttccacacaggagtttagatatatgaattcacagggactactcccacccaagaatag
catagatgccttcaaactcaacattaaattgttgggtgttggtggcaaaccttgtatcaa
agtagccactgtacagtctaaaatgtcagatgtaaagtgcacatcagtagtcttactctc
agttttgcaacaactcagagtagaatcatcatctaaattgtgggctcaatgtgtccagtt
acacaatgacattctcttagctaaagatactactgaagcctttgaaaaaatggtttcact
actttctgttttgctttccatgcagggtgctgtagacataaacaagctttgtgaagaaat
gctggacaacagggcaaccttacaagctatagcctcagagtttagttcccttccatcata
tgcagcttttgctactgctcaagaagcttatgagcaggctgttgctaatggtgattctga
agttgttcttaaaaagttgaagaagtctttgaatgtggctaaatctgaatttgaccgtga
tgcagccatgcaacgtaagttggaaaagatggctgatcaagctatgacccaaatgtataa
acaggctagatctgaggacaagagggcaaaagttactagtgctatgcagacaatgctttt
cactatgcttagaaagttggataatgatgcactcaacaacattatcaacaatgcaagaga
tggttgtgttcccttgaacataatacctcttacaacagcagccaaactaatggttgtcat
accagactataacacatataaaaatacgtgtgatggtacaacatttacttatgcatcagc
attgtgggaaatccaacaggttgtagatgcagatagtaaaattgttcaacttagtgaaat
tagtatggacaattcacctaatttagcatggcctcttattgtaacagctttaagggccaa
ttctgctgtcaaattacagaataatgagcttagtcctgttgcactacgacagatgtcttg
tgctgccggtactacacaaactgcttgcactgatgacaatgcgttagcttactacaacac
aacaaagggaggtaggtttgtacttgcactgttatccgatttacaggatttgaaatgggc
tagattccctaagagtgatggaactggtactatctatacagaactggaaccaccttgtag
gtttgttacagacacacctaaaggtcctaaagtgaagtatttatactttattaaaggatt
aaacaacctaaatagaggtatggtacttggtagtttagctgccacagtacgtctacaagc
tggtaatgcaacagaagtgcctgccaattcaactgtattatctttctgtgcttttgctgt
agatgctgctaaagcttacaaagattatctagctagtgggggacaaccaatcactaattg
tgttaagatgttgtgtacacacactggtactggtcaggcaataacagttacaccggaagc
caatatggatcaagaatcctttggtggtgcatcgtgttgtctgtactgccgttgccacat
agatcatccaaatcctaaaggattttgtgacttaaaaggtaagtatgtacaaatacctac
aacttgtgctaatgaccctgtgggttttacacttaaaaacacagtctgtaccgtctgcgg
tatgtggaaaggttatggctgtagttgtgatcaactccgcgaacccatgcttcagtcagc
tgatgcacaatcgtttttaaacgggtttgcggtgtaagtgcagcccgtcttacaccgtgc
ggcacaggcactagtactgatgtcgtatacagggcttttgacatctacaatgataaagta
gctggttttgctaaattcctaaaaactaattgttgtcgcttccaagaaaaggacgaagat
gacaatttaattgattcttactttgtagttaagagacacactttctctaactaccaacat
gaagaaacaatttataatttacttaaggattgtccagctgttgctaaacatgacttcttt
aagtttagaatagacggtgacatggtaccacatatatcacgtcaacgtcttactaaatac
acaatggcagacctcgtctatgctttaaggcattttgatgaaggtaattgtgacacatta
aaagaaatacttgtcacatacaattgttgtgatgatgattatttcaataaaaaggactgg
tatgattttgtagaaaacccagatatattacgcgtatacgccaacttaggtgaacgtgta
cgccaagctttgttaaaaacagtacaattctgtgatgccatgcgaaatgctggtattgtt
ggtgtactgacattagataatcaagatctcaatggtaactggtatgatttcggtgatttc
atacaaaccacgccaggtagtggagttcctgttgtagattcttattattcattgttaatg
cctatattaaccttgaccagggctttaactgcagagtcacatgttgacactgacttaaca
aagccttacattaagtgggatttgttaaaatatgacttcacggaagagaggttaaaactc
tttgaccgttattttaaatattgggatcagacataccacccaaattgtgttaactgtttg
gatgacagatgtattctgcattgtgcaaactttaatgttttattctctacagtgttccca
cttacaagttttggaccactagtgagaaaaatatttgttgatggtgttccatttgtagtt
tcaactggataccacttcagagagctaggtgttgtacataatcaggatgtaaacttacat
agctctagacttagttttaaggaattacttgtgtatgctgctgaccctgctatgcacgct
gcttctggtaatctattactagataaacgcactacgtgcttttcagtagctgcacttact
aacaatgttgcttttcaaactgtcaaacccggtaattttaacaaagacttctatgacttt
gctgtgtctaagggtttctttaaggaaggaagttctgttgaattaaaacacttcttcttt
gctcaggatggtaatgctgctatcagcgattatgactactatcgttataatctaccaaca
atgtgtgatatcagacaactactatttgtagttgaagttgttgataagtactttgattgt
tacgatggtggctgtattaatgctaaccaagtcatcgtcaacaacctagacaaatcagct
ggttttccatttaataaatggggtaaggctagactttattatgattcaatgagttatgag
gatcaagatgcacttttcgcatatacaaaacgtaatgtcatccctactataactcaaatg
aatcttaagtatgccattagtgcaaagaatagagctcgcaccgtagctggtgtctctatc
tgtagtactatgaccaatagacagtttcatcaaaaattattgaaatcaatagccgccact
agaggagctactgtagtaattggaacaagcaaattctatggtggttggcacaacatgtta
aaaactgtttatagtgatgtagaaaaccctcaccttatgggttgggattatcctaaatgt
gatagagccatgcctaatatgcttagaattatggcctcacttgttcttgctcgcaaacat
acaacgtgttgtagcttgtcacaccgtttctatagattagctaatgagtgtgctcaagta
ttgagtgaaatggtcatgtgtggcggttcactatatgttaaaccaggtggaacctcatca
ggagatgccacaactgcttatgctaatagtgtttttaacatttgtcaagctgtcacggcc
aatgttaatgcacttttatctactgatggtaacaaaattgccgataagtatgtccgcaat
ttacaacacagactttatgagtgtctctatagaaatagagatgttgacacagactttgtg
aatgagttttacgcatatttgcgtaaacatttctcaatgatgatactctctgacgatgct
gttgtgtgtttcaatagcacttatgcatctcaaggtctagtggctagcataaagaacttt
aagtcagttctttattatcaaaacaatgtttttatgtctgaagcaaaatgttggactgag
actgaccttactaaaggacctcatgaattttgctctcaacatacaatgctagttaaacag
ggtgatgattatgtgtaccttccttacccagatccatcaagaatcctaggggccggctgt
tttgtagatgatatcgtaaaaacagatggtacacttatgattgaacggttcgtgtcttta
gctatagatgcttacccacttactaaacatcctaatcaggagtatgctgatgtctttcat
ttgtacttacaatacataagaaagctacatgatgagttaacaggacacatgttagacatg
tattctgttatgcttactaatgataacacttcaaggtattgggaacctgagttttatgag
gctatgtacacaccgcatacagtcttacaggctgttggggcttgtgttctttgcaattca
cagacttcattaagatgtggtgcttgcatacgtagaccattcttatgttgtaaatgctgt
tacgaccatgtcatatcaacatcacataaattagtcttgtctgttaatccgtatgtttgc
aatgctccaggttgtgatgtcacagatgtgactcagctttacttaggaggtatgagctat
tattgtaaatcacataaaccacccattagttttccattgtgtgctaatggacaagttttt
ggtttatataaaaatacatgtgttggtagcgataatgttactgactttaatgcaattgca
acatgtgactggacaaatgctggtgattacattttagctaacacctgtactgaaagactc
aagctttttgcagcagaaacgctcaaagctactgaggagacatttaaactgtcttatggt
attgctactgtacgtgaagtgctgtctgacagagaattacatctttcatgggaagttggt
aaacctagaccaccacttaaccgaaattatgtctttactggttatcgtgtaactaaaaac
agtaaagtacaaataggagagtacacctttgaaaaaggtgactatggtgatgctgttgtt
taccgaggtacaacaacttacaaattaaatgttggtgattattttgtgctgacatcacat
acagtaatgccattaagtgcacctacactagtgccacaagagcactatgttagaattact
ggcttatacccaacactcaatatctcagatgagttttctagcaatgttgcaaattatcaa
aaggttggtatgcaaaagtattctacactccaaggaccacctggtactggtaagagtcat
tttgctattggcctagctctctactacccttctgctcgcatagtgtatacagcttgctct
catgccgctgttgatgcactatgtgagaaggcattaaaatatttgcctatagataaatgt
agtagaattatacctgcacgtgctcgtgtagagtgttttgataaattcaaagtgaattca
acattagaacagtatgtcttttgtactgtaaatgcattgcctgagacgacagcagatata
gttgtctttgatgaaatttcaatggccacaaattatgatttgagtgttgtcaatgccaga
ttacgtgctaagcactatgtgtacattggcgaccctgctcaattacctgcaccacgcaca
ttgctaactaagggcacactagaaccagaatatttcaattcagtgtgtagacttatgaaa
actataggtccagacatgttcctcggaacttgtcggcgttgtcctgctgaaattgttgac
actgtgagtgctttggtttatgataataagcttaaagcacataaagacaaatcagctcaa
tgctttaaaatgttttataagggtgttatcacgcatgatgtttcatctgcaattaacagg
ccacaaataggcgtggtaagagaattccttgcacgtaaccctgcttggagaaaagctgtc
tttatttcaccttataattcacagaatgctgtagcctcaaagattttgggactaccaact
caaactgttgattcatcacagggctcagaatatgactatgtcatattcactcaaaccact
gaaacagctcactcttgtaatgtaaacagatttaatgttgctattaccagagcaaaagta
ggcatactttgcataatgtctgatagagacctttatgacaagttgcaatttacaagtctt
gaaattccacgtaggaatgtggcaactttacaagctgaaaatgtaacaggactctttaaa
gattgtagtaaggtaatcactgggttacatcctacacaggcacctacacacctcagtgtt
gacactaaattcaaaactgaaggtttatgtgttgacatacctggcatacctaaggacatg
acctatagaagactcatctctatgatgggttttaaaatgaattatcaagttaatggttac
cctaacatgtttatcacccgcgaagaagctataagacatgtacgtgcatggattggcttc
gatgtcgaggggtgtcatgctactagagaagctgttggtaccaatttacctttacagcta
ggtttttctacaggtgttaacctagttgctgtacctacaggttatgttgatacacctaat
aatacagatttttccagagttagtgctaaaccaccgcctggagatcaatttaaacacctc
ataccacttatgtacaaaggacttccttggaatgtagtgcgtataaagattgtacaaatg
ttaagtgacacacttaaaaatctctctgacagagtcgtatttgtcttatgggcacatggc
tttgagttgacatctatgaagtattttgtgaaaataggacctgagcgcacctgttgtcta
tgtgatagacgtgccacatgtttttccactgcttcagacacttatgcctgttggcatcat
tctattggatttgattacgtctataatccgtttatgattgatgttcaacaatggggtttt
acaggtaacctacaaagcaaccatgatctgtattgtcaagtccatggtaatgcacatgta
gctagttgtgatgcaatcatgactaggtgtctagctgtccacgagtgctttgttaagcgt
gttgactggactattgaatatcctataattggtgatgaactgaagattaatgcggcttgt
agaaaggttcaacacatggttgttaaagctgcattattagcagacaaattcccagttctt
cacgacattggtaaccctaaagctattaagtgtgtacctcaagctgatgtagaatggaag
ttctatgatgcacagccttgtagtgacaaagcttataaaatagaagaattattctattct
tatgccacacattctgacaaattcacagatggtgtatgcctattttggaattgcaatgtc
gatagatatcctgctaattccattgtttgtagatttgacactagagtgctatctaacctt
aacttgcctggttgtgatggtggcagtttgtatgtaaataaacatgcattccacacacca
gcttttgataaaagtgcttttgttaatttaaaacaattaccatttttctattactctgac
agtccatgtgagtctcatggaaaacaagtagtgtcagatatagattatgtaccactaaag
tctgctacgtgtataacacgttgcaatttaggtggtgctgtctgtagacatcatgctaat
gagtacagattgtatctcgatgcttataacatgatgatctcagctggctttagcttgtgg
gtttacaaacaatttgatacttataacctctggaacacttttacaagacttcagagttta
gaaaatgtggcttttaatgttgtaaataagggacactttgatggacaacagggtgaagta
ccagtttctatcattaataacactgtttacacaaaagttgatggtgttgatgtagaattg
tttgaaaataaaacaacattacctgttaatgtagcatttgagctttgggctaagcgcaac
attaaaccagtaccagaggtgaaaatactcaataatttgggtgtggacattgctgctaat
actgtgatctgggactacaaaagagatgctccagcacatatatctactattggtgtttgt
tctatgactgacatagccaagaaaccaactgaaacgatttgtgcaccactcactgtcttt
tttgatggtagagttgatggtcaagtagacttatttagaaatgcccgtaatggtgttctt
attacagaaggtagtgttaaaggtttacaaccatctgtaggtcccaaacaagctagtctt
aatggagtcacattaattggagaagccgtaaaaacacagttcaattattataagaaagtt
gatggtgttgtccaacaattacctgaaacttactttactcagagtagaaatttacaagaa
tttaaacccaggagtcaaatggaaattgatttcttagaattagctatggatgaattcatt
gaacggtataaattagaaggctatgccttcgaacatatcgtttatggagattttagtcat
agtcagttaggtggtttacatctactgattggactagctaaacgttttaaggaatcacct
tttgaattagaagattttattcctatggacagtacagttaaaaactatttcataacagat
gcgcaaacaggttcatctaagtgtgtgtgttctgttattgatttattacttgatgatttt
gttgaaataataaaatcccaagatttatctgtagtttctaaggttgtcaaagtgactatt
gactatacagaaatttcatttatgctttggtgtaaagatggccatgtagaaacattttac
ccaaaattacaatctagtcaagcgtggcaaccgggtgttgctatgcctaatctttacaaa
atgcaaagaatgctattagaaaagtgtgaccttcaaaattatggtgatagtgcaacatta
cctaaaggcataatgatgaatgtcgcaaaatatactcaactgtgtcaatatttaaacaca
ttaacattagctgtaccctataatatgagagttatacattttggtgctggttctgataaa
ggagttgcaccaggtacagctgttttaagacagtggttgcctacgggtacgctgcttgtc
gattcagatcttaatgactttgtctctgatgcagattcaactttgattggtgattgtgca
actgtacatacagctaataaatgggatctcattattagtgatatgtacgaccctaagact
aaaaatgttacaaaagaaaatgactctaaagagggttttttcacttacatttgtgggttt
atacaacaaaagctagctcttggaggttccgtggctataaagataacagaacattcttgg
aatgctgatctttataagctcatgggacacttcgcatggtggacagcctttgttactaat
gtgaatgcgtcatcatctgaagcatttttaattggatgtaattatcttggcaaaccacgc
gaacaaatagatggttatgtcatgcatgcaaattacatattttggaggaatacaaatcca
attcagttgtcttcctattctttatttgacatgagtaaatttccccttaaattaaggggt
actgctgttatgtctttaaaagaaggtcaaatcaatgatatgattttatctcttcttagt
aaaggtagacttataattagagaaaacaacagagttgttatttctagtgatgttcttgtt
aacaactaaacgaacaatgtttgtttttcttgttttattgccactagtctctagtcagtg
tgttaatcttacaaccagaactcaattaccccctgcatacactaattctttcacacgtgg
tgtttattaccctgacaaagttttcagatcctcagttttacattcaactcaggacttgtt
cttacctttcttttccaatgttacttggttccatgctatacatgtctctgggaccaatgg
tactaagaggtttgataaccctgtcctaccatttaatgatggtgtttattttgcttccac
tgagaagtctaacataataagaggctggatttttggtactactttagattcgaagaccca
gtccctacttattgttaataacgctactaatgttgttattaaagtctgtgaatttcaatt
ttgtaatgatccatttttgggtgtttattaccacaaaaacaacaaaagttggatggaaag
tgagttcagagtttattctagtgcgaataattgcacttttgaatatgtctctcagccttt
tcttatggaccttgaaggaaaacagggtaatttcaaaaatcttagggaatttgtgtttaa
gaatattgatggttattttaaaatatattctaagcacacgcctattaatttagtgcgtca
tctccctcagggtttttctgctttagaaccattggtagatttgccaataggtattaacat
cactaggtttcaaactttacttgctttacatagaagttatttgactcctggtgattcttc
ttcaggttggacagctggtgctgcagcttattatgtgggttatcttcaacctaggacttt
tctattaaaatataatgaaaatggaaccattacagatgctgtagactgtgcacttgaccc
tctctcagaaacaaagtgtacgttgaaatccttcactgtagaaaaaggaatctatcaaac
ttctaactttagagtccaaccaacagaatctattgttagatttcctaatattacaaactt
gtgcccttttggtgaagtttttaacgccaccagatttgcatctgtttatgcttggaacag
gaagagaatcagcaactgtgttgctgattattctgtcctatataattccgcatcattttc
cacttttaagtgttatggagtgtctcctactaaattaaatgatctctgctttactaatgt
ctatgcagattcatttgtaattagaggtgatgaagtcagacaaatcgctccagggcaaac
tggaaagattgctgattataattataaattaccagatgattttacaggctgcgttatagc
ttggaattctaacaatcttgattctaaggttggtggtaattataattacctgtatagatt
gtttaggaagtctaatctcaaaccttttgagagagatatttcaactgaaatctatcaggc
cggtagcacaccttgtaatggtgttgaaggttttaattgttactttcctttacaatcata
tggtttccaacccactaatggtgttggttaccaaccatacagagtagtagtactttcttt
tgaacttctacatgcaccagcaactgtttgtggacctaaaaagtctactaatttggttaa
aaacaaatgtgtcaatttcaacttcaatggtttaacaggcacaggtgttcttactgagtc
taacaaaaagtttctgcctttccaacaatttggcagagacattgctgacactactgatgc
tgtccgtgatccacagacacttgagattcttgacattacaccatgttcttttggtggtgt
cagtgttataacaccaggaacaaatacttctaaccaggttgctgttctttatcagggtgt
taactgcacagaagtccctgttgctattcatgcagatcaacttactcctacttggcgtgt
ttattctacaggttctaatgtttttcaaacacgtgcaggctgtttaataggggctgaaca
tgtcaacaactcatatgagtgtgacatacccattggtgcaggtatatgcgctagttatca
gactcagactaattctcctcggcgggcacgtagtgtagctagtcaatccatcattgccta
cactatgtcacttggtgcagaaaattcagttgcttactctaataactctattgccatacc
cacaaattttactattagtgttaccacagaaattctaccagtgtctatgaccaagacatc
agtagattgtacaatgtacatttgtggtgattcaactgaatgcagcaatcttttgttgca
atatggcagtttttgtacacaattaaaccgtgctttaactggaatagctgttgaacaaga
caaaaacacccaagaagtttttgcacaagtcaaacaaatttacaaaacaccaccaattaa
agattttggtggttttaatttttcacaaatattaccagatccatcaaaaccaagcaagag
gtcatttattgaagatctacttttcaacaaagtgacacttgcagatgctggcttcatcaa
acaatatggtgattgccttggtgatattgctgctagagacctcatttgtgcacaaaagtt
taacggccttactgttttgccacctttgctcacagatgaaatgattgctcaatacacttc
tgcactgttagcgggtacaatcacttctggttggacctttggtgcaggtgctgcattaca
aataccatttgctatgcaaatggcttataggtttaatggtattggagttacacagaatgt
tctctatgagaaccaaaaattgattgccaaccaatttaatagtgctattggcaaaattca
agactcactttcttccacagcaagtgcacttggaaaacttcaagatgtggtcaaccaaaa
tgcacaagctttaaacacgcttgttaaacaacttagctccaattttggtgcaatttcaag
tgttttaaatgatatcctttcacgtcttgacaaagttgaggctgaagtgcaaattgatag
gttgatcacaggcagacttcaaagtttgcagacatatgtgactcaacaattaattagagc
tgcagaaatcagagcttctgctaatcttgctgctactaaaatgtcagagtgtgtacttgg
acaatcaaaaagagttgatttttgtggaaagggctatcatcttatgtccttccctcagtc
agcacctcatggtgtagtcttcttgcatgtgacttatgtccctgcacaagaaaagaactt
cacaactgctcctgccatttgtcatgatggaaaagcacactttcctcgtgaaggtgtctt
tgtttcaaatggcacacactggtttgtaacacaaaggaatttttatgaaccacaaatcat
tactacagacaacacatttgtgtctggtaactgtgatgttgtaataggaattgtcaacaa
cacagtttatgatcctttgcaacctgaattagactcattcaaggaggagttagataaata
ttttaagaatcatacatcaccagatgttgatttaggtgacatctctggcattaatgcttc
agttgtaaacattcaaaaagaaattgaccgcctcaatgaggttgccaagaatttaaatga
atctctcatcgatctccaagaacttggaaagtatgagcagtatataaaatggccatggta
catttggctaggttttatagctggcttgattgccatagtaatggtgacaattatgctttg
ctgtatgaccagttgctgtagttgtctcaagggctgttgttcttgtggatcctgctgcaa
atttgatgaagacgactctgagccagtgctcaaaggagtcaaattacattacacataaac
gaacttatggatttgtttatgagaatcttcacaattggaactgtaactttgaagcaaggt
gaaatcaaggatgctactccttcagattttgttcgcgctactgcaacgataccgatacaa
gcctcactccctttcggatggcttattgttggcgttgaacttcttgctgtttttcagagc
gcttccaaaatcataaccctcaaaaagagatggcaactagcactctccaagggtgttcac
tttgtttgcaacttgctgttgttgtttgtaacagtttactcacaccttttgctcgttgct
gctggccttgaagccccttttctctatctttatgctttagtctacttcttgcagagtata
aactttgtaagaataataatgaggctttggctttgctggaaatgccgttccaaaaaccca
ttactttatgatgccaactattttctttgctggcatactaattgttacgactattgtata
ccttacaatagtgtaacttcttcaattgtcattacttcaggtgatggcacaacaagtcct
atttctgaacatgactaccagattggtggttatactgaaaaatgggaatctggagtaaaa
gactgtgttgtattacacagttacttcacttcagactattaccagctgtactcaactcaa
ttgagtacagacactggtgttgaacatgttaccttcttcatctacaataaaattgttgat
gagcctgaagaacatgtccaaattcacacaatcgacggttcatccggagttgttaatcca
gtaatggaaccaatttatgatgaaccgaccacgactactagcgtgcctttgtaagcacaa
gctgatgagtacgaacttatgtactcattcgtttcggaagagacaggtacgttaatagtt
aatagcgtacttctttttcttgctttcgtggtattcttgctagttacactagccatcctt
actgcgcttcgattgtgtgcgtactgctgcaatattgttaacgtgagtcttgtaaaacct
tctttttacgtttactctcgtgttaaaaatctgaattcttctagagttcctgatcttctg
gtctaaacgaactaaatattatattagtttttctgtttggaactttaattttagctatgg
cagattccaacggtactattaccgttgaagagcttaaaaagctccttgaacaatggaacc
tagtaataggtttcctattccttacatggatttgtcttctacaatttgcctatgccaaca
ggaataggtttttgtatataattaagttaattttcctctggctgttatggccagtaactt
tagcttgttttgtgcttgctgctgtttacagaataaattggatcaccggtggaattgcta
tcgcaatggcttgtcttgtaggcttgatgtggctcagctacttcattgcttctttcagac
tgtttgcgcgtacgcgttccatgtggtcattcaatccagaaactaacattcttctcaacg
tgccactccatggcactattctgaccagaccgcttctagaaagtgaactcgtaatcggag
ctgtgatccttcgtggacatcttcgtattgctggacaccatctaggacgctgtgacatca
aggacctgcctaaagaaatcactgttgctacatcacgaacgctttcttattacaaattgg
gagcttcgcagcgtgtagcaggtgactcaggttttgctgcatacagtcgctacaggattg
gtaactataaattaaacacagaccattccagtagcagtgacaatattgctttgcttgtac
agtaagtgacaacagatgtttcatctcgttgactttcaggttactatagcagagatatta
ctaattattatgaggacttttaaagtttccatttggaatcttgattacatcataaacctc
ataattaaaaatttatctaagtcactaactgagaataaatattctcaattagatgaagag
caaccaatggagattgattaagcgaacatgaaaattattcttttcttggcactgataaca
ctcgctacttgtgagctttatcactaccaagagtgtgttagaggtacaacagtactttta
aaagaaccttgctcttctggaacatacgagggcaattcaccatttcatcctctagctgat
aacaaatttgcactgacttgctttagcactcaatttgcttttgcttgtcctgacggcgta
aaacacgtctatcagttacgtgccagatcagtttcacctaaactgttcatcagacaagag
gaagttcaagaactttactctccaatttttcttattgttgcggcaatagtgtttataaca
ctttgcttcacactcaaaagaaagacagaatgattgaactttcattaattgacttctatt
tgtgctttttagcctttctgctattccttgttttaattatgcttattatcttttggttct
cacttgaactgcaagatcataatgaaacttgtcacgcctaaacgaacatgaaatttcttg
ttttcttaggaatcatcacaactgtagctgcatttcaccaagaatgtagtttacagtcat
gtactcaacatcaaccatatgtagttgatgacccgtgtcctattcacttctattctaaat
ggtatattagagtaggagctagaaaatcagcacctttaattgaattgtgcgtggatgagg
ctggttctaaatcacccattcagtacatcgatatcggtaattatacagtttcctgtttac
cttttacaattaattgccaggaacctaaattgggtagtcttgtagtgcgttgttcgttct
atgaagactttttagagtatcatgacgttcgtgttgttttagatttcatctaaacgaaca
aactaaatgtctgataatggaccccaaaatcagcgaaatgcaccccgcattacgtttggt
ggaccctcagattcaactggcagtaaccagaatggagaacgcagtggggcgcgatcaaaa
caacgtcggccccaaggtttacccaataatactgcgtcttggttcaccgctctcactcaa
catggcaaggaagaccttaaattccctcgaggacaaggcgttccaattaacaccaatagc
agtccagatgaccaaattggctactaccgaagagctaccagacgaattcgtggtggtgac
ggtaaaatgaaagatctcagtccaagatggtatttctactacctaggaactgggccagaa
gctggacttccctatggtgctaacaaagacggcatcatatgggttgcaactgagggagcc
tttaatacaccaaaagatcacattggcacccgcaatcctgctaacaatgctgcaatcgtg
ctacaacttcctcaaggaacaacattgccaaaaggcttctacgcagaagggagcagaggc
ggcagtcacgcctcttctcgttcctcatcacgtagtcgcaacagttcaagaaattcaact
ctaggcagcagtaggggaacttctcctgctagaatggctggcaatggcggtgatgctgct
cttgctttgctgctgcttgacagattgaaccagcttgagagcaaaatgtctggtaaaggc
caacaacaacaaggccaaactgtcactaagaaatctgctgctgaggcttctaagaagcct
cggcaaaaacgtactgccactaaagcatacaatgtaacacaagctttcggcagacgtggt
ccagaacaaacccaaggaaattttggggaccaggaactaatcagacaaggaactgattac
aaacattggccgcaaattgcacaatttgcccccagcgcttcagcgttcttcggaatgtcg
cgcattggcatggaagtcacaccttcgggaacgtggttgacctacacaggtgccatcaaa
ttggatgacaaagatccaaatttcaaagatcaagtcattttgctgaataagcatattgac
gcatacaaaacattcccaccaacagagcctaaaaaggacaaaaagaagaaggctgatgaa
actcaagccttaccgcagagacagaagaaacagcaaactgtgactcttcttcctgctgca
gatttggatgatttctccaaacaattgcaacaatccatgagcagtgctgactcaactcag
gcctaaactcatgcagaccacacaaggcagatgggctatataaacgttttcgcttttccg
tttacgatatatagtctactcttgtgcagaatgaattctcgtaactacatagcacaagta
gatgtagttaactttaatctcacatagcaatctttaatcagtgtgtaacattagggagga
cttgaaagagccaccacattttcaccgaggccacgcggagtacgatcgagtgtacagtga
acaatgctagggagagctgcctatatggaagagccctaatgtgtaaaattaattttagta
gtgctatccccatgtgattttaatagcttcttaggagaatgacaaaaaa
>hCoV-19/Cameroon/Douala-20V-3045/2020
ggtntanaccttcccaggtaacaaaccaaccaactttcgatctcttgtagatctgttctc
taaacgaactttaaaatctgtgtggctgtcactcggctgcatgcttagtgcactcacgca
gtataattaataactaattactgtcgttgacaggacacgagtaactcgtctatcttctgc
aggctgcttacggtttcgtccgtgttgcagccgatcatcagcacatctaggttttgtccg
ggtgtgaccgaaaggtaagatggagagccttgtccctggtttcaacgagaaaacacacgt
ccaactcagtttgcctgttttacaggttcgcgacgtgctcgtacgtggctttggagactc
cgtggaggaggtcttatcagaggcacgtcaacatcttaaagatggcacttgtggcttagt
agaagttgaaaaaggcgttttgcctcaacttgaacagccctatgtgttcatcaaacgttc
ggatgctcgaactgcacctcatggtcatgttatggttgagctggtagcagaactcgaagg
cattcagtacggtcgtagtggtgagacacttggtgtccttgtccctcatgtgggcgaaat
accagtggcttaccgcaaggttcttcttcgtaagaacggtaataaaggagctggtggcca
tagttacggcgccgatctaaagtcatttgacttaggcgacgagcttggcactgatcctta
tgaagattttcaagaaaactggaacactaaacatagcagtggtgttacccgtgaactcat
gcgtgagcttaacggaggggcatacactcgctatgtcgataacaacttctgtggccctga
tggctaccctcttgagtgcattaaagaccttctagcacgtgctggtaaagcttcatgcac
tttgtccgaacaactggactttattgacactaagaggggtgtatactgctgccgtgaaca
tgagcatgaaattgcttggtacacggaacgttctgaaaagagctatgaattgcagacacc
ttttgaaattaaattggcaaagaaatttgacaccttcaatggggaatgtccaaattttgt
atttcccttaaattccataatcaagactattcaaccaagggttgaaaagaaaaagcttga
tggctttatgggtagaattcgatctgtctatccagttgcgtcaccaaatgaatgcaacca
aatgtgcctttcaactctcatgaagtgtgatcattgtggtgaaacttcatggcagacggg
cgattttgttaaagccacttgcgaattttgtggcactgagaatttgactaaagaaggtgc
cactacttgtggttacttaccccaaaatgctgttgttaaaatttattgtccagcatgtca
caattcagaagtaggacctgagcatagtcttgccgaataccataatgaatctggcttgaa
aaccattcttcgtaagggtggtcgcactattgcctttggaggctgtgtgttctcttatgt
tggttgccataacaagtgtgcctattgggttccacgtgctagcgctaacataggttgtaa
ccatacaggtgttgttggagaaggttccgaaggtcttaatgacaaccttcttgaaatact
ccaaaaagagaaagtcaacatcaatattgttggtgactttaaacttaatgaagagatcgc
cattattttggcatctttttctgcttccacaagtgcttttgtggaaactgtgaaaggttt
ggattataaagcattcaaacaaattgttgaatcctgtggtaattttaaagttacaaaagg
aaaagctaaaaaaggtgcctggaatattggtgaacagaaatcaatactgagtcctcttta
tgcatttgcatcagaggctgctcgtgttgtacgatcaattttctcccgcactcttgaaac
tgctcaaaattctgtgcgtgttttacagaaggccgctataacaatactagatggaatttc
acagtattcactgagactcattgatgctatgatgttcacatctgatttggctactaacaa
tctagttgtaatggcctacattacaggtggtgttgttcagttgacttcgcagtggctaac
taacatctttggcactgtttatgaaaaactcaaacccgtccttgattggcttgaagagaa
gtttaaggaaggtgtagagtttcttagagacggttgggaaattgttaaatttatctcaac
ctgtgcttgtgaaattgtcggtggacaaattgtcacctgtgcaaaggaaattaaggagag
tgttcagacattctttaagcttgtaaataaatttttggctttgtgtgctgactctatcat
tattggtggagctaaacttaaagccttgaatttaggtgaaacatttgtcacgcactcaaa
aggattgtacagaaagtgtgttaaatccagagaagaaactggcctactcatgcctctaaa
agccccaaaagaaattatcttcttagagggagaaacacttcccacagaagtgttaacaga
ggaagttgtcttgaaaactggtgatttacaaccattagaacaacctactagtgaagctgt
tgaagctccattggttggtacaccagtttgtattaacgggcttatgttgctcgaaatcaa
agacacagaaaagtactgtgcccttgcacctaatatgatggtaacaaacaataccttcac
actcaaaggcggtgcaccaacaaaggttacttttggtgatgacactgtgatagaagtgca
aggttacaagagtgtgaatatcacttttgaacttgatgaaaggattgataaagtacttaa
tgagaagtgctctgcctatacagttgaactcggtacagaagtaaatgagttcgcctgtgt
tgtggcagatgctgtcataaaaactttgcaaccagtatctgaattacttacaccactggg
cattgatttagatgagtggagtatggctacatactacttatttgatgagtctggtgagtt
taaattggcttcacatatgtattgttctttttaccctccagatgaggatgaagaagaagg
tgattgtgaagaagaagagtttgagccatcaactcaatatgagtatggtactgaagatga
ttaccaaggtaaacctttggaatttggtgccacttctgctgctcttcaacctgaagaaga
gcaagaagaagattggttagatgatgatagtcaacaaactgttggtcaacaagacggcag
tgaggacaatcagacaactactattcaaacaattgttgaggttcaacctcaattagagat
ggaacttacaccagttgttcagactattgaagtgaatagttttagtggttatttaaaact
tactgacaatgtatacattaaaaatgcagacattgtggaagaagctaaaaaggtaaaacc
aacagtggttgttaatgcagccaatgtttaccttaaacatggaggaggtgttgcaggagc
cttaaataaggctactaacaatgccatgcaagttgaatctgatgattacatagctactaa
tggaccacttaaagtgggtggtagttgtgttttaagcggacacaatcttgctaaacactg
tcttcatgttgtcggcccaaatgttaacaaaggtgaagacattcaacttcttaagagtgc
ttatgaaaattttaatcagcacgaagttctacttgcaccattattatcagctggtatttt
tggtgctgaccctatacattctttaagagtttgtgtagatactgttcgcacaaatgtcta
cttagctgtctttgataaaaatctctatgacaaacttgtttcaagctttttggaaatgaa
gagtgaaaagcaagttgaacaaaagatcgctgagattcctaaagaggaagttaagccatt
tataactgaaagtaaaccttcagttgaacagagaaaacaagatgataagaaaatcaaagc
ttgtgttgaagaagttacaacaactctggaagaaactaagttcctcacagaaaacttgtt
actttatattgacattaatggcaatcttcatccagattctgccactcttgttagtgacat
tgacatcactttcttaaagaaagatgctccatatatagtgggtgatgttgttcaagaggg
tgttttaactgctgtggttatacctactaaaaaggctggtggcactactgaaatgctagc
gaaagctttgagaaaagtgccaacagacaattatataaccacttacccgggtcagggttt
aaatggttacactgtagaggaggcaaagacagtgcttaaaaagtgtaaaagtgcctttta
cattctaccatctattatctctaatgagaagcaagaaattcttggaactgtttcttggaa
tttgcgagaaatgcttgcacatgcagaagaaacacgcaaattaatgcctgtctgtgtgga
aactaaagccatagtttcaactatacagcgtaaatataagggtattaaaatacaagaggg
tgtggttgattatggtgctagattttacttttacaccagtaaaacaactgtagcgtcact
tatcaacacacttaacgatctaaatgaaactcttgttacaatgccacttggctatgtaac
acatggcttaaatttggaagaagctgctcggtatatgagatctctcaaagtgccagctac
agtttctgtttcttcacctgatgctgttacagcgtataatggttatcttacttcttcttc
taaaacacctgaagaacattttattgaaaccatctcacttgctggttcctataaagattg
gtcctattctggacaatctacacaactaggtatagaatttcttaagagaggtgataaaag
tgtatattacactagtaatcctaccacattccacctagatggtgaagttatcacctttga
caatcttaagacacttctttctttgagagaagtgaggactattaaggtgtttacaacagt
agacaacattaacctccacactcaagttgtggacatgtcaatgacatatggacaacagtt
tggtccaacttatttggatggagctgatgttactaaaataaaacctcataattcacatga
aggtaaaacattttatgttttacctaatgatgacactctacgtgttgaggcttttgagta
ctaccacacaactgatcctagttttctgggtaggtacatgtcagcattaaatcacactaa
aaagtggaaatacccacaagttaatggtttaacttctattaaatgggcagataacaactg
ttatcttgccactgcattgttaacactccaacaaatagagttgaagtttaatccacctgc
tctacaagatgcttattacagagcaagggctggtgaagctgctaacttttgtgcacttat
cttagcctactgtaataagacagtaggtgagttaggtgatgttagagaaacaatgagtta
cttgtttcaacatgccaatttagattcttgcaaaagagtcttgaacgtggtgtgtaaaac
ttgtggacaacagcagacaacccttaagggtgtagaagctgttatgtacatgggcacact
ttcttatgaacaatttaagaaaggtgttcagataccttgtacgtgtggtaaacaagctac
aaaatatctagtacaacaggagtcaccttttgttatgatgtcagcaccacctgctcagta
tgaacttaagcatggtacatttacttgtgctagtgagtacactggtaattaccagtgtgg
tcactataaacatataacttctaaagaaactttgtattgcatagacggtgctttacttac
aaagtcctcagaatacaaaggtcctattacggatgttttctacaaagaaaacagttacac
aacaaccataaaaccagttacttataaattggatggtgttgtttgtacagaaattgaccc
taagttggacaattattataagaaagacaattcttatttcacagagcaaccaattgatct
tgtaccaaaccaaccatatccaaacgcaagcttcgataattttaagtttgtatgtgataa
tatcaaatttgctgatgatttaaaccagttaactggttataagaaacctgcttcaagaga
gcttaaagttacatttttccctgacttaaatggtgatgtggtggctattgattataaaca
ctacacaccctcttttaagaaaggagctaaattgttacataaacctattgtttggcatgt
taacaatgcaactaataaagccacgtataaaccaaatacctggtgtatacgttgtctttg
gagcacaaaaccagttgaaacatcaaattcgtttgatgtactgaagtcagaggacgcgca
gggaatggataatcttgcctgcgaagatctaaaaccagtctctgaagaagtagtggaaaa
tcctaccatacagaaagacgttcttgagtgtaatgtgaaaactaccgaagttgtaggaga
cattatacttaaaccagcaaataatagtttaaaaattacagaagaggttggccacacaga
tctaatggctgcttatgtagacaattctagtcttactattaagaaacctaatgaattatc
tagagtattaggtttgaaaacccttgttactcatggtttagctgctgttaatagtgtccc
ttgggatactatagctaattatgctaagccttttcttaacaaagttgttagtacaactac
taacatagttacacggtgtttaaaccgtgtttgtactaattatatgccttatttctttac
tttattgctacaattgtgtacttttactagaagtacaaattctagaattaaagcatctat
gccgactactatagcaaagaatactgttaagagtgtcggtaaattttgtctagaggcttc
atttaattatttgaagtcacctaatttttctaaactgataaatattataatttggttttt
actattaagtgtttgcctaggttctttaatctactcaaccgctgctttaggtgttttaat
gtctaatttaggcatgccttcttactgtactggttacagagaaggctatttgaactctac
taatgtcactattgcaacctactgtactggttctataccttgtagtgtttgtcttagtgg
tttagattctttagacacctatccttctttagaaactatacaaattaccatttcatcttt
taaatgggatttaactgcttttggcttagttgcagagtggtttttggcatatattctttt
cactaggtttttctatgtacttggattggctgcaatcatgcaattgtttttcagctattt
tgcagtacattttattagtaattcttggcttatgtggttaataattaatcttgtacaaat
ggccccgatttcagctatggttagaatgtacatcttctttgcatcattttattatgtatg
gaaaagttatgtgcatgttgtagacggttgtaattcatcaacttgtatgatgtgttacaa
acgtaatagagcaacaagagtcgaatgtacaactattgttaatggtgttagaaggtcctt
ttatgtctatgctaatggaggtaaaggcttttgcaaactacacaattggaattgtgttaa
ttgtgatacattctgtgctggtagtacatttattagtgatgaagttgcgagagacttgtc
actacagtttaaaagaccaataaatcctactgaccagtcttcttacatcgttgatagtgt
tacagtgaagaatggttccatccatctttactttgataaagctggtcaaaagacttatga
aagacattctctctctcattttgttaacttagacaacctgagagctaataacactaaagg
ttcattgcctattaatgttatagtttttgatggtaaatcaaaatgtgaagaatcatctgc
aaaatcagcgtctgtttactacagtcagcttatgtgtcaacctatactgttactagatca
ggcattagtgtctgatgttggtgatagtgtggaagttgcagttaaaatgtttgatgctta
cgttaatacgttttcatcaacttttaacgtaccaatgaaaaaactcaaaacactagttgc
aactgcagaagctgaacttgcaaagaatgtgtccttagacaatgtcttatctacttttat
ttcagcagctcggcaagggtttgttgattcagatgtagaaactaaagatgttgttgaatg
tcttaaattgtcacatcaatctgacatagaagttactggcgatagttgtaataactatat
gctcacctataacaaagttgaaaatatgacaccccgtgaccttggtgcttgtattgactg
tagtgcgcgtcatattaatgcgcaggtagcaaaaagtcacaacattgctttgatatggaa
cgttaaagatttcatgtcattgtctgaacaactacgaaaacaaatacgtagtgctgctaa
aaagaataacttaccttttaagttgacatgtgcaactactagacaagttgttaatgttgt
aacaacaaagatagcacttaagggtggtaaaattgttaataattggttgaagcagttaat
taaagttacacttgtgttcctttttgttgctgctattttctatttaataacacctgttca
tgtcatgtctaaacatactgacttttcaagtgaaatcataggatacaaggctattgatgg
tggtgtcactcgtgacatagcatctacagatacttgttttgctaacaaacatgctgattt
tgacacatggtttagccagcgtggtggtagttatactaatgacaaagcttgcccattgat
tgctgcagtcataacaagagaagtgggttttgtcgtgcctggtttgcctggcacgatatt
acgcacaactaatggtgactttttgcatttcttacctagagtttttagtgcagttggtaa
catctgttacacaccatcaaaacttatagagtacactgactttgcaacatcagcttgtgt
tttggctgctgaatgtacaatttttaaagatgcttctggtaagccagtaccatattgtta
tgataccaatgtactagaaggttctgttgcttatgaaagtttacgccctgacacacgtta
tgtgctcatggatggctctattattcaatttcctaacacctaccttgaaggttctgttag
agtggtaacaacttttgattctgagtactgtaggcacggcacttgtgaaagatcagaagc
tggtgtttgtgtatctactagtggtagatgggtacttaacaatgattattacagatcttt
accaggagttttttgtggtgtagatgctgtaaatttacttactaatatgtttacaccact
aattcaacctattggtgctttggacatatcagcatctatagtagctggtggtattgtagc
tatcgtagtaacatgccttgcctactattttatgaggtttagaagagcttttggtgaata
cagtcatgtagttgcctttaatactttactattccttatgtcattcactgtactctgttt
aacaccagtttactcattcttacctggtgtttattctgttatttacttgtacttgacatt
ttatcttactaatgatgtttcttttttagcacatattcagtggatggttatgttcacacc
tttagtacctttctggataacaattgcttatatcatttgtatttccacaaagcatttcta
ttggttctttagtaattacctaaagagacgtgtagtctttaatggtgtttcctttagtac
ttttgaagaagctgcgctgtgcacctttttgttaaataaagaaatgtatctaaagttgcg
tagtgatgtgctattacctcttacgcaatataatagatacttagctctttataataagta
caagtattttagtggagcaatggatacaactagctacagagaagctgcttgttgtcatct
cgcaaaggctctcaatgacttcagtaactcaggttctgatgttctttaccaaccaccaca
aacctctatcacctcagctgttttgcagagtggttttagaaaaatggcattcccatctgg
taaagttgagggttgtatggtacaagtaacttgtggtacaactacacttaacggtctttg
gcttgatgacgtagtttactgtccaagacatgtgatctgcacctctgaagacatgcttaa
ccctaattatgaagatttactcattcgtaagtctaatcataatttcttggtacaggctgg
taatgttcaactcagggttattggacattctatgcaaaattgtgtacttaagcttaaggt
tgatacagccaatcctaagacacctaagtataagtttgttcgcattcaaccaggacagac
tttttcagtgttagcttgttacaatggttcaccatctggtgtttaccaatgtgctatgag
gcccaatttcactattaagggttcattccttaatggttcatgtggtagtgttggttttaa
catagattatgactgtgtctctttttgttacatgcaccatatggaattaccaactggagt
tcatgctggcacagacttagaaggtaacttttatggaccttttgttgacaggcaaacagc
acaagcagctggtacggacacaactattacagttaatgttttagcttggttgtacgctgc
tgttataaatggagacaggtggtttctcaatcgatttaccacaactcttaatgactttaa
ccttgtggctatgaagtacaattatgaacctctaacacaagaccatgttgacatactagg
acctctttctgctcaaactggaattgccgttttagatatgtgtgcttcattaaaagaatt
actgcaaaatggtatgaatggacgtaccatattgggtagtgctttattagaagatgaatt
tacaccttttgatgttgttagacaatgctcaggtgttactttccaaagtgcagtgaaaag
aacaatcaagggtacacaccactggttgttactcacaattttgacttcacttttagtttt
agtccagagtactcaatggtctttgttcttttttttgtatgaaaatgcctttttaccttt
tgctatgggtattattgctatgtctgcttttgcaatgatgtttgtcaaacataagcatgc
atttctctgtttgtttttgttaccttctcttgccactgtagcttattttaatatggtcta
tatgcctgctagttgggtgatgcgtattatgacatggttggatatggttgatactagttt
gaagctaaaagactgtgttatgtatgcatcagctgtagtgttactaatccttatgacagc
aagaactgtgtatgatgatggtgctaggagagtgtggacacttatgaatgtcttgacact
cgtttataaagtttattatggtaatgctttagatcaagccatttccatgtgggctcttat
aatctctgttacttctaactactcaggtgtagttacaactgtcatttttttggccagagg
tattgtttttatgtgtgttgagtattgccctattttcttcataactggtaatacacttca
gtgtataatgctagtttattgtttcttaggctatttttgtacttgttactttggcctctt
ttgtttactcaaccgctactttagactgactcttggtgtttatgattacttagtttctac
acaggagtttagatatatgaattcacagggactactcccacccaagaatagcatagatgc
cttcaaactcaacattaaattgttgggtgttggtggcaaaccttgtatcaaagtagccac
tgtacagtctaaaatgtcagatgtaaagtgcacatcagtagtcttactctcagttttgca
acaactcagagtagaatcatcatctaaattgtgggctcaatgtgtccagttacacaatga
cattctcttagctaaagatactactgaagcctttgaaaaaatggtttcactactttctgt
tttgctttccatgcagggtgctgtagacataaacaagctttgtgaagaaatgctggacaa
cagggcaaccttacaagctatagcctcagagtttagttcccttccatcatatgcagcttt
tgctactgctcaagaagcttatgagcaggctgttgctaatggtgattctgaagttgttct
taaaaagttgaagaagtctttgaatgtggctaaatctgaatttgaccgtgatgcagccat
gcaacgtaagttggaaaagatggctgatcaagctatgacccaaatgtataaacaggctag
atctgaggacaagagggcaaaagttactagtgctatgcagacaatgcttttcactatgct
tagaaagttggataatgatgcactcaacaacattatcaacaatgcaagagatggttgtgt
tcccttgaacataatacctcttacaacagcagccaaattaatggttgtcataccagacta
taacacatataaaaatacgtgtgatggtacaacatttacttatgcatcagcattgtggga
aatccaacaggttgtagatgcagatagtaaaattgttcaacttagtgaaattagtatgga
caattcacctaatttagcatggcctcttattgtaacagctttaagggccaattctgctgt
caaattacagaataatgagcttagtcctgttgcactacgacagatgtcttgtgctgccgg
tactacacaaactgcttgcactgatgacaatgcgttagcttactacaacacaacaaaggg
aggtaggtttgtacttgcactgttatccgatttacaggatttgaaatgggctagattccc
taagagtgatggaactggtactatctatacagaactggaaccaccttgtaggtttgttac
agacacacctaaaggtcctaaagtgaagtatttatactttattaaaggattaaacaacct
aaatagaggtatggtacttggtagtttagctgccacagtacgtctacaagctggtaatgc
aacagaagtgcctgccaattcaactgtattatctttctgtgcttttgctgtagatgctgc
taaagcttacaaagattatctagctagtgggggacaaccaatcactaattgtgttaagat
gttgtgtacacacactggtactggtcaggcaataacagttacaccggaagccaatatgga
tcaagaatcctttggtggtgcatcgtgttgtctgtactgccgttgccacatagatcatcc
aaatcctaaaggattttgtgacttaaaaggtaagtatgtacaaatacctacaacttgtgc
taatgaccctgtgggttttacacttaaaaacacagtctgtaccgtctgcggtatgtggaa
aggttatggctgtagttgtgatcaactccgcgaacccatgcttcagtcagctgatgcaca
atcgtttttaaacgggtttgcggtgtaagtgcagcccgtcttacaccgtgcggcacaggc
actagtactgatgtcgtatacagggcttttgacatctacaatgataaagtagctggtttt
gctaaattcctaaaaactaattgttgtcgcttccaagaaaaggacgaagatgacaattta
attgattcttactttgtagttaagagacacactttctctaactaccaacatgaagaaaca
atttataatttacttaaggattgtccagctgttgctaaacatgacttctttaagtttaga
atagacggtgacatggtaccacatatatcacgtcaacgtcttactaaatacacaatggca
gacctcgtctatgctttaaggcattttgatgaaggtaattgtgacacattaaaagaaata
cttgtcacatacaattgttgtgatgatgattatttcaataaaaaggactggtatgatttt
gtagaaaacccagatatattacgcgtatacgccaacttaggtgaacgtgtacgccaagct
ttgttaaaaacagtacaattctgtgatgccatgcgaaatgctggtattgttggtgtactg
acattagataatcaagatctcaatggtaactggtatgatttcggtgatttcatacaaacc
acgccaggtagtggagttcctgttgtagattcttattattcattgttaatgcctatatta
accttgaccagggctttaactgcagagtcacatgttgacactgacttaacaaagccttac
attaagtgggatttgttaaaatatgacttcacggaagagaggttaaaactctttgaccgt
tattttaaatattgggatcagacataccacccaaattgtgttaactgtttggatgacaga
tgcattctgcattgtgcaaactttaatgttttattctctacagtgtttccacttacaagt
tttggaccactagtgagaaaaatatttgttgatggtgttccatttgtagtttcaactgga
taccacttcagagagctaggtgttgtacataatcaggatgtaaacttacatagctctaga
cttagttttaaggaattacttgtgtatgctgctgaccctgctatgcacgctgcttctggt
aatctattactagataaacgcactacgtgcttttcagtagctgcacttactaacaatgtt
gcttttcaaactgtcaaacccggtaattttaacaaagacttctatgactttgctgtgtct
aagggtttctttaaggaaggaagttctgttgaattaaaacacttcttctttgctcaggat
ggtaatgctgctatcagcgattatgactactatcgttataatctaccaacaatgtgtgat
atcagacaactactatttgtagttgaagttgttgataagtactttgattgttacgatggt
ggctgtattaatgctaaccaagtcatcgtcaacaacctagacaaatcagctggttttcca
tttaataaatggggtaaggctagactttattatgattcaatgagttatgaggatcaagat
gcacttttcgcatatacaaaacgtaatgtcatccctactataactcaaatgaatcttaag
tatgccattagtgcaaagaatagagctcgcaccgtagctggtgtctctatctgtagtact
atgaccaatagacagtttcatcaaaaattattgaaatcaatagccgccactagaggagct
actgtagtaattggaacaagcaaattctatggtggttggcacaacatgttaaaaactgtt
tatagtgatgtagaaaaccctcaccttatgggttgggattatcctaaatgtgatagagcc
atgcctaatatgcttagaattatggcctcacttgttcttgctcgcaaacatacaacgtgt
tgtagcttgtcacaccgtttctatagattagctaatgagtgtgctcaagtattgagtgaa
atggtcatgtgtggcggttcactatatgttaaaccaggtggaacctcatcaggagatgcc
acaactgcttatgctaatagtgtttttaacatttgtcaagctgtcacggccaatgttaat
gcacttttatctactgatggtaacaaaattgccgataagtatgtccgcaatttacaacac
agactttatgagtgtctctatagaaatagagatgttgacacagactttgtgaatgagttt
tacgcatatttgcgtaaacatttctcaatgatgatactctctgacgatgctgttgtgtgt
ttcaatagcacttatgcatctcaaggtctagtggctagcataaagaactttaagtcagtt
ctttattatcaaaacaatgtttttatgtctgaagcaaaatgttggactgagactgacctt
actaaaggacctcatgaattttgctctcaacatacaatgctagttaaacagggtgatgat
tatgtgtaccttccttacccagatccatcaagaatcctaggggccggctgttttgtagat
gatatcgtaaaaacagatggtacacttatgattgaacggttcgtgtctttagctatagat
gcttacccacttactaaacatcctaatcaggagtatgctgatgtctttcatttgtactta
caatacataagaaagctacatgatgagttaacaggacacatgttagacatgtattctgtt
atgcttactaatgataacacttcaaggtattgggaacctgagttttatgaggctatgtac
acaccgcatacagtcttacaggctgttggggcttgtgttctttgcaattcacagacttca
ttaagatgtggtgcttgcatacgtagaccattcttatgttgtaaatgctgttacgaccat
gtcatatcaacatcacataaattagtcttgtctgttaatccgtatgtttgcaatgctcca
ggttgtgatgtcacagatgtgactcaactttacttaggaggtatgagctattattgtaaa
tcacataaaccacccattagttttccattgtgtgctaatggacaagtttttggtttatat
aaaaatacatgtgttggtagcgataatgttactgactttaatgcaattgcaacatgtgac
tggacaaatgctggtgattacattttagctaacacctgtactgaaagactcaagcttttt
gcagcagaaacgctcaaagctactgaggagacatttaaactgtcttatggtattgctact
gtacgtgaagtgctgtctgacagagaattacatctttcatgggaagttggtaaacctaga
ccaccacttaaccgaaattatgtctttactggttatcgtgtaactaaaaacagtaaagta
caaataggagagtacacctttgaaaaaggtgactatggtgatgctgttgtttaccgaggt
acaacaacttacaaattaaatgttggtgattattttgtgctgacatcacatacagtaatg
ccattaagtgcacctacactagtgccacaagagcactatgttagaattactggcttatac
ccaacactcaatatctcagatgagttttctagcaatgttgcaaattatcaaaaggttggt
atgcaaaagtattctacactccagggaccacctggtactggtaagagtcattttgctatt
ggcctagctctctactacccttctgctcgcatagtgtatacagcttgctctcatgccgct
gttgatgcactatgtgagaaggcattaaaatatttgcctatagataaatgtagtagaatt
atacctgcacgtgctcgtgtagagtgttttgataaattcaaagtgaattcaacattagaa
cagtatgtcttttgtactgtaaatgcattgcctgagacgacagcagatatagttgtcttt
gatgaaatttcaatggccacaaattatgatttgagtgttgtcaatgccagattacgtgct
aagcactatgtgtacattggcgaccctgctcaattacctgcaccacgcacattgctaact
aagggcacactagaaccagaatatttcaattcagtgtgtagacttatgaaaactataggt
ccagacatgttcctcggaacttgtcggcgttgtcctgctgaaattgttgacactgtgagt
gctttggtttatgataataagcttaaagcacataaagacaaatcagctcaatgctttaaa
atgttttataagggtgttatcacgcatgatgtttcatctgcaattaacaggccacaaata
ggcgtggtaagagaattccttacacgtaaccctgcttggagaaaagctgtctttatttca
ccttataattcacagaatgctgtagcctcaaagattttgggactaccaactcaaactgtt
gattcatcacagggctcagaatatgactatgtcatattcactcaaaccactgaaacagct
cactcttgtaatgtaaacagatttaatgttgctattaccagagcaaaagtaggcatactt
tgcataatgtctgatagagacctttatgacaagttgcaatttacaagtcttgaaattcca
cgtaggaatgtggcaactttacaagctgaaaatgtaacaggactctttaaagattgtagt
aaggtaatcactgggttacatcctacacaggcacctacacacctcagtgttgacactaaa
ttcaaaactgaaggtttatgtgttgacatacctggcatacctaaggacatgacctataga
agactcatctctatgatgggttttaaaatgaattatcaagttaatggttaccctaacatg
tttatcacccgcgaagaagctataagacatgtacgtgcatggattggcttcgatgtcgag
gggtgtcatgctactagagaagctgttggtaccaatttacctttacagctaggtttttct
acaggtgttaacctagttgctgtacctacaggttatgttgatacacctaataatacagat
ttttccagagttagtgctaaaccaccgcctggagatcaatttaaacacctcataccactt
atgtacaaaggacttccttggaatgtagtgcgtataaagattgtacaaatgttaagtgac
acacttaaaaatctctctgacagagtcgtatttgtcttatgggcacatggctttgagttg
acatctatgaagtattttgtgaaaataggacctgagcgcacctgttgtctatgtgataga
cgtgccacatgcttttccactgcttcagacacttatgcctgttggcatcattctattgga
tttgattacgtctataatccgtttatgattgatgttcaacaatggggttttacaggtaac
ctacaaagcaaccatgatctgtattgtcaagtccatggtaatgcacatgtagctagttgt
gatgcaatcatgactaggtgtctagctgtccacgagtgctttgttaagcgtgttgactgg
actattgaatatcctataattggtgatgaactgaagattaatgcggcttgtagaaaggtt
caacacatggttgttaaagctgcattattagcagacaaattcccagttcttcacgacatt
ggtaaccctaaagctattaagtgtgtacctcaagctgatgtagaatggaagttctatgat
gcacagccttgtagtgacaaagcttataaaatagaagaattattctattcttatgccaca
cattctgacaaattcacagatggtgtatgcctattttggaattgcaatgtcgatagatat
cctgctaattccattgtttgtagatttgacactagagtgctatctaaccttaacttgcct
ggttgtgatggtggcagtttgtatgtaaataaacatgcattccacacaccagcttttgat
aaaagtgcttttgttaatttaaaacaattaccatttttctattactctgacagtccatgt
gagtctcatggaaaacaagtagtgtcagatatagattatgtaccactaaagtctgctacg
tgtataacacgttgcaatttaggtggtgctgtctgtagacatcatgctaatgagtacaga
ttgtatctcgatgcttataacatgatgatctcagctggctttagcttgtgggtttacaaa
caatttgatacttataacctctggaacacttttacaagacttcagagtttagaaaatgtg
gcttttaatgttgtaaataagggacactttgatggacaacagggtgaagtaccagtttct
atcattaataacactgtttacacaaaagttgatggtgttgatgtagaattgtttgaaaat
aaaacaacattacctgttaatgtagcatttgagctttgggctaagcgcaacattaaacca
gtaccagaggtgaaaatactcaataatttgggtgtggacattgctgctaatactgtgatc
tgggactacaaaagagatgctccagcacatatatctactattggtgtttgttctatgact
gacatagccaagaaaccaactgaaacaatttgtgcaccactcactgtcttttttgatggt
agagttgatggtcaagtagacttatttagaaatgcccgtaatggtgttcttattacagaa
ggtagtgttaaaggtttacaaccatctgtaggtcccaaacaagctagtcttaatggagtc
acattaattggagaagccgtaaaaacacagttcaattattataagaaagttgatggtgtt
gtccaacaattacctgaaacttactttactcagagtagaaatttacaagaatttaaaccc
aggagtcaaatggaaattgatttcttagaattagctatggatgaattcattgaacggtat
aaattagaaggctatgccttcgaacatatcgtttatggagattttagtcatagtcagtta
ggtggtttacatctactgattggactagctaaacgttttaaggaatcaccttttgaatta
gaagattttattcctatggacagtacagttaaaaactatttcataacagatgcgcaaaca
ggttcatctaagtgtgtgtgttctgttattgatttattacttgatgattttgttgaaata
ataaaatcccaagatttatctgtagtttctaaggttgtcaaagtgactattgactataca
gaaatttcatttatgctttggtgtaaagatggccatgtagaaacattttacccaaaatta
caatctagtcaagcgtggcaaccgggtgttgctatgcctaatctttacaaaatgcaaaga
atgctattagaaaagtgtgaccttcaaaattatggtgatagtgcaacattacctaaaggc
ataatgatgaatgtcgcaaaatatactcaactgtgtcaatatttaaacacattaacatta
gctgtaccctataatatgagagttatacattttggtgctggttctgataaaggagttgca
ccaggtacagctgttttaagacagtggttgcctacgggtacgctgcttgtcgattcagat
cttaatgactttgtctctgatgcagattcaactttgattggtgattgtgcaactgtacat
acagctaataaatgggatctcattattagtgatatgtacgaccctaagactaaaaatgtt
acaaaagaaaatgactctaaagagggttttttcacttacatttgtgggtttatacaacaa
aagctagctcttggaggttccgtggctataaagataacagaacattcttggaatgctgat
ctttataagctcatgggacacttcgcatggtggacagcctttgttactaatgtgaatgcg
tcatcatctgaagcatttttaattggatgtaattatcttggcaaaccacgcgaacaaata
gatggttatgtcatgcatgcaaattacatattttggaggaatacaaatccaattcagttg
tcttcctattctttatttgacatgagtaaatttccccttaaattaaggggtactgctgtt
atgtctttaaaagaaggtcaaatcaatgatatgattttatctcttcttagtaaaggtaga
cttataattagagaaaacaacagagttgttatttctagtgatgttcttgttaacaactaa
acgaacaatgtttgtttttcttgttttattgccactagtctctagtcagtgtgttaatct
tacaaccagaactcaattacctcctgcatacactaattctttcacacgtggtgtttatta
ccctgacaaagttttcagatcctcagttttacattcaactcaggacttgttcttaccttt
cttttccaatgttacttggttccatgctatacatgtctctgggaccaatggtactaagag
gtttgataaccctgtcctaccatttaatgatggtgtttattttgcttccactgagaagtc
taacataataagaggctggatttttggtactactttagattcgaagacccagtccctact
tattgttaataacgctactaatgttgttattaaagtctgtgaatttcaattttgtaatga
tccatttttgggtgtttattaccacaaaaacaacaaaagttggatggaaagtgagttcag
agtttattctagtgcgaataattgcacttttgaatatgtctctcagccttttcttatgga
ccttgaaggaaaacagggtaatttcaaaaatcttagggaatttgtgtttaagaatattga
tggttattttaaaatatattctaagcacacgcctactaatttagtgcgtgatctccctca
gggtttttcggctttagaaccattggtagatttgccaataggtattaacatcactaggtt
tcaaactttacttgctttacatagaagttatttgactcctggtgattcttcttcaggttg
gacagctggtgctgcagcttattatgtgggttatcttcaacctaggacttttctattaaa
atataatgaaaatggaaccattacagatgctgtagactgtgcacttgaccctctctcaga
aacaaagtgtacgttgaaatccttcactgtagaaaaaggaatctatcaaacttctaactt
tagagtccaaccaacagaatctattgttagatttcctaatattacaaacttgtgcccttt
tggtgaagtttttaacgccaccagatttgcatctgtttatgcttggaacaggaagagaat
cagcaactgtgttgctgattattctgtcctatataattccgcatcattttccacttttaa
gtgttatggagtgtctcctactaaattaaatgatctctgctttactaatgtctatgcaga
ttcatttgtaattagaggtgatgaagtcagacaaatcgctccagggcaaactggaaagat
tgctgattataattataaattaccagatgattttacaggctgcgttatagcttggaattc
taacaagcttgattctaaggttggtggtaattataattacctgtatagattgtttaggaa
gtctaatctcaaaccttttgagagagatatttcaactgaaatctatcaggccggtagcac
accttgtaatggtgttaaaggttttaattgttactttcctttacaatcatatggtttcca
acccactaatggtgttggttaccaaccatacagagtagtagtactttcttttgaacttct
acatgcaccagcaactgtttgtggacctaaaaagtctactaatttggttaaaaacaaatg
tgtcaatttcaacttcaatggtttaacaggcacaggtgttcttactgagtctaacaaaaa
gtttctgcctttccaacaatttggcagagacattgctgacactactgatgctgtccgtga
tccacagacacttgagattcttgacattacaccatgttcttttggtggtgtcagtgttat
aacaccaggaacaaatacttctaaccaggttgctgttctttatcagggtgttaactgcac
agaagtccctgttgctattcatgcagatcaacttactcctacttggcgtgtttattctac
aggttctaatgtttttcaaacacgtgcaggctgtttaataggggctgaacatgtcaacaa
ctcatatgagtgtgacatacccattggtgcaggtatatgcgctagttatcagactcagac
taattctcctcggcgggcacgtagtgtagctagtcaatccatcattgcctacactatgtc
acttggtgcagaaaattcagttgcttactctaataactctattgccatacccacaaattt
tactattagtgttaccacagaaattctaccagtgtctatgaccaagacatcagtagattg
tacaatgtacatttgtggtgattcaactgaatgcagcaatcttttgttgcaatatggcag
tttttgtacacaattaaaccgtgctttaactggaatagctgttgaacaagacaaaaacac
ccaagaagtttttgcacaagtcaaacaaatttacaaaacaccaccaattaaagattttgg
tggttttaatttttcacaaatattaccagatccatcaaaaccaagcaagaggtcatttat
tgaagatctacttttcaacaaagtgacacttgcagatgctggcttcatcaaacaatatgg
tgattgccttggtgatattgctgctagagacctcatttgtgcacaaaagtttaacggcct
tactgttttgccacctttgctcacagatgaaatgattgctcaatacacttctgcactgct
agcgggtacaatcacttctggttggacctttggtgcaggtgctgcattacaaataccatt
tgctatgcaaatggcttataggtttaatggtattggagttacacagaatgttctctatga
gaaccaaaaattgattgccaaccaatttaatagtgctattggcaaaattcaaaactcact
tttttccacagcaagtgcacttggaaaacttcaagatgtggtcaaccaaaatgcacaagc
tttaaacacgcttgttaaacaacttagctccaattttggtgcaatttcaagtgttttaaa
tgatatcctttcacgtcttgacaaagttgaggctgaagtgcaaattgataggttgatcac
aggcagacttcaaagtttgcagacatatgtgactcaacaattaattagagctgcagaaat
cagagcttctgctaatcttgctgctattaaaatgtcagagtgtgtacttggacaatcaaa
aagagttgatttttgtggaaagggctatcatcttatgtccttccctcagtcagcacctca
tggtgtagtcttcttgcatgtgacttatgtccctgcacaagaaaagaacttcacaactgc
tcctgccatttgtcatgatggaaaagcacactttcctcgtgaaggtgtctttgtttcaaa
tggcacacactggtttgtaacacaaaggaatttttatgaaccacaaatcattactacaga
caacacatttgtgtctggtaactgtgatgttgtaataggaattgtcaacaacacagttta
tgatcctttgcaacctgaattagactcattcaaggaggagttagataaatattttaagaa
tcatacatcaccagatgttgatttaggtgacatctctggcattaatgcttcagttgtaaa
cattcaaaaagaaattgaccgcctcaatgaggttgccaagaatttaaatgaatctctcat
cgatctccaagaacttggaaagtatgagcagtatataaaatggccatggtacatttggct
aggttttatagctggcttgattgccatagtaatggtgacaattatgctttgctgtatgac
cagttgctgtagttgtctcaagggctgttgttcttgtggatcctgctgcaaatttgatga
agacgactctgagccagtgctcaaaggagtcaaattacattacacataaacgaacttatg
gatttgtttatgagaatcttcacaattggaactgtaactttgaagcaaggtgaaatcaag
gatgctactccttcagattttgttcgcgctactgcaacgataccgatacaagcctcactc
cctttcggatggcttattgttggcgttgcacttcttgctgtttttcagagcgcttccaaa
atcataaccctcaaaaagagatggcaactagcactctccaagggtgttcactttgtttgc
aacttgctgttgttgtttgtaacagtttactcacaccttttgctcgttgctgctggcctt
gaagccccttttctctatctttatgctttagtctacttcttgcagagtataaactttgta
agaataataatgaggctttggctttgctggaaatgccgttccaaaaacccattactttat
gatgccaactattttctttgctggcatactaattgttacgactattgtataccttacaat
agtgtaacttcttcaattgtcattacttcaggtgatggcacaacaagtcctatttctgaa
catgactaccagattggtggttatactgaaaaatgggaatctggagtaaaagactgtgtt
gtattacacagttacttcacttcagactattaccagctgtactcaactcaattgagtaca
gacactggtgttgaacatgttaccttcttcatctacaataaaattgttgatgagcctgaa
gaacatgtccaaattcacacaatcgacggttcatccggagttgttaatccagtaatggaa
ccaatttatgatgaaccgacgacgactactagcgttcctttgtaagcacaagctgatgag
tacgaacttatgtactcattcgtttcggaagagacaggtacgttaatagttaatagcgta
cttctttttcttgctttcgtggtattcttgctagttacactagccatccttactgcgctt
cgattgtgtgcgtactgctgcaatattgttaacgtgagtcttgtaaaaccttctttttac
gtttactctcgtgttaaaaatctgaattcttctagagttcctgatcttctggtctaaacg
aactaaatattatattagtttttctgtttggaactttaattttagccatggcagattcca
acggtactattaccgttgaagagcttaaaaagctccttgaacaatggaacctagtaatag
gtttcctatttcttacatggatttgtcttctacaatttgcctatgccaacaggaataggt
ttttgtatataattaagttaattttcctctggctgttatggccagtaactttagcttgtt
ttgtgcttgctgctgtttacagaataaattggatcaccggtggaattgctaccgcaatgg
cttgtcttgtaggcttgatgtggctcagctacttcattgcttctttcagactgtttgcgc
gtacgcgttccatgtggtcattcaatccagaaactaacattcttctcaacgtgccactcc
atggcactattctgaccagaccgcttctagaaagtgaactcgtaatcggagctgtgatcc
ttcgtggacatcttcgtattgctggacaccatctaggacgctgtgacatcaaggacctgc
ctaaagaaatcactgttgctacatcacgaacgctttcttattacaaattgggagcttcgc
agcgtgtagcaggtgactcaggttttgctgcatacagtcgctacaggattggcaactata
aattaaacacagaccattccagtagcagtgacaatattgctttgcttgtacagtaagtga
caacagatgtttcatctcgttgactttcaggttactatagcagagatattactaattatt
atgaggacttttaaagtttccatttggaatcttgattacatcataaacctcataattaaa
aatttatctaagtcactaactgagaataaatattctcaattagatgaagagcaaccaatg
gagattgattaaacgaacatgaaaattattcttttcttggcactgataacactcgctact
tgtgagctttatcactaccaagattgtgttagaggtacaacagtacttttaaaagaacct
tgctcttctggaacatacgagggcaattcaccatttcatcctctagctgataacaaattt
gcactgacttgctttagcactcaatttgcttttgcttgtcctgacggcgtaaaacacgtc
tatcagttacgtgccagatcagtttcacctaaactgttcatcagacaagaggaagttcaa
gaactttactctccaatttttcttattgttgcggcaatagtgtttataacactttgcttc
acactcaaaagaaagacagaatgattgaactttcattaattgacttctatttgtgctttt
tagcctttctgctattccttgttttaattatgcttattatcttttggttctcacttgaac
tgcaagatcataatgaaacttgtcacgcctaaacgaacatgaaatttcttgttttcttag
gaatcatcacaactgtagctgcatttcaccaagaatgtagtttacagtcatgtactcaac
atcaaccatatgtagttgatgacccgtgtcctattcacttctattctaaatggtatatta
gagtaggagctagaaaatcagcacctttaattgaattgtgcgtggatgaggctggttcta
aatcacccattcagtacatcgatatcggtaattatacagtttcctgtttaccttttacaa
ttaattgccaggaacctaaattgggtagtcttgtagtgcgttgttcgttctatgaagact
ttttagagtatcatgacgttcgtgttgttttagatttcatctaaacgaacaaactaaatg
tctgataatggaccccaaaatcagcgaaatgcactccgcattacgtttggtggaccctca
gattcaactggcagtaaccagaatggagaacgcagtggggcgcgatcaaaacaacgtcgg
ccccaaggtttacccaataatactgcgtcttggttcaccgctctcactcaacatggcaag
gaagaccttaaattccctcgaggacaaggcgttccaattaacaccaatagcagtccagat
gaccaaattggctactaccgaagagctaccagacgaattcgtggtggtgacggtaaaatg
aaagatctcagtccaagatggtatttctactacctaggaactgggccagaagctggactt
ccctatggtgctaacaaagacggcatcatatgggttgcaactgagggagccttgaataca
ccaaaagatcacattggcacccgcaatcctgctaacaatgctgcaatcgtgctacaactt
cctcaaggaacaacattgccaaaaggcttctacgcagaagggagcagaggcggcagtcaa
gcctcttctcgttcctcatcacgtagtcgcaacagttcaagaaattcaactccaggcatc
agtaggggaatttctcctgctagaatggctggcaatggcggtgatgctgctcttgctttg
ctgctgcttgacagattgaaccagcttgagagcaaaatgtctggtaaaggccaacaacaa
caaggccaaactgtcactaagaaatctgctgctgaggcttctaagaagcctcggcaaaaa
cgtactgccactaaagcatacaatgtaacacaagctttcggcagacgtggtccagaacaa
acccaaggaaattttggggaccaggaactaatcagacaaggaactgattacaaacattgg
ccgcaaattgcacaatttgcccccagcgcttcagcgttcttcggaatgtcgcgcattggc
atggaagtcacaccttcgggaacgtggttgacctacacaggtgccatcaaattggatgac
aaagatccaaatttcaaagatcaagtcattttgctgaataagcatattgacgcatacaaa
acattcccaccaacagagcctaaaaaggacaaaaagaagaaggctgatgaaactcaagcc
ttaccgcagagacagaagaaacagcaaactgtgactcttcttcctgctgcagatttggat
gatttctccaaacaattgcaacaatccatgagcagtgctgactcaactcaggcctaaact
catgcagaccacacaaggcagatgggctatataaacgttttcgcttttccgtttacgata
tatagtctactcttgtgtagaatgaattctcgtaactacatagcacaagtagatgtagtt
aactttaatctcacatagcaatctttaatcagtgtgtaacattagggaggacttgaaaga
gccaccacattttcaccgaggccacgcggagtacgatcgagtgtacagtgaacaatgcta
gggagagctgcctatatggaagagccctaatgtgtaaaattaattttagtagtgctatcc
ccatgtgattttaatagcttcttaggagaatgacaaaaaaaaaa
>hCoV-19/Cameroon/Douala-20V-3050/2020
aaaccaaccaactttcgatctcttgtagatctgttctctaaacgaactttaaaatctgtg
tggctgtcactcggctgcatgcttagtgcactcacgcagtataattaataactaattact
gtcgttgacaggacacgagtaactcgtctatcttctgcaggctgcttacggtttcgtccg
tgttgcagccgatcatcagcacatctaggttttgtccgggtgtgaccgaaaggtaagatg
gagagccttgtccctggtttcaacgagaaaacacacgtccaactcagtttgcctgtttta
caggttcgcgacgtgctcgtacgtggctttggagactccgtggaggaggtcttatcagag
gcacgtcaacatcttaaagatggcacttgtggcttagtagaagttgaaaaaggcgttttg
cctcaacttgaacagccctatgtgttcatcaaacgttcggatgctcgaactgcacctcat
ggtcatgttatggttgagctggtagcagaactcgaaggcattcagtacggtcgtagtggt
gagacacttggtgtccttgtccctcatgtgggcgaaataccagtggcttaccgcaaggtt
cttcttcgtaagaacggtaataaaggagctggtggccatagttacggcgccgatctaaag
tcatttgacttaggcgacgagcttggcactgatccttatgaagattttcaagaaaactgg
aacactaaacatagcagtggtgttacccgtgaactcatgcgtgagcttaacggaggggca
tacactcgctatgtcgataacaacttctgtggccctgatggctaccctcttgagtgcatt
aaagaccttctagcacgtgctggtaaagcttcatgcactttgtccgaacaactggacttt
attgacactaagaggggtgtatactgctgccgtgaacatgagcatgaaattgcttggtac
acggaacgttctgaaaagagctatgaattgcagacaccttttgaaattaaattggcaaag
aaatttgacaccttcaatggggaatgtccaaattttgtatttcccttaaattccataatc
aagactattcaaccaagggttgaaaagaaaaagcttgatggctttatgggtagaattcga
tctgtctatccagttgcgtcaccaaatgaatgcaaccaaatgtgcctttcaactctcatg
aagtgtgatcattgtggtgaaacttcatggcagacgggcgattttgttaaagccacttgc
gaattttgtggcactgagaatttgactaaagaaggtgccactacttgtggttacttaccc
caaaatgctgttgttaaaatttattgtccagcatgtcacaattcagaagtaggacctgag
catagtcttgccgaataccataatgaatctggcttgaaaaccattcttcgtaagggtggt
cgcactattgcctttggaggctgtgtgttctcttatgttggttgccataacaagtgtgcc
tattgggttccacgtgctagcgctaacataggttgtaaccatacaggtgttgttggagaa
ggttccgaaggtcttaatgacaaccttcttgaaatactccaaaaagagaaagtcaacatc
aatattgttggtgactttaaacttaatgaagagatcgccattattttggcatctttttct
gcttccacaagtgcttttgtggaaactgtgaaaggtttggattataaagcattcaaacaa
attgttgaatcctgtggtaattttaaagttacaaaaggaaaagctaaaaaaggtgcctgg
aatattggtgaacagaaatcaatactgagtcctctttatgcatttgcatcagaggctgct
cgtgttgtacgatcaattttctcccgcactcttgaaactgctcaaaattctgtgcgtgtt
ttacagaaggccgctataacaatactagatggaatttcacagtattcactgagactcatt
gatgctatgatgttcacatctgatttggctactaacaatctagttgtaatggcctacatt
acaggtggtgttgttcagttgacttcgcagtggctaactaacatctttggcactgtttat
gaaaaactcaaacccgtccttgattggcttgaagagaagtttaaggaaggtgtagagttt
cttagagacggttgggaaattgttaaatttatctcaacctgtgcttgtgaaattgtcggt
ggacaaattgtcacctgtgcaaaggaaattaaggagagtgttcagacattctttaagctt
gtaaataaatttttggctttgtgtgctgactctatcattattggtggagctaaacttaaa
gccttgaatttaggtgaaacatttgtcacgcactcaaaaggattgtacagaaagtgtgtt
aaatccagagaagaaactggcctactcatgcctctaaaagccccaaaagaaattatcttc
ttagagggagaaacacttcccacagaagtgttaacagaggaagttgtcttgaaaactggt
gatttacaaccattagaacaacctactagtgaagctgttgaagctccattggttggtaca
ccagtttgtattaacgggcttatgttgctcgaaatcaaagacacagaaaagtactgtgcc
cttgcacctaatatgatggtaacaaacaataccttcacactcaaaggcggtgcaccaaca
aaggttacttttggtgatgacactgtgatagaagtgcaaggttacaagagtgtgaatatc
acttttgaacttgatgaaaggattgataaagtacttaatgagaagtgctctgcctataca
gttgaactcggtacagaagtaaatgagttcgcctgtgttgtggcagatgctgtcataaaa
actttgcaaccagtatctgaattacttacaccactgggcattgatttagatgagtggagt
atggctacatactacttatttgatgagtctggtgagtttaaattggcttcacatatgtat
tgttctttttaccctccagatgaggatgaagaagaaggtgattgtgaagaagaagagttt
gagccatcaactcaatatgagtatggtactgaagatgattaccaaggtaaacctttggaa
tttggtgccacttctgctgctcttcaacctgaagaagagcaagaagaagattggttagat
gatgatagtcaacaaactgttggtcaacaagacggcagtgaggacaatcagacaactact
attcaaacaattgttgaggttcaacctcaattagagatggaacttacaccagttgttcag
actattgaagtgaatagttttagtggttatttaaaacttactgacaatgtatacattaaa
aatgcagacattgtggaagaagctaaaaaggtaaaaccaacagtggttgttaatgcagcc
aatgtttaccttaaacatggaggaggtgttgcaggagccttaaataaggctactaacaat
gccatgcaagttgaatctgatgattacatagctactaatggaccacttaaagtgggtggt
agttgtgttttaagcggacacaatcttgctaaacactgtcttcatgttgtcggcccaaat
gttaacaaaggtgaagacattcaacttcttaagagtgcttatgaaaattttaatcagcac
gaagttctacttgcaccattattatcagctggtatttttggtgctgaccctatacattct
ttaagagtttgtgtagatactgttcgcacaaatgtctacttagctgtctttgataaaaat
ctctatgacaaacttgtttcaagctttttggaaatgaagagtgaaaagcaagttgaacaa
aagatcgctgagattcctaaagaggaagttaagccatttataactgaaagtaaaccttca
gttgaacagagaaaacaagatgataagaaaatcaaagcttgtgttgaagaagttacaaca
actctggaagaaactaagttcctcacagaaaacttgttactttatattgacattaatggc
aatcttcatccagattctgccactcttgttagtgacattgacatcactttcttaaagaaa
gatgctccatatatagtgggtgatgttgttcaagagggtgttttaactgctgtggttata
cctactaaaaaggctggtggcactactgaaatgctagcgaaagctttgagaaaagtgcca
acagacaattatataaccacttacccgggtcagggtttaaatggttacactgtagaggag
gcaaagacagtgcttaaaaagtgtaaaagtgccttttacattctaccatctattatctct
aatgagaagcaagaaattcttggaactgtttcttggaatttgcgagaaatgcttgcacat
gcagaagaaacacgcaaattaatgcctgtctgtgtggaaactaaagccatagtttcaact
atacagcgtaaatataagggtattaaaatacaagagggtgtggttgattatggtgctaga
ttttacttttacaccagtaaaacaactgtagcgtcacttatcaacacacttaacgatcta
aatgaaactcttgttacaatgccacttggctatgtaacacatggcttaaatttggaagaa
gctgctcggtatatgagatctctcaaagtgccagctacagtttctgtttcttcacctgat
gctgttacagcgtataatggttatcttacttcttcttctaaaacacctgaagaacatttt
attgaaaccatctcacttgctggttcctataaagattggtcctattctggacaatctaca
caactaggtatagaatttcttaagagaggtgataaaagtgtatattacactagtaatcct
accacattccacctagatggtgaagttatcacctttgacaatcttaagacacttctttct
ttgagagaagtgaggactattaaggtgtttacaacagtagacaacattaacctccacact
caagttgtggacatgtcaatgacatatggacaacagtttggtccaacttatttggatgga
gctgatgttactaaaataaaacctcataattcacatgaaggtaaaacattttatgtttta
cctaatgatgacactctacgtgttgaggcttttgagtactaccacacaactgatcctagt
tttctgggtaggtacatgtcagcattaaatcacactaaaaagtggaaatacccacaagtt
aatggtttaacttctattaaatgggcagataacaactgttatcttgccactgcattgtta
acactccaacaaatagagttgaagtttaatccacctgctctacaagatgcttattacaga
gcaagggctggtgaagctgctaacttttgtgcacttatcttagcctactgtaataagaca
gtaggtgagttaggtgatgttagagaaacaatgagttacttgtttcaacatgccaattta
gattcttgcaaaagagtcttgaacgtggtgtgtaaaacttgtggacaacagcagacaacc
cttaagggtgtagaagctgttatgtacatgggcacactttcttatgaacaatttaagaaa
ggtgttcagataccttgtacgtgtggtaaacaagctacaaaatatctagtacaacaggag
tcaccttttgttatgatgtcagcaccacctgctcagtatgaacttaagcatggtacattt
acttgtgctagtgagtacactggtaattaccagtgtggtcactataaacatataacttct
aaagaaactttgtattgcatagacggtgctttacttacaaagtcctcagaatacaaaggt
cctattacggatgttttctacaaagaaaacagttacacaacaaccataaaaccagttact
tataaattggatggtgttgtttgtacagaaattgaccctaagttggacaattattataag
aaagacaattcttatttcacagagcaaccaattgatcttgtaccaaaccaaccatatcca
aacgcaagcttcgataattttaagtttgtatgtgataatatcaaatttgctgatgattta
aaccagttaactggttataagaaacctgcttcaagagagcttaaagttacatttttccct
gacttaaatggtgatgtggtggctattgattataaacactacacaccctcttttaagaaa
ggagctaaattgttacataaacctattgtttggcatgttaacaatgcaactaataaagcc
acgtataaaccaaatacctggtgtatacgttgtctttggagcacaaaaccagttgaaaca
tcaaattcgtttgatgtactgaagtcagaggacgcgcagggaatggataatcttgcctgc
gaagatctaaaaccagtctctgaagaagtagtggaaaatcctaccatacagaaagacgtt
cttgagtgtaatgtgaaaactaccgaagttgtaggagacattatacttaaaccagcaaat
aatagtttaaaaatnnnnnnnnaggttggccacacagatctaatggctgcttatgtagac
aattctagtcttactattaagaaacctaatgaattatctagagtattaggtttgaaaacc
cttgttactcatggtttagctgctgttaatagtgtcccttgggatactatagctaattat
gctaagccttttcttaacaaagttgttagtacaactactaacatagttacacggtgttta
aacnnnnnnnnnnnnnnnnnnnnnnnnnnnnnnnnnnnnnnnnnnnnnnnnnnnnnnnnn
nnnnnnnnnnnnnnnnnnnnnnnnnnnnnnnnnnnnnnnnnnnnnnnnnnnnnnnnnnnn
nnnnnnnnnnnnnnnnnnnnnnnnnnnnnnnnnnnnnnnnnnnnnnnnnnnnnnnnnnnn
nnnnnnnnnnnnnnnnnnnnnnnnnnnnnnnnnnnnnnnctattaagtgtttgcctaggt
tctttaatctactcaaccgctgctttaggtgttttaatgtctaatttaggcatgccttct
tactgtactggttacagagaaggctatttgaactctactaatgtcactattgcaacctac
tgtactggttctataccttgtagtgtttgtcttagtggtttagattctttagacacctat
ccttctttagaaactatacaaattaccatttcatcttttaaatgggatttaactgctttt
ggcttagttgcagagtggtttttggcatatattcttttcactaggtttttctatgtactt
ggattggctgcaatcatgcaattgtttttcagnnnnnnnnnnnnacattttatnnnnnnt
tcttggcttatgtggttaataattaatcttgtacaaatggccccgatttcagctatggtt
agaatgtacatcttctttgcatcattttattatgtatggaaaagttatgtgcatgttgta
gacggttgtaattcatcaacttgtatgatgtgttacaaacgtaatagagcaacaagagtc
gaatgtacaactattgttaatggtgttagaaggtccttttatgtctatgctaatggaggt
aaaggcttttgcaaactacacaattggaattgtgttaattgtgatacattctgtgctggt
agtacatttattagtgatgaagttgcgagagacttgtcactacagtttaaaagaccaata
aatcctactgaccagtcttcttacatcgttgatagtgttacagtgaagaatggttccatc
catctttactttgataaagctggtcaaaagacttatgaaagacattctctctctcatttt
gttaacttagacaacctgagagctaataacactaaaggttcattgcctattaatgttata
gtttttgatggtaaatcaaaatgtgaagaatcatctgcaaaatcagcgtctgtttactac
agtcagcttatgtgtcaacctatactgttactagatcaggcattagtgtctgatgttggt
gatagtgcggaagttgcagttaaaatgtttgatgcttacgttaatacgttttcatcaact
tttaacgtaccaatgaaaaaactcaaaacactagttgcaactgcagaagctgaacttgca
aagaatgtgtccttagacaatgtcttatctacttttatttcagcagctcggcaagggttt
gttgattcagatgtagaaactaaagatgttgttgaatgtcttaaattgtcacatcaatct
gacatagaagttactggcgatagttgtaataactatatgctcacctataacaaagttgaa
aatatgacaccccgtgaccttggtgcttgtattgactgtagtgcgcgtcatattaatgcg
caggtagcaaaaagtcacaacattgctttgatatggaacgttaaagatttcatgtcattg
tctgaacaactacgaaaacaaatacgtagtgctgctaaaaagaataacttaccttttaag
ttgacatgtgcaactactagacaagttgttaatgttgtaacaacaaagatagcacttaag
ggtggtaaaattgttaataattggttgaagcagttaattaaagttacacttgtgttcctt
tttgttgctgctattttctatttaataacacctgttcatgtcatgtctaaacatactgac
ttttcaagtgaaatcataggatacaaggctattgatggtggtgtcactcgtgacatagca
tctacagatacttgttttgctaacaaacatgctgattttgacacatggtttagccagcgt
ggtggtagttatactaatgacaaagcttgcccattgattgctgcagtcataacaagagaa
gtgggttttgtcgtgcctggtttgcctggcacgatattacgcacaactaatggtgacttt
ttgcatttcttacctagagtttttagtgcagttggtaacatctgttacacaccatcaaaa
cttatagagtacactgactttgcaacatcagcttgtgttttggctgctgaatgtacaatt
tttaaagatgcttctggtaagccagtaccatattgttatgataccaatgtactagaaggt
tctgttgcttatgaaagtttacgccctgacacacgttatgtgctcatggatggctctatt
attcaatttcctaacacctaccttgaaggttctgttagagtggtaacaacttttgattct
gagtactgtaggcacggcacttgtgaaagatcagaagctggtgtttgtgtatctactagt
ggtagatgggtacttaacaatgattattacagatctttaccaggagttttttgtggtgta
gatgctgtaaatttacttactaatatgtttacaccactaattcaacctattggtgctttg
gacatatcagcatctatagtagctggtggtattgtagctatcgtagtaacatgccttgcc
tactattttatgaggtttagaagagcttttggtgaatacagtcatgtagttgcctttaat
actttactattccttatgtcattcactgtactctgtttaacaccagtttactcattctta
cctggtgtttattctgttatttacttgtacttgacattttatcttactaatgatgtttct
tttttagcacatattcagtggatggttatgttcacacctttagtacctttctggataaca
attgcttatatcatttgtatttccacaaagcatttctattggttctttagtaattaccta
aagagacgtgtagtctttaatggtgtttcctttagtacttttgaagaagctgcgctgtgc
acctttttgttaaataaagaaatgtatctaaagttgcgtagtgatgtgctattacctctt
acgcaatataatagatacttagctctttataataagtacaagtattttagtggagcaatg
gatacaactagctacagagaagctgcttgttgtcatctcgcaaaggctctcaatgacttc
agtaactcaggttctgatgttctttaccaaccaccacaaacctctatcacctcagctgtt
ttgcagagtggttttagaaaaatggcattcccatctggtaaagttgagggttgtatggta
caagtaacttgtggtacaactacacttaacggtctttggcttgatgacgtagtttactgt
ccaagacatgtgatctgcacctctgaagacatgcttaaccctaattatgaagatttactc
attcgtaagtctaatcataatttcttggtacaggctggtaatgttcaactcagggttatt
ggacattctatgcaaaattgtgtacttaagcttaaggttgatacagccaatcctaagaca
cctaagtataagtttgttcgcattcaaccaggacagactttttcagtgttagcttgttac
aatggttcaccatctggtgtttaccaatgtgctatgaggcccaatttcactattaagggt
tcattccttaatggttcatgtggtagtgttggttttaacatagattatgactgtgtctct
ttttgttacatgcaccatatggaattaccaactggagttcatgctggcacagacttagaa
ggtaacttttatggaccttttgttgacaggcaaacagcacaagcagctggtacggacaca
actattacagttaatgttttagcttggttgtacgctgctgttataaatggagacaggtgg
tttctcaatcgatttaccacaactcttaatgactttaaccttgtggctatgaagtacaat
tatgaacctctaacacaagaccatgttgacatactaggacctctttctgctcaaactgga
attgccgttttagatatgtgtgcttcattaaaagaattactgcaaaatggtatgaatgga
cgtaccatattgggtagtgctttattagaagatgaatttacaccttttgatgttgttaga
caatgctcaggtgttactttccaaagtgcagtgaaaagaacaatcaagggtacacaccac
tggttgttactcacaattttgacttcacttttagttttagtccagagtactcaatggtct
ttgttcttttttttgtatgaaaatgcctttttaccttttgctatgggtattattgctatg
tctgcttttgcaatgatgtttgtcaaacataagcatgcatttctctgtttgtttttgtta
ccttctcttgccactgtagcttattttaatatggtctatatgcctgctagttgggtgatg
cgtattatgacatggttggatatggttgatactagtttgaagctaaaagactgtgttatg
tatgcatcagctgtagtgttactaatccttatgacagcaagaactgtgtatgatgatggt
gctaggagagtgtggacacttatgaatgtcttgacactcgtttataaagtttattatggt
aatgctttagatcaagccatttccatgtgggctcttataatctctgttacttctaactac
tcaggtgtagttacaactgtcatttttttggccagaggtattgtttttatgtgtgttgag
tattgccctattttcttcataactggtaatacacttcagtgtataatgctagtttattgt
ttcttaggctatttttgtacttgttactttggcctcttttgtttactcaaccgctacttt
agactgactcttggtgtttatgattacttagtttctacacaggagtttagatatatgaat
tcacagggactactcccacccaagaatagcatagatgccttcaaactcaacattaaattg
ttgggtgttggtggcaaaccttgtatcaaagtagccactgtacagtctaaaatgtcagat
gtaaagtgcacatcagtagtcttactctcagttttgcaacaactcagagtagaatcatca
tctaaattgtgggctcaatgtgtccagttacacaatgacattctcttagctaaagatact
actgaagcctttgaaaaaatggtttcactactttctgttttgctttccatgcagggtgct
gtagacataaacaagctttgtgaagaaatgctggacaacagggcaaccttacaagctata
gcctcagagtttagttcccttccatcatatgcagcttttgctactgctcaagaagcttat
gagcaggctgttgctaatggtgattctgaagttgttcttaaaaagttgaagaagtctttg
aatgtggctaaatctgaatttgaccgtgatgcagccatgcaacgtaagttggaaaagatg
gctgatcaagctatgacccaaatgtataaacaggctagatctgaggacaagagggcaaaa
gttactagtgctatgcagacaatgcttttcactatgcttagaaagttggataatgatgca
ctcaacaacattatcaacaatgcaagagatggttgtgttcccttgaacataatacctctt
acaacagcagccaaattaatggttgtcataccagactataacacatataaaaatacgtgt
gatggtacaacatttacttatgcatcagcattgtgggaaatccaacaggttgtagatgca
gatagtaaaattgttcaacttagtgaaattagtatggacaattcacctaatttagcatgg
cctcttattgtaacagctttaagggccaattctgctgtcaaattacagaataatgagctt
agtcctgttgcactacgacagatgtcttgtgctgccggtactacacaaactgcttgcact
gatgacaatgcgttagcttactacaacacaacaaagggaggtaggtttgtacttgcactg
ttatccgatttacaggatttgaaatgggctagattccctaagagtgatggaactggtact
atctatacagaactggaaccaccttgtaggtttgttacagacacacctaaaggtcctaaa
gtgaagtatttatactttattaaaggattaaacaacctaaatagaggtatggtacttggt
agtttagctgccacagtacgtctacaagctggtaatgcaacagaagtgcctgccaattca
actgtattatctttctgtgcttttgctgtagatgctgctaaagcttacaaagattatcta
gctagtgggggacaaccaatcactaattgtgttaagatgttgtgtacacacactggtact
ggtcaggcaataacagttacaccggaagccaatatggatcaagaatcctttggtggtgca
tcgtgttgtctgtactgccgttgccacatagatcatccaaatcctaaaggattttgtgac
ttaaaaggtaagtatgtacaaatacctacaacttgtgctaatgaccctgtgggttttaca
cttaaaaacacagtctgtaccgtctgcggtatgtggaaaggttatggctgtagttgtgat
caactccgcgaacccatgcttcagtcagctgatgcacaatcgtttttaaacgggtttgcg
gtgtaagtgcagcccgtcttacaccgtgcggcacaggcactagtactgatgtcgtataca
gggcttttgacatctacaatgataaagtagctggttttgctaaattcctaaaaactaatt
gttgtcgcttccaagaaaaggacgaagatgacaatttaattgattcttactttgtagtta
agagacacactttctctaactaccaacatgaagaaacaatttataatttacttaaggatt
gtccagctgttgctaaacatgacttctttaagtttagaatagacggtgacatggtaccac
atatatcacgtcaacgtcttactaaatacacaatggcagacctcgtctatgctttaaggc
attttgatgaaggtaattgtgacacattaaaagaaatacttgtcacatacaattgttgtg
atgatgattatttcaataaaaaggactggtatgattttgtagaaaacccagatatattac
gcgtatacgccaacttaggtgaacgtgtacgccaagctttgttaaaaacagtacaattct
gtgatgccatgcgaaatgctggtattgttggtgtactgacattagataatcaagatctca
atggtaactggtatgatttcggtgatttcatacaaaccacgccaggtagtggagttcctg
ttgtagattcttattattcattgttaatgcctatattaaccttgaccagggctttaactg
cagagtcacatgttgacactgacttaacaaagccttacattaagtgggatttgttaaaat
atgacttcacggaagagaggttaaaactctttgaccgttattttaaatattgggatcaga
cataccacccaaattgtgttaactgtttggatgacagatgcattctgcattgtgcaaact
ttaatgttttattctctacagtgtttccacttacaagttttggaccactagtgagaaaaa
tatttgttgatggtgttccatttgtagtttcaactggataccacttcagagagctaggtg
ttgtacataatcaggatgtaaacttacatagctctagacttagttttaaggaattacttg
tgtatgctgctgaccctgctatgcacgctgcttctggtaatctattactagataaacgca
ctacgtgcttttcagtagctgcacttactaacaatgttgcttttcaaactgtcaaacccg
gtaattttaacaaagacttctatgactttgctgtgtctaagggtttctttaaggaaggaa
gttctgttgaattaaaacacttcttctttgctcaggatggtaatgctgctatcagcgatt
atgactactatcgttataatctaccaacaatgtgtgatatcagacaactactatttgtag
ttgaagttgttgataagtactttgattgttacgatggtggctgtattaatgctaaccaag
tcatcgtcaacaacctagacaaatcagctggttttccatttaataaatggggtaaggcta
gactttattatgattcaatgagttatgaggatcaagatgcacttttcgcatatacaaaac
gtaatgtcatccctactataactcaaatgaatcttaagtatgccattagtgcaaagaata
gagctcgcaccgtagctggtgtctctatctgtagtactatgaccaatagacagtttcatc
aaaaattattgaaatcaatagccgccactagaggagctactgtagtaattggaacaagca
aattctatggtggttggcacaacatgttaaaaactgtttatagtgatgtagaaaaccctc
accttatgggttgggattatcctaaatgtgatagagccatgcctaatatgcttagaatta
tggcctcacttgttcttgctcgcaaacatacaacgtgttgtagcttgtcacaccgtttct
atagattagctaatgagtgtgctcaagtattgagtgaaatggtcatgtgtggcggttcac
tatatgttaaaccaggtggaacctcatcaggagatgccacaactgcttatgctaatagtg
tttttaacatttgtcaagctgtcacggccaatgttaatgcacttttatctactgatggta
acaaaattgccgataagtatgtccgcaatttacaacacagactttatgagtgtctctata
gaaatagagatgttgacacagactttgtgaatgagttttacgcatatttgcgtaaacatt
tctcaatgatgatactctctgacgatgctgttgtgtgtttcaatagcacttatgcatctc
aaggtctagtggctagcataaagaactttaagtcagttctttattatcaaaacaatgttt
ttatgtctgaagcaaaatgttggactgagactgaccttactaaaggacctcatgaatttt
gctctcaacatacaatgctagttaaacagggtgatgattatgtgtaccttccttacccag
atccatcaagaatcctaggggccggctgttttgtagatgatatcgtaaaaacagatggta
cacttatgattgaacggttcgtgtctttagctatagatgcttacccacttactaaacatc
ctaatcaggagtatgctgatgtctttcatttgtacttacaatacataagaaagctacatg
atgagttaacaggacacatgttagacatgtattctgttatgcttactaatgataacactt
caaggtattgggaacctgagttttatgaggctatgtacacaccgcatacagtcttacagg
ctgttggggcttgtgttctttgcaattcacagacttcattaagatgtggtgcttgcatac
gtagaccattcttatgttgtaaatgctgttacgaccatgtcatatcaacatcacataaat
tagtcttgtctgttaatccgtatgtttgcaatgctccaggttgtgatgtcacagatgtga
ctcaactttacttaggaggtatgagctattattgtaaatcacataaaccacccattagtt
ttccattgtgtgctaatggacaagtttttggtttatataaaaatacatgtgttggtagcg
ataatgttactgactttaatgcaattgcaacatgtgactggacaaatgctggtgattaca
ttttagctaacacctgtactgaaagactcaagctttttgcagcagaaacgctcaaagcta
ctgaggagacatttaaactgtcttatggtattgctactgtacgtgaagtgctgtctgaca
gagaattacatctttcatgggaagttggtaaacctagaccaccacttaaccgaaattatg
tctttactggttatcgtgtaactaaaaacagtaaagtacaaataggagagtacacctttg
aaaaaggtgactatggtgatgctgttgtttaccgaggtacaacaacttacaaattaaatg
ttggtgattattttgtgctgacatcacatacagtaatgccattaagtgcacctacactag
tgccacaagagcactatgttagaattactggcttatacccaacactcaatatctcagatg
agttttctagcaatgttgcaaattatcaaaaggttggtatgcaaaagtattctacactcc
agggaccacctggtactggtaagagtcattttgctattggcctagctctctactaccctt
ctgctcgcatagtgtatacagcttgctctcatgccgctgttgatgcactatgtgagaagg
cattaaaatatttgcctatagataaatgtagtagaattatacctgcacgtgctcgtgtag
agtgttttgataaattcaaagtgaattcaacattagaacagtatgtcttttgtactgtaa
atgcattgcctgagacgacagcagatatagttgtctttgatgaaatttcaatggccacaa
attatgatttgagtgttgtcaatgccagattacgtgctaagcactatgtgtacattggcg
accctgctcaattacctgcaccacgcacattgctaactaagggcacactagaaccagaat
atttcaattcagtgtgtagacttatgaaaactataggtccagacatgttcctcggaactt
gtcggcgttgtcctgctgaaattgttgacactgtgagtgctttggtttatgataataagc
ttaaagcacataaagacaaatcagctcaatgctttaaaatgttttataagggtgttatca
cgcatgatgtttcatctgcaattaacaggccacaaataggcgtggtaagagaattcctta
cacgtaaccctgcttggagaaaagctgtctttatttcaccttataattcacagaatgctg
tagcctcaaagattttgggactaccaactcaaactgttgattcatcacagggctcagaat
atgactatgtcatattcactcaaaccactgaaacagctcactcttgtaatgtaaacagat
ttaatgttgctattaccagagcaaaagtaggcatactttgcataatgtctgatagagacc
tttatgacaagttgcaatttacaagtcttgaaattccacgtaggaatgtggcaactttac
aagctgaaaatgtaacaggactctttaaagattgtagtaaggtaatcactgggttacatc
ctacacaggcacctacacacctcagtgttgacactaaattcaaaactgaaggtttatgtg
ttgacatacctggcatacctaaggacatgacctatagaagactcatctctatgatgggtt
ttaaaatgaattatcaagttaatggttaccctaacatgtttatcacccgcgaagaagcta
taagacatgtacgtgcatggattggcttcgatgtcgaggggtgtcatgctactagagaag
ctgttggtaccaatttacctttacagctaggtttttctacaggtgttaacctagttgctg
tacctacaggttatgttgatacacctaataatacagatttttccagagttagtgctaaac
caccgcctggagatcaatttaaacacctcataccacttatgtacaaaggacttccttgga
atgtagtgcgtataaagattgtacaaatgttaagtgacacacttaaaaatctctctgaca
gagtcgtatttgtcttatgggcacatggctttgagttgacatctatgaagtattttgtga
aaataggacctgagcgcacctgttgtctatgtgatagacgtgccacatgcttttccactg
cttcagacacttatgcctgttggcatcattctattggatttgattacgtctataatccgt
ttatgattgatgttcaacaatggggttttacaggtaacctacaaagcaaccatgatctgt
attgtcaagtccatggtaatgcacatgtagctagttgtgatgcaatcatgactaggtgtc
tagctgtccacgagtgctttgttaagcgtgttgactggactattgaatatcctataattg
gtgatgaactgaagattaatgcggcttgtagaaaggttcaacacatggttgttaaagctg
cattattagcagacaaattcccagttcttcacgacattggtaaccctaaagctattaagt
gtgtacctcaagctgatgtagaatggaagttctatgatgcacagccttgtagtgacaaag
cttataaaatagaagaattattctattcnnnnnnnnnacattctgacnnattcacagatg
gtgtatgcctattttggaattgcaatgtcgatagatatcctgctaattccattgtttgta
gatttgacactagagtgctatctaaccttaacttgcctggttgtgatggtggcagtttgt
atgtaaataaacatgcattccacacaccagcttttgataaaagtgcttttgttaatttaa
aacaattaccatttttctattactctgacagtccatgtgagtctcatggaaaacaagtag
tgtcagatatagattatgtaccactaaagtctgctacgtgtataacacgttgcaatttag
gtggtgctgtctgtagacatcatgctaatgagtacagattgtatctcgatgcttataaca
tgatgatctcagctggctttagcttgtgggtttacaaacaatttgatacttataacctct
ggaacacttttacaagacttcagagtttagaaaatgtggcttttaatgttgtaaataatg
gacactttgatggacaacagggtgaagtaccagtttctatcattaataacactgtttaca
caaaagttgatggtgttgatgtagaattgtttgaaaataaaacaacattacctgttaatg
tagcatttgagctttgggctaagcgcaacattaaaccagtaccagaggtgaaaatactca
ataatttgggtgtggacattgctgctaatactgtgatctgggactacaaaagagatgctc
cagcacatatatctactattggtgtttgttctatgactgacatagccaagaaaccaactg
aaacaatttgtgcaccactcactgtcttttttgatggtagagttgatggtcaagtagact
tatttagaaatgcccgtaatggtgttcttattacagaaggtagtgttaaaggtttacaac
catctgtaggtcccaaacaagctagtcttaatggagtcacattaattggagaagccgtaa
aaacacagttcaattattataagaaagttgatggtgttgtccaacaattacctgaaactt
actttactcagagtagaaatttacaagaatttaaacccaggagtcaaatggaaattgatt
tcttagaattagctatggatgaattcattgaacggtataaattagaaggctatgccttcg
aacatatcgtttatggagattttagtcatagtcagttaggtggtttacatctactgattg
gactagctaaacgttttaaggaatcaccttttgaattagaagattttattcctatggaca
gtacagttaaaaactatttcataacagatgcgcaaacaggttcatctaagtgtgtgtgtt
ctgttattgatttattacnnnnnnnntttgtnnnnnnnnnnnnnnnnnnagatttatctg
tagtttctaaggttgtcaaagtgactattgactatacagaaatttcatttatgctttggt
gtaaagatggccatgtagaaacattttacccaaaattacaatctagtcaagcgtggcaac
cgggtgttgctatgcctaatctttacaaaatgcaaagaatgctattagaaaagtgtgacc
ttcaaaattatggtgatagtgcaacattacctaaaggcataatgatgaatgtcgcaaaat
atactcaactgtgtcaatatttaaacacattaacattagctgtaccctataatatgagag
ttatacattttggtgctggttctgataaaggagttgcaccaggtacagctgttttaagac
agtggttgcctacgggtacgctgcttgtcgattcagatcttaatgactttgtctctgatg
cagattcaactttgattggtgattgtgcaactgtacatacagctaataaatgggatctca
ttattagtgatatgtacgaccctaagactaaaaatgttacaaaagaaaatgactctaaag
agggttttttcacttacatttgtgggtttatacaacaaaagctagctcttggaggttccg
tggctataaagataacagaacattcttggaatgctgatctttataagctcatgggacact
tcgcatggtggacagcctttgttactaatgtgaatgcgtcatcatctgaagcatttttaa
ttggatgtaattatcttggcaaaccacgcgaacaaatagatggttatgtcatgcatgcaa
attacatattttggaggaatacaaatccaattcagttgtcttcctattctttatttgaca
tgagtaaatttccccttaaattaaggggtactgctgttatgnnnnnaaaagaaggtcaaa
tcaatgatatgattttatctcttcttagtaaaggtagacttataattagagaaaacaaca
gagttgttatttctagtgatgttcttgttaacaactaaacgaacaatgtttgtttttctt
gttttattgccactagtctctagtcagtgtgttaatcttacaaccagaactcaattacct
cctgcatacactaattctttcacacgtggtgtttattaccctgacaaagttttcagatcc
tcagttttacattcaactcaggatttgttcttacctttcttttccaatgttacttggttc
catgctatacatgtctctgggaccaatggtactaagaggtttgataaccctgtcctacca
tttaatgatggtgtttattttgcttccactgagaagtctaacataataagaggctggatt
tttggtactactttagattcgaagacccagtccctacttattgttaataacgctactaat
gttgttattaaagtctgtgaatttcaattttgtaatgatccatttttgggtgtttattac
cacaaaaacaacaaaagttggatggaaagtgagttcagagtttattctagtgcgaataat
tgcacttttgaatatgtctctcagccttttcttatggaccttgaaggaaaacagggtaat
ttcaaaaatcttagggaatttgtgtttaagaatattgatggttattttaaaatatattct
aagcnnnngcctactaatttagtgcgtgatctccctcagggtttttcggctttagaacca
ttggtagatttgccaataggtattaacatcactaggtttcaaactttacttgctttacat
agaagttatttgactcctggtgattcttcttcaggttggacagctggtgctgcagcttat
tatgtgggttatcttcaacctaggacttttctattaaaatataatgaaaatggaaccatt
acagatgctgtagactgtgcacttgaccctctctcagaaacaaagtgtacgttgaaatcc
ttcactgtagaaaaaggaatctatcaaacttctaactttagagtccaaccaacagaatct
attgttagatttcctaatattacaaacttgtgcccttttggtgaagtttttaacgccacc
agatttgcatctgtttatgcttggaacaggaagagaatcagcaactgtgttgctgattat
tctgtcctatataattccgcatcattttccacttttaagtgttatggagtgtctcctact
aaattaaatgatctctgctttactaatgtctatgcagattcatttgtaattagaggtgat
gaagtcagacaaatcgctccagggcaaactggaaagattgctgattataattataaatta
ccagatgattttacaggctgcgttatagcttggaattctaacaagcttgattctaaggtt
ggtggtaattataattacctgtatagattgtttaggaagtctaatctcaaaccttttgag
agagatatttcaactgaaatctatcaggccggtagcacaccttgtaatggtgttaaaggt
tttaattgttactttcctttacaatcatatggtttccaacccactaatggtgttggttac
caaccatacagagtagtagtactttcttttgaacttctacatgcaccagcaactgtttgt
ggacctaaaaagtctactaatttggttaaaaacaaatgtgtcaatttcaacttcaatggt
ttaacaggcacaggtgttcttactgagtctaacaaaaagtttctgcctttccaacaattt
ggcagagacattgctgacactactgatgctgtccgtgatccacagacacttgagattctt
gacattacaccatgttcttttggtggtgtcagtgttataacaccaggaacaaatacttct
aaccaggttgctgttctttatcagggtgttaactgcacagaagtccctgttgctattcat
gcagatcaacttactcctacttggcgtgtttattctacaggttctaatgtttttcaaaca
cgtgcaggctgtttaataggggctgaacatgtcaacaactcatatgagtgtgacataccc
attggtgcaggtatatgcgctagttatcagactcagactaattctcctcggcgggcacgt
agtgtagctagtcaatccatcattgcctacactatgtcacttggtgcagaaaattcagtt
gcttactctaataactctattgccatacccacaaattttactattagtgttaccacagaa
attctaccagtgtctatgaccaagacatcagtagattgtacaatgtacatttgtggtgat
tcaactgaatgcagcaatcttttgttgcaatatggcagtttttgtacacaattaaaccgt
gctttaactggaatagctgttgaannnnnnnnnnnnnnnnnnnnnnnnnnnnnnnnnnnn
nnnnnnnnnnnnnnnnnnnnnnnnnnnnnnnnttttggtggttttaatttttcacaaata
ttaccagatccatcaaaaccaagcaagaggtcatttattgaagatctacttttcaacaaa
gtgacacttgcagatgctggcttcatcaaacaatatggtgattgccttggtgatattgct
gctagagacctcatttgtgcacaaaagtttaacggccttactgttttgccacctttgctc
acagatgaaatgattgctcaatacacttctgcactgctagcgggtacaatcacttctggt
tggacctttggtgcaggtgctgcattacaaataccatttgctatgcaaatggcttatagg
tttaatggtattggagttacacagaatgttctctatgagaaccaaaaattgattgccaac
caatttaatagtgctattggcaaaattcaaaactcacttttttccacagcaagtgcactt
ggaaaacttcaagatgtggtcaaccaaaatgcacaagctttaaacacgcttgttaaacaa
cttagctccaattttggtgcaatttcaagtgttttaaatgatatcctttcacgtcttgac
aaagttgaggctgaagtgcaaattgataggttgatcacaggcagacttcaaagtttgcag
acatatgtgactcaacaattaattagagctgcagaaatcagagcttctgctaatcttgct
gctattaaaatgtcagagtgtgtacttggacaatcaaaaagagttgatttttgtggaaag
ggctatcatcttatgtccttccctcagtcagcacctcatggtgtagtcttcttgcatgtg
acttatgtccctgcacaagaaaagaacttcacaactgctcctgccatttgtcatgatgga
aaagcacactttcctcgtgaaggtgtctttgtttcaaatggcacacactggtttgtaaca
caaaggaatttttatgaaccacaaatcattactacagacaacacatttgtgtctggtaac
tgtgatgttgtaataggaattgtcaacaacacagtttatgatcctttgcaacctgaatta
gactcattcaaggaggagttagataaatattttaagaatcatacatcaccagatgttgat
ttaggtgacatctctggcattaatgcttcagttgtaaacattcaaaaagaaattgaccgc
ctcaatgaggttgccaagaatttaaatgaatctctcatcgatctccaagaacttggaaag
tatgagcagtatataaaatggccatggtacatttggctaggttttatagctggcttgatt
gccatagtaatggtgacaattatgctttgctgtatgaccagttgctgtagttgtctcaag
ggctgttgttcttgtggatcctgctgcaaatttgatgaagacgactctgagccagtgctc
aaaggagtcaaattacattacacataaacgaacttatggatttgtttatgagaatcttca
caattggaactgtaactttgaagcaaggtgaaatcaaggatgctactccttcagattttg
ttcgcgctactgcaacgataccgatacaagcctcactccctttcggatggcttattgttg
gcgttgcacttcttgctgtttttcagagcgcttccaaaatcataaccctcaaaaagagat
ggcaactagcactctccaagggtgttcactttgtttgcaacttgctgttgttgtttgtaa
cagtttactcacaccttttgctcgttgctgctggccttgaagccccttttctctatcttt
atgctttagtctacttcttgcagagtataaactttgtaagaataataatgaggctttggc
tttgctggaaatgccgttccaaaaacccattactttatgatgccaactattttctttgct
ggcatactaattgttacgactattgtataccttacaatagtgtaacttcttcaattgtca
ttacttcaggtgatggcacaacaagtcctatttctgaacatgactaccagattggtggtt
atactgaaaaatgggaatctggagtaaaagactgtgttgtattacacagttacttcactt
cagactattaccagctgtactcaactcaattgagtacagacactggtgttgaacatgtta
ccttcttcatctacaataaaattgttgatgagcctgaagaacatgtccaaattcacacaa
tcgacggttcatccggagttgttaatccagtaatggaaccaatttatgatgaaccgacga
cgactactagcgttcctttgtaagcacaagctgatgagtacgaacttatgtactcattcg
tttcggaagagacaggtacgttaatagttaatagcgtacttctttttcttgctttcgtgg
tattcttgctagttacactagccatccttactgcgcttcgattgtgtgcgtactgctgca
atattgttaacgtgagtcttgtaaaaccttctttttacgtttactctcgtgttaaaaatc
tgaattcttctagagttcctgatcttctggtctaaacgnnnnnnatannatatnnnnnnn
nnnnnnnnnnnnnnnnnnnnnnnnnnnnnnnnnnnnnnnnngtactattaccgttgaaga
gcttaaaaagctccttgaacaatggaacctagtaataggtttcctatttcttacatggat
ttgtcttctacaatttgcctatgccaacaggaataggtttttgtatataattaagttaat
tttcctctggctgttatggccagtaactttagcttgttttgtgcttgctgctgtttacag
aataaattggatcaccggtggaattgctaccgcaatggcttgtcttgtaggcttgatgtg
gctcagctacttcattgcttctttcagactgtttgcgcgtacgcgttccatgtggtcatt
caatccagaaactaacattcttctcaacgtgccactccatggcactattctgaccagacc
gcttctagaaagtgaactcgtaatcggagctgtgatccttcgtggacatcttcgtattgc
tggacaccatctaggacgctgtgacatcaaggacctgcctaaagaaatcactgttgctac
atcacgaacgctttcttattacaaattgggagcttcgcagcgtgtagcaggtgactcagg
ttttgctgcatacagtcgctacaggattggcaactataaattaaacacagaccattccag
tagcagtgacaatattgctttgcttgtacagtaagtgacaacagatgtttcatctcgttg
actttcaggttactatagcagagatattactaattattatgaggacttttaaagtttcca
tttggaatcttgattacatcataaaccnnnnnnnnnnnnnnnnnnnnnnnnnnnnnnnnn
nnnnnnnnnnnnnncaattagatgaagagcaaccaatggagattgattaaacgaacatga
aaattattcttttcttggcactgataacactcgctacttgtgagctttatcactaccaag
attgtgttagaggtacaacagtacttttaaaagaaccttgctcttctggaacatacgagg
gcaattcaccatttcatcctctagctgataacaaatttgcactgacttgctttagcactc
aatttgcttttgcttgtcctgacggcgtaaaacacgtctatcagttacgtgccagatcag
tttcacctaaactgttcatcagacaagaggaagttcaagaactttactctccaatttttc
ttattgttgcggcaatagtgtttataacactttgcttcacactcaaaagaaagacagaat
gattgaactttcattaattgacttctatttgtgctttttagcctttctgctattccttgt
tttaattatgcttattatcttttggttctcacttgaactgcaagatcataatgaaacttg
tcacgcctaaacgaacatgaaatttcttgttttcttaggaatcatcacaactgtagctgc
atttcaccaagaatgtagtttacagtcatgtactcaacatcaaccatatgtagttgatga
cccgtgtcctattcacttctattctaaatggtatattagagtaggagctagaaaatcagc
acctttaattgaattgtgcgtggatgaggctggttctaaatcacccattcagtacatcga
tatcggtaattatacagtttcctgtttaccttttacaattaattgccaggaacctaaatt
gggtagtcttgtagtgcgttgttcgttctatgaagactttttagagtatcatgacgttcg
tgttgttttagatttcatctaaacgaacaaactaaatgtctgataatggaccccaaaatc
agcgaaatgcactccgcattacgtttggtggaccctcagattcaactggcagtaaccaga
atggagaacgcagtggggcgcgatcaaaacaacgtcggccccaaggtttacccaataata
ctgcgtcttggttcaccgctcttactcaacatggcaaggaagaccttaaattccctcgag
gacaaggcgttccaattaacaccaatagcagtccagatgaccaaattggctactaccgaa
gagctaccagacgaattcgtggtggtgacggtaaaatgaaagatctcagtccaagatggt
atttctactacctaggaactgggccagaagctggacttccctatggtgctaacaaagacg
gcatcatatgggttgcaactgagggagccttgaatacaccaaaagatcacattggcaccc
gcaatcctgctaacaatgctgcaatcgtgctacaacttcctcaaggaacaacattgccaa
aaggcttctacgcagaagggagcagaggcggcagtcaagcctcttctcgttcctcatcac
gtagtcgcaacagttcaagaaattcaactccaggcatcagtaggggaatttctcctgcta
gaatggctggcaatggcggtgatgctgctcttgctttgctgctgcttgacagattgaacc
agcttgagagcaaaatgtctggtaaaggccaacaacaacaaggccaaactgtcactaaga
aatctgctgctgaggcttctaagaagcctcggcaaaaacgtactgccactaaagcataca
atgtaacacaagctttcggcagacgtggtccagaacaaacccaaggaaattttggggacc
aggaactaatcagacaaggaactgattacaaacattggccgcaaattgcacaatttgccc
ccagcgcttcagcgttcttcggaatgtcgcgcattggcatggaagtcacaccttcgggaa
cgtggttgacctacacaggtgccatcaaattggatgacaaagatccaaatttcaaagatc
aagtcattttgctgaataagcatattgacgcatacaaaacattcccaccaacagagccta
aaaaggacaaaaagaagaaggctgatgaaactcaagccttaccgcagagacagaagaaac
agcaaactgtgactcttcttcctgctgcagatttggatgatttctccaaacaattgcaac
aatccatgagcagtgctgactcaactcaggcctaaactcatgcagaccacacaaggcaga
tgggctatataaacgttttcgcttttccgtttacgatatatagtctactcttgtgcagaa
tgaattctcgtaactacatagcacaagtagatgtagttaactttaatctcacatagcaat
ctttaatcagtgtgtaacattagggaggacttgaaagagccaccacattttcaccgaggc
cacgcggagtacgatcgagtgtacagtgaacaatgctagggagagctgcctatatggaag
agccctaatgtgtaaaattaattttagtagtgctatccccatgtgattttaatagcttct
tagg
>hCoV-19/Cameroon/Douala-20V-3104/2020
actttcgatctcttgtagatctgttctctaaacgaactttaaaatctgtgtggctgtcac
tcggctgcatgcttagtgcactcacgcagtataattaataactaattactgtcgttgaca
ggacacgagtaactcgtctatcttctgcaggctgcttacggtttcgtccgtgttgcagcc
gatcatcagcacatctaggttttgtccgggtgtgaccgaaaggtaagatggagagccttg
tccctggtttcaacgagaaaacacacgtccaactcagtttgcctgttttacaggttcgcg
acgtgctcgtacgtggctttggagactccgtggaggaggtcttatcagaggcacgtcaac
atcttaaagatggcacttgtggcttagtagaagttgaaaaaggcgttttgcctcaacttg
aacagccctatgtgttcatcaaacgttcggatgctcgaactgcacctcatggtcatgtta
tggttgagctggtagcagaactcgaaggcattcagtacggtcgtagtggtgagacacttg
gtgtccttgtccctcatgtgggcgaaataccagtggcttaccgcaaggttcttcttcgta
agaacggtaataaaggagctggtggccatagttacggcgccgatctaaagtcatttgact
taggcgacgagcttggcactgatccttatgaagattttcaagaaaactggaacactaaac
atagcagtggtgttacccgtgaactcatgcgtgagcttaacggaggggcatacactcgct
atgtcgataacaacttctgtggccctgatggctaccctcttgagtgcattaaagaccttc
tagcacgtgctggtaaagcttcatgcactttgtccgaacaactggactttattgacacta
agaggggtgtatactgctgccgtgaacatgagcatgaaattgcttggtacacggaacgtt
ctgaaaagagctatgaattgcagacaccttttgaaattaaattggcaaagaaatttgaca
ccttcaatggggaatgtccaaattttgtatttcccttaaattccataatcaagactattc
aaccaagggttgaaaagaaaaagcttgatggctttatgggtagaattcgatctgtctatc
cagttgcgtcaccaaatgaatgcaaccaaatgtgcctttcaactctcatgaagtgtgatc
attgtggtgaaacttcatggcagacgggcgattttgttaaagccacttgcgaattttgtg
gcactgagaatttgactaaagaaggtgccactacttgtggttacttaccccaaaatgctg
ttgttaaaatttattgtccagcatgtcacaattcagaagtaggacctgagcatagtcttg
ccgaataccataatgaatctggcttgaaaaccattcttcgtaagggtggtcgcactattg
cctttggaggctgtgtgttctcttatgttggttgccataacaagtgtgcctattgggttc
cacgtgctagcgctaacataggttgtaaccatacaggtgttgttggagaaggttccgaag
gtcttaatgacaaccttcttgaaatactccaaaaagagaaagtcaacatcaatattgttg
gtgactttaaacttaatgaagagatcgccattattttggcatctttttctgcttccacaa
gtgcttttgtggaaactgtgaaaggtttggattataaagcattcaaacaaattgttgaat
cctgtggtaattttaaagttacaaaaggaaaagctaaaaaaggtgcctggaatattggtg
aacagaaatcaatactgagtcctctttatgcatttgcatcagaggctgctcgtgttgtac
gatcaattttctcccgcactcttgaaactgctcaaaattctgtgcgtgttttacagaagg
ccgctataacaatactagatggaatttcacagtattcactgagactcattgatgctatga
tgttcacatctgatttggctactaacaatctagttgtaatggcctacattacaggtggtg
ttgttcagttgacttcgcagtggctaactaacatctttggcactgtttatgaaaaactca
aacccgtccttgattggcttgaagagaagtttaaggaaggtgtagagtttcttagagacg
gttgggaaattgttaaatttatctcaacctgtgcttgtgaaattgtcggtggacaaattg
tcacctgtgcaaaggaaattaaggagagtgttcagacattctttaagcttgtaaataaat
ttttggctttgtgtgctgactctatcattattggtggagctaaacttaaagccttgaatt
taggtgaaacatttgtcacgcactcaaagggattgtacagaaagtgtgttaaatccagag
aagaaactggcctactcatgcctctaaaagccccaaaagaaattatcttcttagagggag
aaacacttcccacagaagtgttaacagaggaagttgtcttgaaaactggtgatttacaac
cattagaacaacctactagtnnnnnnnnnnnnnnnnnnnnnnnnnnnnnnnnnnnnnnnn
nnnnnnnnnnnnnnnnnnnnnnnnnnnnnnnnnnnnnnnnnnnnnnnnnnnnnnnnnnnn
nnnnnnnnnnnnnnnnnnnnnnnnnnnnnnnnnnnnnnnnnnnnnnnnnnnnnnnnnnnn
nnnnnnnnnnnnnnnnnnnnnnnnnnnnnnnnnnnnnnnnnnnnnnnnnnnnnnnnnnnn
nnnnnnnnnnnnnnnnnnnnnnnnnnnnnnnnnngtgctctgcctatacagttgaactcg
gtacagaagtaaatgagttcgcctgtgttgtggcagatgctgtcataaaaactttgcaac
cagtatctgaattacttacaccactgggcattgatttagatgagtggagtatggctacat
actacttatttgatgagtctggtgagtttaaattggcttcacatatgtattgttcttttt
accctccagatgaggatgaagaagaaggtgattgtgaagaagaagagtttgagccatcaa
ctcaatatgagtatggtactgaagatgattaccaaggtaaacctttggaatttggtgcca
cttctgctgctcttcaacctgaagaagagcaagaagaagattggttagatgatgatagtc
aacaaactgttggtcaacaagacggcagtgaggacaatcagacaactactattcaaacaa
ttgttgaggttcaacctcaattagagatggaacttacaccagttgttcagactattgaag
tgaatagttttagtggttatttaaaacttactgacaatgtatacattaaaaatgcagaca
ttgtggaagaagctaaaaaggtaaaaccaacagtggttgttaatgcagccaatgtttacc
ttaaacatggaggaggtgttgcaggagccttaaataaggctactaacaatgccatgcaag
ttgaatctgatgattacatagctactaatggaccacttaaagtgggtggtagttgtgttt
taagcggacacaatcttgctaaacactgtcttcatgttgtcggcccaaatgttaacaaag
gtgaagacattcaacttcttaagagtgcttatgaaaattttaatcagcacgaagttctac
ttgcaccattattatcagctggtatttttggtgctgaccctatacattctttaagagttt
gtgtagatactgttcgcacaaatgtctacttagctgtctttgataaaaatctctatgaca
aacttgtttcaagctttttggaaatgaagagtgaaaagcaagttgaacaaaagatcgctg
agattcctaaagaggaagttaagccatttataactgaaagtaaaccttcagttgaacaga
gaaaacaagatgataagaaaatcaaagcttgtgttgaagaagttacaacaactctggaag
aaactaagttcctcacagaaaacttgttactttatattgacattaatggcaatcttcatc
cagattctgccactcttgttagtgacattgacatcactttcttaaagaaagatgctccat
atatagtgggtgatgttgttcaagagggtgttttaactgctgtggttatacctactaaaa
aggctggtggcactactgaaatgctagcgaaagctttgagaaaagtgccaacagacaatt
atataaccacttacccgggtcagggtttaaatggttacactgtagaggaggcaaagacag
tgcttaaaaagtgtaaaagtgccttttacattctaccatctattatctctaatgagaagc
aagaaattcttggaactgtttcttggaatttgcgagaaatgcttgcacatgcagaagaaa
cacgcaaattaatgcctgtctgnnnnnnnnnnnnnnnnnnnnnnnnnnnnnnnnnnnnnn
nnnnnnnnnnnnnnnnnnnnnnnnnnnnnnnnnnnnnnnnnnnnnnnnnnnnnnnnnnnn
nnnnnnnnnnnnnnnnnnnnnnnnnnnnnnnnnnnnnnnnnnnnnnnnnnnnnnnnnnnn
nnnnnnnnnnnnnnnnnnnnnnnnnnncacntngctnnnntttggaagaagctgctcggt
atatgagatctctcaaagtgccagctacagtttctgtttcttcacctgatgctgttacag
cgtataatggttatcttacttcttcttctaaaacacctgaagaacattttattgaaacca
tctcacttgctggttcctataaagattggtcctattctggacaatctacacaactaggta
tagaatttcttaagagaggtgataaaagtgtatattacactagtaatcctaccacattcc
acctagatggtgaagttatcacctttgacaatcttaagacacttctttctttgagagaag
tgaggactattaaggtgtttacaacagtagacaacattaacctccacacgcaagttgtgg
acatgtcaatgacatatggacaacagtttggtccaacttatttggatggagctgatgtta
ctaaaataaaacctcataattcacatgaaggtaaaacattttatgttttacctaatgatg
acactctacgtgttgaggcttttgagtactaccacacaactgatcctagttttctgggta
ggtacatgtcagcattaaatcacactaaaaagtggaaatacccacaagttaatggtttaa
cttctattaaatgggcagataacaactgttatcttgccactgcattgttaacactccaac
aaatagagttgaagtttaatccacctgctctacaagatgcttattacagagcaagggctg
gtgaagctgctaacttttgtgcacttatcttagcctactgtaataagacagtaggtgagt
taggtgatgttagagaaacaatgagttacttgtttcaacatgccaatttagattcttgca
aaagagtcttgaacgtggtgtgtaaaacttgtggacaacagcagacaacccttaagggtg
tagaagctgttatgtacatgggcacactttcttatgaacaatttaagaaaggtgttcaga
taccttgtacgtgtggtaaacaagctacaaaatatctagtacaacaggagtcaccttttg
ttatgatgtcagcaccacctgctcagtatgaacttaagcatggtacatttacttgtgcta
gtgagtacactggtaattaccagtgtggtcactataaacatataacttctaaagaaactt
tgtattgcatagacggtgctttacttacaaagtcctcagaatacaaaggtcctattacgg
atgttttctacaaagaaaacagttacacaacaaccataaaaccagttacttataaattgg
atggtgttgtttgtacagaaattgaccctaagttggacaattattataagaaagacaatt
cttatttcacagagcaaccaattgatcttgtaccaaaccaaccatatccaaacgcaagct
tcgataattttaagtttgtatgtgataatatcaaatttgctgatgatttaaaccagttaa
ctggttataagaaacctgcttcaagagagcttaaagttacatttttccctgacttaaatg
gtgatgtggtggctattgattataaacactacacaccctcttttaagaaaggagctaaat
tgttacataaacctattgtttggcatgttaacaatgcaactaataaagccacgtataaac
caaatacctggtgtatacgttgtctttggagcacaaaaccagttgaaacatcaaattcgt
ttgatgtactgaagtcagaggacgcgcagggaatggataatcttgcctgcgaagatctaa
aaccagtctctgaagaagtagtggaaaatcctaccatacagaaagacgttcttgagtgta
atgtgaaaactaccgaagttgtaggagacattatacttaaaccagcaaataatagtttaa
aaattacagaagaggttggccacacagatctaatggctgcttatgtagacaattctagtc
ttactattaagaaacctaatgaattatctagagtattaggtttgaaaacccttgctactc
atggtttagctgctgttaatagtgtcccttgggatactatagctaattatgctaagcctt
ttcttaacaaagttgttagtacaactactaacatagttacacggtgtttaaaccgtgttt
gtactaattatatgccttatttctttactttattgctacaattgtgtacttttactagaa
gtacaaattctagaattaaagcatctatgccgactactatagcaaagaatactgttaaga
gtgtcggtaaattttgtctagaggcttcatttaattatttgaagtcacctaatttttcta
aactgataaatattataatttggtttttactattaagtgtttgcctaggttctttaatct
actcaaccgctgctttaggtgttttaatgtctaatttaggcatgccttcttactgtactg
gttacagagaaggctatttgaactctactaatgtcactattgcaacctactgtactggtt
ctataccttgtagtgtttgtcttagtggtttagattctttagacacctatccttctttag
aaactatacaaattaccatttcatcttttaaatgggatttaactgcttttggcttagttg
cagagtggtttttggcatatattcttttcactaggtttttctatgtacttggattggctg
caatcatgcaattgtttttcagctattttgcagtacattttattagtaattcttggctta
tgtggttaataattaatcttgtacaaatggccccgatttcagctatggttagaatgtaca
tcttctttgcatcattttattatgtatggaaaagttatgtgcatgttgtagacggttgta
attcatcaacttgtatgatgtgttacaaacgtaatagagcaacaagagtcgaatgtacaa
ctattgttaatggtgttagaaggtccttttatgtctatgctaatggaggtaaaggctttt
gcaaactacacaattggaattgtgttaattgtgatacattctgtgctggtagtacattta
ttagtgatgaagttgcgagagacttgtcactacagtttaaaagaccaataaatcctactg
accagtcttcttacatcgttgatagtgttacagtgaagaatggttccatccatctttact
ttgataaagctggtcaaaagacttatgaaagacattctctctctcattttgttaacttag
acaacctgagagctaataacactaaaggttcattgcctattaatgttatagtttttgatg
gtaaatcaaaatgtgaagaatcatctgcaaaatcagcgtctgtttactacagtcagctta
tgtgtcaacctatactgttactagatcaggcattagtgtctgatgttggtgatagtgcgg
aagttgcagttaaaatgtttgatgcttacgttaatacgttttcatcaacttttaacgtac
caatggaaaaactcaaaacactagttgcaactgcagaagctgaacttgcaaagaatgtgt
ccttagacaatgtcttatctacttttatttcagcagctcggcaagggtttgttgattcag
atgtagaaactaaagatgttgttgaatgtcttaaattgtcacatcaatctgacatagaag
ttactggcgatagttgtaataactatatgctcacctataacaaagttgaaaacatgacac
cccgtgaccttggtgcttgtattgactgtagtgcgcgtcatattaatgcgcaggtagcaa
aaagtcacaacattgctttgatatggaacgttaaagatttcatgtcattgtctgaacaac
tacgaaaacaaatacgtagtgctgctaaaaagaataacttaccttttaagttgacatgtg
caactactagacaagttgttaatgttgtaacaacaaagatagcacttaagggtggtaaaa
ttgttaataattggttgaagcagttaattaaagttacacttgtgttcctttttgttgctg
ctattttctatttaataacacctgttcatgtcatgtctaaacatactgacttttcaagtg
aaatcataggatacaaggctattgatggtggtgtcactcgtgacatagcatctacagata
cttgttttgctaacaaacatgctgattttgacacatggtttagccagcgtggtggtagtt
atactaatgacaaagcttgcccattgattgctgcagtcataacaagagaagtgggttttg
tcgtgcctggtttgcctggcacgatattacgcacaactaatggtgactttttgcatttct
tacctagagtttttagtgcagttggtaacatctgttacacaccatcaaaacttatagagt
acactgactttgcaacatcagcttgtgttttggctgctgaatgtacaatttttaaagatg
cttctggtaagccagtaccatattgttatgataccaatgtactagaaggttctgttgctt
atgaaagtttacgccctgacacacgttatgtgctcatggatggctctattattcaatttc
ctaacacctaccttgaaggttctgttagagtggtaacaacttttgattctgagtactgta
ggcacggcacttgtgaaagatcagaagctggtgtttgtgtatctactagtggtagatggg
tacttaacaatgattattacagatctttaccaggagttttctgtggtgtagatgctgtaa
atttacttactaatatgtttacaccactaattcaacctattggtgctttggacatatcag
catctatagtagctggtggtattgtagctatcgtagtaacatgccttgcctactatttta
tgaggtttagaagagcttttggtgaatacagtcatgtagttgcctttaatactttactat
tccttatgtcattcactgtactctgtttaacaccagtttactcattcttacctggtgttt
attctgttatttacttgtacttgacattttatcttactaatgatgtttcttttttagcac
atattcagtggatggttatgttcacacctttagtacctttctggataacaattgcttata
tcatttgtatttccacaaagcatttctattggttctttagtaattacctaaagagacgtg
tagtctttaatggtgtttcctttagtacttttgaagaagctgcgctgtgcacctttttgt
taaataaagaaatgtatctaaagttgcgtagtgatgtgctattacctcttacgcaatata
atagatacttagctctttataataagtacaagtattttagtggagcaatggatacaacta
gctacagagaagctgcttgttgtcatctcgcaaaggctctcaatgacttcagtaactcag
gttctgatgttctttaccaaccaccacaaacctctatcacctcagctgttttgcagagtg
gttttagaaaaatggcattcccatctggtaaagttgagggttgtatggtacaagtaactt
gtggtacaactacacttaacggtctttggcttgatgacgtagtttactgtccaagacatg
tgatctgcacctctgaagacatgcttaaccctaattatgaagatttactcattcgtaagt
ctaatcataatttcttggtacaggctggtaatgttcaactcagggttattggacattcta
tgcaaaattgtgtacttaagcttaaggttgatacagccaatcctaagacacctaagtata
agtttgttcgcattcaaccaggacagactttttcagtgttagcttgttacaatggttcac
catctggtgtttaccaatgtgctatgaggcccaatttcactattaagggttcattcctta
atggttcatgtggtagtgttggttttaacatagattatgactgtgtctctttttgttaca
tgcaccatatggaattaccaactggagttcatgctggcacagacttagaaggtaactttt
atggaccttttgttgacaggcaaacagcacaagcagctggtacggacacaactattacag
ttaatgttttagcttggttgtacgctgctgttataaatggagacaggtggtttctcaatc
gatttaccacaactcttaatgactttaaccttgtggctatgaagtacaattatgaacctc
taacacaagaccatgttgacatactaggacctctttctgctcaaactggaattgccgttt
tagatatgtgtgcttcattaaaagaattactgcaaaatggtatgaatggacgtaccatat
tgggtagtgctttattagaagatgaatttacaccttttgatgttgttagacaatgctcag
gtgttactttccaaagtgcagtgaaaagaacaatcaagggtacacaccactggttgttac
tcacaattttgacttcacttttagttttagtccagagtactcaatggtctttgttctttt
ttttgtatgaaaatgcctttttaccttttgctatgggtattattgctatgtctgcttttg
caatgatgtttgtcaaacataagcatgcatttctctgtttgtttttgttaccttctcttg
ccactgtagcttattttaatatggtctatatgcctgctagttgggtgatgcgtattatga
catggttggatatggttgatactagtttgtctggttttaagctaaaagactgtgttatgt
atgcatcagctgtagtgttactaatccttatgacagcaagaactgtgtatgatgatggtg
ctaggagagtgtggacacttatgaatgtcttgacactcgtttataaagtttattatggta
atgctttagatcaagccatttccatgtgggctcttataatctctgttacttctaactact
caggtgtagttacaactgtcatgtttttggccagaggtattgtttttatgtgtgttgagt
attgccctattttcttcataactggtaatacacttcagtgtataatgctagtttattgtt
tcttaggctatttttgtacttgttactttggcttcttttgtttactcaaccgctacttta
gactgactcttggtgtttatgattacttagtttctacacaggagtttagatatatgaatt
cacagggactactcccacccaagaatagcatagatgccttcaaactcaacattaaattgt
tgggtgttggtggcaaaccttgtatcaaagtagccactgtacagtctaaaatgtcagatg
taaagtgcacatcagtagtcttactctcagttttgcaacaactcagagtagaatcatcat
ctaaattgtgggctcaatgtgtccagttacacaatgacattctcttagctaaagatacta
ctgaagcctttgaaaaaatggtttcactactttctgttttgctttccatgcagggtgctg
tagacataaacaagctttgtgaagaaatgctggacaacagggcaaccttacaagctatag
cctcagagtttagttcccttccatcatatgcagcttttgctactgctcaagaagcttatg
agcaggctgttgctaatggtgattctgaagttgttcttaaaaagttgaagaagtctttga
atgtggctaaatctgaatttgaccgtgatgcagccatgcaacgtaagttggaaaagatgg
ctgatcaagctatgacccaaatgtataaacaggctagatctgaggacaagagggcaaaag
ttactagtgctatgcagacaatgcttttcactatgcttagaaagttggataatgatgcac
tcaacaacattatcaacaatgcaagagatggttgtgttcccttgaacataatacctctta
caacagcagccaaactaatggttgtcataccagactataacacatataaaaatacgtgtg
atggtacaacatttacttatgcatcagcattgtgggaaatccaacaggttgtagatgcag
atagtaaaattgttcaacttagtgaaattagtatggacaattcacctaatttagcatggc
ctcttattgtaacagctttaagggccaattctgctgtcaaattacagaataatgagctta
gtcctgttgcactacgacagatgtcttgtgctgccggtactacacaaactgcttgcactg
atgacaatgcgttagcttactacaacacaacaaagggaggtaggtttgtacttgcactgt
tatccgatttacaggatttgaaatgggctagattccctaagagtgatggaactggtacta
tctatacagaactggaaccaccttgtaggtttgttacagacacacctaaaggtcctaaag
tgaagtatttatactttattaaaggattaaacaacctaaatagaggtatggtacttggta
gtttagctgccacagtacgtctacaagctggtaatgcaacagaagtgcctgccaattcaa
ctgtattatctttctgtgcttttgctgtagatgctgctaaagcttacaaagattatctag
ctagtgggggacaaccaatcactaattgtgttaagatgttgtgtacacacactggtactg
gtcaggcaataacagttacaccggaagccaatatggatcaagaatcctttggtggtgcat
cgtgttgtctgtactgccgttgccacatagatcatccaaatcctaaaggattttgtgact
taaaaggtaagtatgtacaaatacctacaacttgtgctaatgaccctgtgggttttacac
ttaaaaacacagtctgtaccgtctgcggtatgtggannnnnnnnnnnnnnnnnnnnnnnn
nnnnnnnnnnnnnnnnnnnnnnnnnnnnnnnnnnnnnnnnnnnnnnnnnnnnnnnnnnnn
nnnnnnnnnnnnnnnnnnnnnnnnnnnnnnnnnnnnnnnnnnnnnnnnnnnnnnnnnnnn
nnnnnnnnnnnnnnnnnnnnnnnnnnnnnnnnnnnnnnnnnnnnnnnnnnnnnnnnnnnn
nnnnnnnnnncaagaaaaggacgaagatgacaatttaattgattcttactttgtagttaa
gagacacactttctctaactaccaacatgaagaaacaatttataatttacttaaggattg
tccagctgttgctaaacatgacttctttaagtttagaatagacggtgacatggtaccaca
tatatcacgtcaacgtcttactaaatacacaatggcagacctcgtctatgctttaaggca
ttttgatgaaggtaattgtgacacattaaaagaaatacttgtcacatacaattgttgtga
tgatgattatttcaataaaaaggactggtatgattttgtagaaaacccagatatattacg
cgtatacgccaacttaggtgaacgtgtacgccaagctttgttaaaaacagtacaattctg
tgatgccatgcgaaatgctggtattgttggtgtactgacattagataatcaagatctcaa
tggtaactggtatgatttcggtgatttcatacaaaccacgccaggtagtggagttcctgt
tgtagattcttattattcattgttaatgcctatattaaccttgaccagggctttaactgc
agagtcacatgttgacactgacttaacaaagccttacattaagtgggatttgttaaaata
tgacttcacggaagagaggttaaaactctttgaccgttattttaaatattgggatcagac
ataccacccaaattgtgttaactgtttggatgacagatgcattctgcattgtgcaaactt
taatgttttattctctacagtgttcccacttacaagttttggaccactagtgagaaaaat
atttgttgatggtgttccatttgtagtttcaactggataccacttcagagagctaggtgt
tgtacataatcaggatgtaaacttacatagctctagacttagttttaaggaattacttgt
gtatgctgctgaccctgctatgcacgctgcttctggtaatctattactagataaacgcac
tacgtgcttttcagtagctgcacttactaacaatgttgcttttcaaactgtcaaacccgg
taattttaacaaagacttctatgactttgctgtgtctaagggtttctttaaggaaggaag
ttctgttgaattaaaacacttcttctttgctcaggatggtaatgctgctatcagcgatta
tgactactatcgttataatctaccaacaatgtgtgatatcagacaactactatttgtagt
tgaagttgttgataagtactttgattgttacgatggtggctgtattaatgctaaccaagt
catcgtcaacaacctagacaaatcagctggttttccatttaataaatggggtaaggctag
actttattatgattcaatgagttatgaggatcaagatgcacttttcgcatatacaaaacg
taatgtcatccctactataactcaaatgaatcttaagtatgccattagtgcaaagaatag
agctcgcaccgtagctggtgtctctatctgtagtactatgaccaatagacagtttcatca
aaaattattgaaatcaatagccgccactagaggagctactgtagtaattggaacaagcaa
attctatggtggttggcacaacatgttaaaaactgtttatagtgatgtagaaaaccctca
ccttatgggttgggattatcctaaatgtgatagagccatgcctaatatgcttagaattat
ggcctcacttgttcttgctcgcaaacatacaacgtgttgtagcttgtcacaccgtttcta
tagattagctaatgagtgtgctcaagtattgagtgaaatggtcatgtgtggcggttcact
atatgttaaaccaggtggaacctcatcaggagatgccacaactgcttatgctaatagtgt
ttttaacatttgtcaagctgtcacggccaatgttaatgcacttttatctactgatggtaa
caaaattgccgataagtatgtccgcaatttacaacacagactttatgagtgtctctatag
aaatagagatgttgacacagactttgtgaatgagttttacgcatatttgcgtaaacattt
ctcaatgatgatactctctgacgatgctgttgtgtgtttcaatagcacttatgcatctca
aggtctagtggctagcataaagaactttaagtcagttctttattatcaaaacaatgtttt
tatgtctgaagcaaaatgttggactgagactgaccttactaaaggacctcatgaattttg
ctctcaacatacaatgctagttaaacagggtgatgattatgtgtaccttccttacccaga
tccatcaagaatcctaggggccggctgttttgtagatgatatcgtaaaaacagatggtac
acttatgattgaacggttcgtgtctttagctatagatgcttacccacttactaaacatcc
taatcaggagtatgctgatgtctttcatttgtacttacaatacataagaaagctacatga
tgagttaacaggacacatgttagacatgtattctgttatgcttactaatgataacacttc
aaggtattgggaacctgagttttatgaggctatgtacacaccgcatacagtcttacaggc
tgttggggcttgtgttctttgcaattcacagacttcattaagatgtggtgcttgcatacg
tagaccattcttatgttgtaaatgctgttacgaccatgtcatatcaacatcacataaatt
agtcttgtctgttaatccgtatgtttgcaatgctccaggttgtgatgtcacagatgtgac
tcaactttacttaggaggtatgagctattattgtaaatcacataaaccacccattagttt
tccattgtgtgctaatggacaagtttttggtttatataaaaatacatgtgttggtagcga
taatgttactgactttaatgcaattgcaacatgtgactggacaaatgctggtgattacat
tttagctaacacctgtactgaaagactcaagctttttgcagcagaaacgctcaaagctac
tgaggagacatttaaactgtcttatggtattgctactgtacgtgaagtgctgtctgacag
agaattacatctttcatgggaagttggtaaacctagaccaccacttaaccgaaattatgt
ctttactggttatcgtgtaactaaaaacagtaaagtacaaataggagagtacacctttga
aaaaggtgactatggtgatgctgttgtttaccgaggtacaacaacttacaaattaaatgt
tggtgattattttgtgctgacatcacatacagtaatgccattaagtgcacctacactagt
gccacaagagcactatgttagaattactggcttatacccaacactcaatatctcagatga
gttttctagcaatgttgcaaattatcaaaaggttggtatgcaaaagtattctacactcca
gggaccacctggtactggtaagagtcattttgctattggcctagctctctactacccttc
tgctcgcatagtgtatacagcttgctctcatgccgctgttgatgcactatgtgagaaggc
attaaaatatttgcctatagataaatgtagtagaattatacctgcacgtgctcgtgtaga
gtgttttgataaattcaaagtgaattcaacattagaacagtatgtcttttgtactgtaaa
tgcattgcctgagacgacagcagatatagttgtctttgatgaaatttcaatggccacaaa
ttatgatttgagtgttgtcaatgccagattacgtgctaagcactatgtgtacattggcga
ccctgctcaattacctgcaccacgcacattgctaactaagggcacactagaaccagaata
tttcaattcagtgtgtagacttatgaaaactataggtccagacatgttcctcggaacttg
tcggcgttgtcctgctgaaattgttgacactgtgagtgctttggtttatgataataagct
taaagcacataaagacaaatcagctcaatgctttaaaatgttttataagggtgttatcac
gcatgatgtttcatctgcaattaacaggccacaaataggcgtggtaagagaattccttac
acgtaaccctgcttggagaaaagctgtctttatttcaccttataattcacagaatgctgt
agcctcaaagattttgggactaccaactcaaactgttgattcatcacagggctcagaata
tgactatgtcatattcactcaaaccactgaaacagctcactcttgtaatgtaaacagatt
taatgttgctattaccagagcaaaagtaggcatactttgcataatgtctgatagagacct
ttatgacaagttgcaatttacaagtcttgaaattccacgtaggaatgtggcaactttaca
agctgaaaatgnnnnnnnnnnnnnnnnnnnnnnnnnnnnnnnnnnnnnnnnnnnnnnnnn
nnnnnnnnnnnnnnnnnnnnnnnnnnnnnnnnnnnnnnnnnnnnnnnnnnnnnnnnnnnn
nnnnnnnnnnnnnnnnnnnnnnnnnnnnnnnnnnnnnnnnnnnnnnnnnnnnnnnnnnnn
nnnnnnnnnnnnnnnnnnnnnnnnnnnncttcgcggggggtgatcacccgcgaagaagct
ataagacatgtacgtgcatggattggcttcgatgtcgaggggtgtcatgctactagagaa
gctgttggtaccaatttacctttacagctaggtttttctacaggtgttaacctagttgct
gtacctacaggttatgttgatacacctaataatacagatttttccagagttagtgctaaa
ccaccgcctggagatcaatttaaacacctcataccacttatgtacaaaggacttccttgg
aatgtagtgcgtataaagattgtacaaatgttaagtgacacacttaaaaatctctctgac
agagtcgtatttgtcttatgggcacatggctttgagttgacatctatgaagtattttgtg
aaaataggacctgagcgcacctgttgtctatgtgatagacgtgccacatgcttttccact
gcttcagacacttatgcctgttggcatcattctattggatttgattacgtctataatccg
tttatgattgatgttcaacaatggggttttacaggtaacctacaaagcaaccatgatctg
tattgtcaagtccatggtaatgcacatgtagctagttgtgatgcaatcatgactaggtgt
ctagctgtccacgagtgctttgttaagcgtgttgactggactattgaatatcctataatt
ggtgatgaactgaagattaatgcggcttgtagaaaggttcaacacatggttgttaaagct
gcattattagcagacaaattcccagttcttcacgacattggtaaccctaaagctattaag
tgtgtacctcaagctgatgtagaatggaagttctatgatgcacagccttgtagtgacaaa
gcttataaaatagaagaattattctattcttatgccacacattctgacaaattcacagat
ggtgtatgcctattttggaattgcaatgtcgatagatatcctgctaattccattgtttgt
agatttgacactagagtgctatctaaccttaacttgcctggttgtgatggtggcagnnnn
nnnnnnnnnnnnnnnnnnnnnnnnnnnnnnnnnnnnnnnnnnnnnnnnnnnnnnnnnnnn
nnnnnnnnnnnnnnnnnnnnnnnnnnnnnnnnnnnnnnnnnnnnnnnnnnnnnnnnnnnn
nnnnnnnnnnnnnnnnnnnnnnnnnnnnnnnnnnnnnnnnnnnnnnnnnnnnnnnnnnnn
nnnnnnnnnnnnnnnnnnnnnnnnnnnnnnnnnnnnnnnnnnnnnnnnnnnnnnnnnnnn
nnnnnnnnnnnnnnnnnnnnnagcttgtgggtttacaaacaatttgatacttataacctc
tggaacacttttacaagacttcagagtttagaaaatgtggcttttaatgttgtaaataag
ggacactttgatggacaacagggtgaagtaccagtttctatcattaataacactgtttac
acaaaagttgatggtgttgatgtagaattgtttgaaaataaaacaacattacctgttaat
gtagcatttgagctttgggctaagcgcaacattaaaccagtaccagaggtgaaaatactc
aataatttgggtgtggacattgctgctaatactgtgatctgggactacaaaagagatgct
ccagcacatatatctactattggtgtttgttctatnannnnnnnnnnnnnnnnnnnnnnn
nnnnnnnnnnnnnnnnnnnnnnnnnnnnnnnnnnnnnnnnnnnnnnnnnnnnnnnnnnnn
nnnnnnnnnnnnnnnnnnnnnnnnnnnnnnnnnnnnnnnnnnnnnnnnnnnnnnnnnnnn
nnnnnnnnnnnnnnnnnnnnnnnnnnnnnnnnnnnnnnnnnnnnnnnnnnnnnnnnnnnn
nnnnnnnnnnnnnnnnnnnnnnnnnnnnnnnnnnnnnnnnnnnnnnnnnnnnnnnnnnnn
nnnnnnnnnnnnnnnnnnnnnnnnnnnnnnnnnnnnnnnnnnnnnnnnnnnnnnnnnnnn
nnnnnnnnnnnnnnnnnnnnnnnnnnnnnnnnnnnnnnnnnattagaaggctatgccttc
gaacatatcgtttatggagattttagtcatagtcagttaggtggtttacatctactgatt
ggactagctaaacgttnnnnnnnnnnnnnnnnnnnnnnnnnnnnnnnnnnnnnnnnnnnn
nnnnnnnnnnnnnnnnnnnnnnnnnnnnnnnnnnanacnnnnncatctaagtgtgtgtgt
tctgttattgatttattacttgatgattttgttgaaataataaaatcccaagatttatct
gtagtttctaaggttgtcaaagtgactattgactatacagaaatttcatttatgctttgg
tgtaaagatggccatgtagaaacattttacccaaaattacaatctagtcaagcgtggcaa
ccgggtgttgctatgcctaatctttacaaaatgcaaagaatgctattagaaaagtgtgac
cttcaaaattatggtgatagtgcaacattacctaaaggcataatgatgaatgtcgcaaaa
tatactcaactgtgtcaatatttaaacacattaacattagctgtaccctataatatgaga
gttatacattttggtgctggttctgataaaggagttgcaccaggtacagctgttttaaga
cagtggttgcctacgggtacgctgcttgtcgattcagatcttaatgactttgtctctgat
gcagattcaactttgattggtgattgtgcaactgtacatacagctaataaatgggatctc
attattagtgatatgtacgaccctaagactaaaaatgttacaaaagaaaatgactctaaa
gagggttttttcacttacatttgtgggtttatacaacaaaagctagctcttggaggttcc
gtggcnnnnnnnnnnnnnnnnnnnnnnnnnnnnnnnnnnnnnnnnnnnnnnnnnnnnnnn
nnnnnnnnnnnnnnnnnnnnnnnnnnnnnnnnnnnnnnnnnnnnnnnnnnnnnnnnnnnn
nnnnnnnnnnnnnnnnnnnnnnnnnnnnnnnnnnnnnnnnnnnnnnnnnnnnnnnnnnnn
nnnnnnnnnnnnnnnnnnnnnnnnnnnnnnnnnnnnnnnnnnnnnnnnnnnnnnnnnnnn
nnnnnnnnnnnnnnnnnnnnnnnnnnnnnnnnnnnnnnnnnnnnnnnnnnnnnnnnnnnn
nnnnnnnnnnnnnnnnnnnnnnnnnnnnnnnnnnnnnnnnnnnnnnnnnnnnnnnnnnnn
nnnnnnnnnnnnactttcgatctcttgtagatctgttctctaaacgaacaatgtttgttt
ttcttgttttattgccactagtctctagtcagtgtgttaatcttacaaccagaactcaat
taccccctgcatacactaattctttcacacgtggtgtttattaccctgacaaagttttca
gatcctcagttttacattcaactcaggacttgttcttacctttcttttccaatgttactt
ggttccatgctatacatgtctctgggaccaatggtactaagaggtttgataaccctgtcc
taccatttaatgatggtgtttattttgcttccactgagaagtctaacataataagaggct
ggatttttggtactactttagattcgaagacccagtccctacttattgttaataacgcta
ctaatgttgttattaaagtctgtgaatttcaattttgtaatgatccatttttgggtgttt
attaccacaaaaacaacaaaagttggatggaaagtgagttcagagtttattctagtgcga
ataattgcacttttgaatatgtctctcagccttttcttatggaccttgaaggaaaacagg
gtaatttcaaaaatcttagggaatttgtgtttaagaatattgatggttattttaaaatat
attctaagcacacgcctattaatttagtgcgtgatctccctcagggtttttcggctttag
aaccattggtagatttgccaataggtattaacatcactaggtttcaaactttacttgctt
tacatagaagttatttgactcctggtgattcttcttcaggttggacnnnnnnnnnnnnnn
nnnnnnnnnnnnnnnnnnttcaacctaggacttttctattaaaatataatgaaaatggaa
ccattacagatgctgtagactgtgcacttgaccctctctcagaaacaaagtgtacgttga
aatccttcactgtagaaaaaggaatctatcaaacttctaactttagagtccaaccaacag
aatctattgttagatttcctaatattacaaacttgtgcccttttggtgaagtttttaacg
ccaccagatttgcatctgtttatgcttggaacaggaagagaatcagcaactgtgttgctg
attattctgtcctatataattccgcatcattttccacttttaagtgttatggagtgtctc
ctactaaattaaatgatctctgctttactaatgtctatgcagattcatttgtaattagag
gtgatgaagtcagacaaatcgctccagggcaaactggaaagattgctgattataattata
aattaccagatgattttacaggctgcgttatagcttggaattctaacaatcttgattcta
aggnnnnnnnnnnnnnnnnnnnnnnnnnnnnnnnnnnnnnnnnnnnnnnnnnnnnnnnnn
nnnnnnnnnnnnnnnnnnnnnnnnnnnnnnnnnnnnnnnnnnnnnnnnnnnnnnnnnnnn
nnnnnnnnnnnnnnnnnnnnnnnnnnnnnnnnnnnnnnnnnnnnnnnnnnnnnnnnnnnn
nnnnnnnnnnnnnnnnnnnnnnnnnnnnnnnnnnnnnnnnnnnnnnnnnnnnnnncactg
tttgtggacctaaaaagtctactaatttggttaaaaacaaatgtgtcaatttcaacttca
atggtttaacaggcacaggtgttcttactgagtctaacaaaaagtttctgcctttccaac
aatttggcagagacattgctgacactactgatgctgtccgtgatccacagacacttgaga
ttcttgacattacaccatgttcttttggtggtgtcagtgttataacaccaggaacaaata
cttctaaccaggttgctgttctttatcagggtgttaactgcacagaagtccctgttgcta
ttcatgcagatcaacttactcctacttggcgtgtttattctacaggttctaatgtttttc
aaacacgtgcaggctgtttaataggnnnnnnnnnnnnnnnnnnnnnnnnnnnnnnnnnnn
nnnnnnnnnnnnnnnnnnnnnnnnnnnnnnnnnnnnnnnnnnnnnnnnnnnnnnnnnnnn
nnnnnnnnnnnnnnnnnnnnnnnnnnnnnnnnnnnnnnnnnnnnnnnnnnnnnnnnnnnn
nnnnnnnnnnnnnnnnnnnnnnnnnnnnnnnnnnnnnnnnnnnnnnnnnnnnnnnnnnnn
nnnnnnnnnnnnnnnnnnnnnnnnnnnnnnnnnnnnnnnnnnnnnnnnnnnnnnnnnnnn
nnnattcaactgaatgcagcaatcttttgttgcaatatggcagtttttgtacacaattaa
accgtgctttaactggaatagctgttgaacaagacaaaaacacccaagaagtttttgcac
aagtcaaacaaatttacaaaacaccaccaattaaagattttggtggttttaatttttcac
aaatattaccagatccatcaaaaccaagcaagaggtcatttattgaagatctacttttca
acaaagtgacacttgcagatgctggcttcatcaaacaatatggtgattgccttggtgata
ttgctgctagagacctcatttgtgcacaaaagtttaacggccttactgttttgccacctt
tgctcacagatgaaatgattgctcaatacacttctgcactgttagcgggtacaatcactt
ctggttggacctttggtgcaggtgctgcattacaaataccatttgctatgcaaatggctt
ataggtttaatggtattggagttacacagaatgttctctatgagaaccaaaaattgattg
ccaaccaatttaatagtgctattggcaaaattcaagactcactttcttccacagcaagtg
cacttggaaaacttcaagatgtggtcaaccaaaatgcacaagctttaaacacgcttgtta
aacaacttnnnnnnnnnnnnnnnnnnnnnnnnnnnnnnnnnnnnnnnnnnnnnnnnnnnn
nnnnnnnnnnnnnnnnnnnnnnnnnnnnnnnnnnnnnnnnnnnnnnnnnnnnnnnnnnnn
nnnnnnnnnnnnnnnnnnnnnnnnnnnnnnnnnnnnnnnnnnnnnnnnnnnnnnnnnnnn
nnnnnnnnnnnnnnnnnnnnnnnnnnnnnnnnnnnnnnnnnnnnnnnnnnnnnnnnnnnn
nnnnnnnnnnnnnnnnnnnnnnnnnnnnnnnnnnnnnnnnnnnnnnnnnnnnnnnnnnnn
nnnnnnnnnnnnnnnnnnnnnnnnnnnnnnnnnnnnnnnnnnnnnnnnnnnnnnnnnnnn
nnnnnnnnnnnnnnnnnnnnnnnnnnnnnnnnnnnnnnnnnnnnnnnnnnnnnnnnnnnn
nnnnnnnnnnnnnnnnnnnnnnnnnnnnnnnnnnnnnnnnnnnnnnnnnnnnnnnnnnnn
nnnnnnnnnnnnnnnnnnnnnnnnnnnnnnnnnnnnnnnnnnnnnnnnnnnnnnnnnnnn
nnnnnnnnnnnnnnnnnnnnnnnnnnnnnnnnnnnnnnnnnnnnnnnnnnnnnnnnnnnn
nnnnnnnnnnnnnnnnnnnnnnnnnnnnnnnnnnnnnnnnnnnnnnnnnnnnnnnnnnnn
nnnnnnnnnnnnnnnnnnnnnnnnnnnnnnnnnnnnnnnnnnnnnnnnnnnnnnnnnnnn
nnnnnnnnnnnnnnnnnnnnnnnnnnnnnnnnnnnnnnnnnnnnnnnnnnnnnnnnnnnn
nnnnnnnnnnnnnnnnnnnnnnnnnnnnnnnnnnnnnnnnnnnnnnnnnnnnnngttgtc
tcaagggctgttgttcttgtggatcctgctgcaaatttgatgaagacgactctgagccag
tgctcaaaggagtcaaattacattacacataaacgaacttatggatttgtttatgagaat
cttcacaattggaactgtaactttgaagcaaggtgaaatcaaggatgctactccttcaga
ttttgttcgcgctactgcaacgataccgatacaagcctcactccctttcggatggcttat
tgttggcgttgcacttcttgctgtttttcagagcgcttccaaaatcataaccctcaaaaa
gagatggcaactagcactctccaagggtgttcactttgtttgcaacttgctgttgttgtt
tgtaacagtttactcnnnnnnnnnnnnnnnnnnnnnnnnnnnnnnnnnnnnnnnnnnnnn
nnnnnnnnnnnnnnnnnnnnnnnnnnnnnnnnnnnnnnnnnnnnnnnnnnnnnnnnnnnn
nnnnnnnnnnnnnnnnnnnnnnnnnnnnnnnnnnnnnnnnnnnnnnnnnnnnnnnnnnnn
nnnnnnnnnnnnnnnnnnnnnnnnnnnnnnnnnnnnnnnnnnnnnnnnnnnnnnnnnnnn
nnnnnnnnnnnnnnnnnnnnnnncaacaagtcctatttctgaacatgactaccagattgg
tggttatactgaaaaatgggaatctggagtaaaagactgtgttgtattacacagttactt
cacttcagactattaccagctgtactcaactcaattgagtacagacactggtgttgaaca
tgttaccttcttcatctacaataaaattgttgatgagcctgaagaacatgtccaaattca
cacaatcgacggttcatccggagttgttaatccagtaatggaaccaatttatgatgaacc
gacgacgactactagcgtgcctttgtaagcacaagctgatgagtacgaacttatgtactc
attcgtttcggaagagacaggtacgttaatagttaatagcgtacttctttttcttgcttt
cgtggtattcttgctagttacactagccatccttactgcgcttcgattgtgtgcgtactg
ctgcaatattgttaacgtgagtcttgtaaaaccttctttttacgtttactctcgtgttaa
aaatctgaattcttctagagttcctgatcttctggtctaaacgaactaaatattatatta
gtttttctgtttggaactttaattttagccatggcagattccaacggtactattaccgtt
gaagagcttaaaaagctccttgaacaatggaacctagtaataggtttcctattccttaca
tggatttgtcttctacaatttgcctatgccaacaggaataggtttttgtatataattaag
ttaattttcctctggctgttatggccagtaactttagcttgttttgtgcttgctgctgtt
tacagaataaattggatcaccggtggaattgctatcgcaatggcttgtcttgtaggcttg
atgtggctcagctacttcattgcttctttcagactgtttgcgcgtacgcgttccatgtgg
tcattcaatccagaaactaacattcttctcaacgtgccactccatggcactattctgacc
agaccgcttctagaaagtgaactcgtaatcggagctgtgatccttcgtggacatcttcgt
attgctggacaccatctaggacgctgtgacatcaaggacctgcctaaagaaatcactgtt
gctacatcacgaacgctttcttattacaaattgggagcttcgcagcgtgtagcagnnnnn
nnnnnnnnnnnnnnnnnnnnnnnnnnnnnnnnnnnnnnnnnnnnngtagacacagaccat
tccagtagcagtgacaatattgctttgcttgtacagtaagtgacaacagatgtttcatct
cgttgactttcaggttactatagcagagatattactaattattatgaggacttttaaagt
ttccatttggaatcttgattacatcataaacctcataattaaaaatttatctaagtcact
aactgagaataaatattctcaattagatgaagagcaaccaatggagattgattaaacgaa
catgaaaattattcttttcttggcactgataacactcgctacttgtgagctttatcacta
ccaagagtgtgttagaggtacaacagtacttttaaaagaaccttgctcttctggaacata
cgagggcaattcaccnnnnnnnnnnnnnnnnnnnnnnnnnnnnnnnnnnnnnnnnnnnnn
nnnnnnnnnnnnnnnnnnnnnnnnnnnnnnnnnnnnnnnnnnnnnnnnnnnnnnnnnnnn
nnnnnnnnnnnnnnnnnnnnnnnnnnnnnnnnnnnnnnnnnnnnnnnnnnnnnnnnnnnn
nnnnnnnnnnnnnnnnnnnnnnnnnnnnnnnnnnnnnnnnnnnnnnnnnnnnnnnnnnnn
nnnnnnnnnnnnnnnnnnnnnnnnnnnnnnnnnnnnnnntttttagcctttctgctattc
cttgttttaattatgcttattatcttttggttctcacttgaactgcaagatcataatgaa
acttgtcacgcctaaacgaacatgaaatttcttgttttcttaggaatcatcacaactgta
gctgcatttcaccaagaatgtagtttacagtcatgtactcaacatcaaccatatgtagtt
gatgacccgtgtcctattcacttctattctaaatggtatattagagtaggagctagaaaa
tcagcacctttaattgaattgtgcgtggatgaggctggttctaaatcacccattcagtac
atcgatatcggtaattatacagtttcctgtttaccttttacaattaattgccaggaacct
aaattgggtagtcttgtagtgcgttgttcgttctatgaagactttttagagtatcatgac
gttcgtgttgttttagatttcatctaaacgaacaaactaaaatgtctgataatggacccc
aaaatcagcgaaatgcaccccgcattacgtttggtggaccctcagattcaactggcagta
accagaatggagaacgcagtggggcgcgatcaaaacaacgtcggccccaaggtttaccca
ataatactgcgtcttggttcaccgctctcactcaacatggcaaggaagaccttaaattcc
ctcgaggacaaggcgttccaattaacaccaatagcagtccagatgaccaaattggctact
accgaagagctaccagacgaattcgtggtggtgacggtaaaatgaaagatctcagtccaa
gatggtatttctactacctaggaactgggccagaagctggacttccctatggtgctaaca
aagacggcatcatatgggttgcaactgagggagccttgaatacaccaaaagatcacattg
gcacccgcaatcctgctaacaatgctgcaatcgtgctacaacttcctcaaggaacaacat
tgccaaaaggcttctacgcagaagggagcagaggcggcagtcaagcctcttctcgttcct
catcacgtagtcgcaacagttcaagaaattcaactccaggcagcagtaggggaacttctc
ctgctagaatggctggcaatggcggtgatgctgctcttgctttgctgctgcttgacagat
tgaaccagcttgagagcaaaatgtctggtaaaggccaacaacaacaaggccaaactgtca
ctaagaaatctgctgctgaggcttctaagaagcctcggcaaaaacgtactgccactaaag
catacaatgtaacacaagctttcggcagacgtggtccagaacaaacccaaggaaattttg
gggaccaggaactaatcagacaaggaactgattacaaacattggccgcaaattgcacaat
ttgcccccagcgcttcagcgttcttcggaatgtcgcgcattggcatggaagtcacacctt
cgggaacgtggttgacctacacaggtgccatcaaattggatgacaaagatccaaatttca
aagatcaagtcattttgctgaataagcatattgacgcatacaaaacattcccancaacnn
agncnaaanannacnnnnnnnnnnnnnnnnnnnnnnnnnnngccttaccgcagagacaga
agaaacagcaaactgtgactcttcttcctgctgcagatttggatgatttctccaaacaat
tgcaacaatccatgagcagtgctgactcaactcaggcctaaactcatgcagaccacacaa
ggcagatgggctatataaacgttttcgcttttccgtttacgatatatagtctactcttgt
gcagaatgaattctcgtaactacatagcacaagtagatgtagttaactttaatctcacat
agcaatctttaatcagtgtgtaacattccatgcagggtgctgttaa
>hCoV-19/Cameroon/Douala-20V-4672/2020
ggtttataccttcccaggtaacaaaccaaccaactttcgatctcttgtagatctgttctc
taaacgaactttaaaatctgtgtggctgtcactcggctgcatgcttagtgcactcacgca
gtataattaataactaattactgtcgttgacaggacacgagtaactcgtctatcttctgc
aggctgcttacggtttcgtccgtgttgcagccgatcatcagcacatctaggttttgtccg
ggtgtgaccgaaaggtaagatggagagccttgtccctggtttcaacgagaaaacacacgt
ccaactcagtttgcctgttttacaggttcgcgacgtgctcgtacgtggctttggagactc
cgtggaggaggtcttatcagaggcacgtcaacatcttaaagatggcacttgtggcttagt
agaagttgaaaaaggcgttttgcctcaacttgaacagccctatgtgttcatcaaacgttc
ggatgctcgaactgcacctcatggtcatgttatggttgagctggtagcagaactcgaagg
cattcagtacggtcgtagtggtgagacacttggtgtccttgtccctcatgtgggcgaaat
accagtggcttaccgcaaggttcttcttcgtaagaacggtaataaaggagctggtggcca
tagttacggcgccgatctaaagtcatttgacttaggcgacgagcttggcactgatcctta
tgaagattttcaagaaaactggaacactaaacatagcagtggtgttacccgtgaactcat
gcgtgagcttaacggaggggcatacactcgctatgtcgataacaacttctgtggccctga
tggctaccctcttgagtgcattaaagaccttctagcacgtgctggtaaagcttcatgcac
tttgtccgaacaactggactttattgacactaagaggggtgtatactgctgccgtgaaca
tgagcatgaaattgcttggtacacggaacgttctgaaaagagctatgaattgcagacacc
ttttgaaattaaattggcaaagaaatttgacaccttcaatggggaatgtccaaattttgt
atttcccttaaattccataatcaagactattcaaccaagggttgaaaagaaaaagcttga
tggctttatgggtagaattcgatctgtctatccagttgcgtcaccaaatgaatgcaacca
aatgtgcctttcaactctcatgaagtgtgatcattgtggtgaaacttcatggcagacggg
cgattttgttaaagccacttgcgaattttgtggcactgagaatttgactaaagaaggtgc
cactacttgtggttacttaccccaaaatgctgttgttaaaatttattgtccagcatgtca
caattcagaagtaggacctgagcatagtcttgccgaataccataatgaatctggcttgaa
aaccattcttcgtaagggtggtcgcactattgcctttggaggctgtgtgttctcttatgt
tggttgccataacaagtgtgcctattgggttccacgtgctagcgctaacataggttgtaa
ccatacaggtgttgttggagaaggttccgaaggtcttaatgacaaccttcttgaaatact
ccaaaaagagaaagtcaacatcaatattgttggtgactttaaacttaatgaagagatcgc
cattattttggcatctttttctgcttccacaagtgcttttgtggaaactgtgaaaggttt
ggattataaagcattcaaacaaattgttgaatcctgtggtaattttaaagttacaaaagg
aaaagctaaaaaaggtgcctggaatattggtgaacagaaatcaatactgagtcctcttta
tgcatttgcatcagaggctgctcgtgttgtacgatcaattttctcccgcactcttgaaac
tgctcaaaattctgtgcgtgttttacagaaggccgctataacaatactagatggaatttc
acagtattcactgagactcattgatgctatgatgttcacatctgatttggctactaacaa
tctagttgtaatggcctacattacaggtggtgttgttcagttgacttcgcagtggctaac
taacatctttggcactgtttatgaaaaactcaaacccgtccttgattggcttgaagagaa
gtttaaggaaggtgtagagtttcttagagacggttgggaaattgttaaatttatctcaac
ctgtgcttgtgaaattgtcggtggacaaattgtcacctgtgcaaaggaaattaaggagag
tgttcagacattctttaagcttgtaaataaatttttggctttgtgtgctgactctatcat
tattggtggagctaaacttaaagccttgaatttaggtgaaacatttgtcacgcactcaaa
aggattgtacagaaagtgtgttaaatccagagaagaaactggcctactcatgcctctaaa
agccccaaaagaaattatcttcttagagggagaaacacttcccacagaagtgttaacaga
ggaagttgtcttgaaaactggtgatttacaaccattagaacaacctactagtgaagctgt
tgaagctccattggttggtacaccagtttgtattaacgggcttatgttgctcgaaatcaa
agacacagaaaagtactgtgcccttgcacctaatatgatggtaacaaacaataccttcac
actcaaaggcggtgcaccaacaaaggttacttttggtgatgacactgtgatagaagtgca
aggttacaagagtgtgaatatcacttttgaacttgatgaaaggattgataaagtacttaa
tgagaagtgctctgcctatacagttgaactcggtacagaagtaaatgagttcgcctgtgt
tgtggcagatgctgtcataaaaactttgcaaccagtatctgaattacttacaccactggg
cattgatttagatgagtggagtatggctacatactacttatttgatgagtctggtgagtt
taaattggcttcacatatgtattgttctttttaccctccagatgaggatgaagaagaagg
tgattgtgaagaagaagagtttgagccatcaactcaatatgagtatggtactgaagatga
ttaccaaggtaaacctttggaatttggtgccacttctgctgctcttcaacctgaagaaga
gcaagaagaagattggttagatgatgatagtcaacaaactgttggtcaacaagacggcag
tgaggacaatcagacaactactattcaaacaattgttgaggttcaacctcaattagagat
ggaacttacaccagttgttcagactattgaagtgaatagttttagtggttatttaaaact
tactgacaatgtatacattaaaaatgcagacattgtggaagaagctaaaaaggtaaaacc
aacagtggttgttaatgcagccaatgtttaccttaaacatggaggaggtgttgcaggagc
cttaaataaggctactaacaatgccatgcaagttgaatctgatgattacatagctactaa
tggaccacttaaagtgggtggtagttgtgttttaagcggacacaatcttgctaaacactg
tcttcatgttgtcggcccaaatgttaacaaaggtgaagacattcaacttcttaagagtgc
ttatgaaaattttaatcagcacgaagttctacttgcaccattattatcagctggtatttt
tggtgctgaccctatacattctttaagagtttgtgtagatactgttcgcacaaatgtcta
cttagctgtctttgataaaaatctctatgacaaacttgtttcaagctttttggaaatgaa
gagtgaaaagcaagttgaacaaaagatcgctgagattcctaaagaggaagttaagccatt
tataactgaaagtaaaccttcagttgaacagagaaaacaagatgataagaaaatcaaagc
ttgtgttgaagaagttacaacaactctggaagaaactaagttcctcacagaaaacttgtt
actttatattgacattaatggcaatcttcatccagattctgccactcttgttagtgacat
tgacatcactttcttaaagaaagatgctccatatatagtgggtgatgttgttcaagaggg
tgttttaactgctgtggttatacctactaaaaaggctggtggcactactgaaatgctagc
gaaagctttgagaaaagtgccaacagacaattatataaccacttacccgggtcagggttt
aaatggttacactgtagaggaggcaaagacagtgcttaaaaagtgtaaaagtgcctttta
cattctaccatctattatctctaatgagaagcaagaaattcttggaactgtttcttggaa
tttgcgagaaatgcttgcacatgcagaagaaacacgcaaattaatgcctgtctgtgtgga
aactaaagccatagtttcaactatacagcgtaaatataagggtattaaaatacaagaggg
tgtggttgattatggtgctagattttacttttacaccagtaaaacaactgtagcgtcact
tatcaacacacttaacgatctaaatgaaactcttgttacaatgccacttggctatgtaac
acatggcttaaatttggaagaagctgctcggtatatgagatctctcaaagtgccagctac
agtttctgtttcttcacctgatgctgttacagcgtataatggttatcttacttcttcttc
taaaacacctgaagaacattttattgaaaccatctcacttgctggttcctataaagattg
gtcctattctggacaatctacacaactaggtatagaatttcttaagagaggtgataaaag
tgtatattacactagtaatcctaccacattccacctagatggtgaagttatcacctttga
caatcttaagacacttctttctttgagagaagtgaggactattaaggtgtttacaacagt
agacaacattaacctccacactcaagttgtggacatgtcaatgacatatggacaacagtt
tggtccaacttatttggatggagctgatgttactaaaataaaacctcataattcacatga
aggtaaaacattttatgttttacctaatgatgacactctacgtgttgaggcttttgagta
ctaccacacaactgatcctagttttctgggtaggtacatgtcagcattaaatcacactaa
aaagtggaaatacccacaagttaatggtttaacttctattaaatgggcagataacaactg
ttatcttgccactgcattgttaacactccaacaaatagagttgaagtttaatccacctgc
tctacaagatgcttattacagagcaagggctggtgaagctgctaacttttgtgcacttat
cttagcctactgtaataagacagtaggtgagttaggtgatgttagagaaacaatgagtta
cttgtttcaacatgccaatttagattcttgcaaaagagtcttgaacgtggtgtgtaaaac
ttgtggacaacagcagacaacccttaagggtgtagaagctgttatgtacatgggcacact
ttcttatgaacaatttaagaaaggtgttcagataccttgtacgtgtggtaaacaagctac
aaaatatctagtacaacaggagtcaccttttgttatgatgtcagcaccacctgctcagta
tgaacttaagcatggtacatttacttgtgctagtgagtacactggtaattaccagtgtgg
tcactataaacatataacttctaaagaaactttgtattgcatagacggtgctttacttac
aaagtcctcagaatacaaaggtcctattacggatgttttctacaaagaaaacagttacac
aacaaccataaaaccagttacttataaattggatggtgttgtttgtacagaaattgaccc
taagttggacaattattataagaaagacaattcttatttcacagagcaaccaattgatct
tgtaccaaaccaaccatatccaaacgcaagcttcgataattttaagtttgtatgtgataa
tatcaaatttgctgatgatttaaaccagttaactggttataagaaacctgcttcaagaga
gcttaaagttacatttttccctgacttaaatggtgatgtggtggctattgattataaaca
ctacacaccctcttttaagaaaggagctaaattgttacataaacctattgtttggcatgt
taacaatgcaactaataaagccacgtataaaccaaatacctggtgtatacgttgtctttg
gagcacaaaaccagttgaaacatcaaattcgtttgatgtactgaagtcagaggacgcgca
gggaatggataatcttgcctgcgaagatctaaaaccagtctctgaagaagtagtggaaaa
tcctaccatacagaaagacgttcttgagtgtaatgtgaaaactaccgaagttgtaggaga
cattatacttaaaccagcaaataatagtttaaaaattacagaagaggttggccacacaga
tctaatggctgcttatgtagacaattctagtcttactattaagaaacctaatgaattatc
tagagtattaggtttgaaaacccttgttactcatggtttagctgctgttaatagtgtccc
ttgggatactatagctaattatgctaagccttttcttaacaaagttgttagtacaactac
taacatagttacacggtgtttaaaccgtgtttgtactaattatatgccttatttctttac
tttattgctacaattgtgtacttttactagaagtacaaattctagaattaaagcatctat
gccgactactatagcaaagaatactgttaagagtgtcggtaaattttgtctagaggcttc
atttaattatttgaagtcacctaatttttctaaactgataaatattataatttggttttt
actattaagtgtttgcctaggttctttaatctactcaaccgctgctttaggtgttttaat
gtctaatttaggcatgccttcttactgtactggttacagagaaggctatttgaactctac
taatgtcactattgcaacctactgtattggttctataccttgtagtgtttgtcttagtgg
tttagattctttagacacctatccttctttagaaactatacaaattaccatttcatcttt
taaatgggatttaactgcttttggcttagttgcagagtggtttttggcatatattctttt
cactaggtttttctatgtacttggattggctgcaatcatgcaattgtttttcagctattt
tgcagtacattttattagtaattcttggcttatgtggttaataattaatcttgtacaaat
ggccccgatttcagctatggttagaatgtacatcttctttgcatcattttattatgtatg
gaaaagttatgtgcatgttgtagacggttgtaattcatcaacttgtatgatgtgttacaa
acgtaatagagcaacaagagtcgaatgtacaactattgttaatggtgttagaaggtcctt
ttatgtctatgctaatggaggtaaaggcttttgcaaactacacaattggaattgtgttaa
ttgtgatacattctgtgctggtagtacatttattagtgatgaagttgcgagagacttgtc
actacagtttaaaagaccaataaatcctactgaccagtcttcttacatcgttgatagtgt
tacagtgaagaatggttccatccatctttactttgataaagctggtcaaaagacttatga
aagacattctctctctcattttgttaacttagacaacctgagagctaataacactaaagg
ttcattgcctattaatgttatagtttttgatggtaaatcaaaatgtgaagaatcatctgc
aaaatcagcgtctgtttactacagtcagcttatgtgtcaacctatactgttactagatca
ggcattagtgtctgatgttggtgatagtgcggaagttgcagttaaaatgtttgatgctta
cgttaatacgttttcatcaacttttaacgtaccaatgaaaaaactcaaaacactagttgc
aactgcagaagctgaacttgcaaagaatgtgtccttagacaatgtcttatctacttttat
ttcagcagctcggcaagggtttgttgattcagatgtagaaactaaagatgttgttgaatg
tcttaaattgtcacatcaatctgacatagaagttactggcgatagttgtaataactatat
gctcacctataacaaagttgaaaatatgacaccccgtgaccttggtgcttgtattgactg
tagtgcgcgtcatattaatgcgcaggtagcaaaaagtcacaacattgctttgatatggaa
cgttaaagatttcatgtcattgtctgaacaactacgaaaacaaatacgtagtgctgctaa
aaagaataacttaccttttaagttgacatgtgcaactactagacaagttgttaatgttgt
aacaacaaagatagcacttaagggtggtaaaattgttaataattggttgaagcagttaat
taaagttacacttgtgttcctttttgttgctgctattttctatttaataacacctgttca
tgtcatgtctaaacatactgacttttcaagtgaaatcataggatacaaggctattgatgg
tggtgtcactcgtgacatagcatctacagatacttgttttgctaacaaacatgctgattt
tgacacatggtttagccagcgtggtggtagttatactaatgacaaagcttgcccattgat
tgctgcagtcataacaagagaagtgggttttgtcgtgcctggtttgcctggcacgatatt
acgcacaactaatggtgactttttgcatttcttacctagagtttttagtgcagttggtaa
catctgttacacaccatcaaaacttatagagtacactgactttgcaacatcagcttgtgt
tttggctgctgaatgtacaatttttaaagatgcttctggtaagccagtaccatattgtta
tgataccaatgtactagaaggttctgttgcttatgaaagtttacgccctgacacacgtta
tgtgctcatggatggctctattattcaatttcctaacacctaccttgaaggttctgttag
agtggtaacaacttttgattctgagtactgtaggcacggcacttgtgaaagatcagaagc
tggtgtttgtgtatctactagtggtagatgggtacttaacaatgattattacagatcttt
accaggagttttttgtggtgtagatgctgtaaatttacttactaatatgtttacaccact
aattcaacctattggtgctttggacatatcagcatctatagtagctggtggtattgtagc
tatcgtagtaacatgccttgcctactattttatgaggtttagaagagcttttggtgaata
cagtcatgtagttgcctttaatactttactattccttatgtcattcactgtactctgttt
aacaccagtttactcattcttacctggtgtttattctgttatttacttgtacttgacatt
ttatcttactaatgatgtttcttttttagcacatattcagtggatggttatgttcacacc
tttagtacctttctggataacaattgcttatatcatttgtatttccacaaagcatttcta
ttggttctttagtaattacctaaagagacgtgtagtctttaatggtgtttcctttagtac
ttttgaagaagctgcgctgtgcacctttttgttaaataaagaaatgtatctaaagttgcg
tagtgatgtgctattacctcttacgcaatataatagatacttagctctttataataagta
caagtattttagtggagcaatggatacaactagctacagagaagctgcttgttgtcatct
cgcaaaggctctcaatgacttcagtaactcaggttctgatgttctttaccaaccaccaca
aacctctatcacctcagctgttttgcagagtggttttagaaaaatggcattcccatctgg
taaagttgagggttgtatggtacaagtaacttgtggtacaactacacttaacggtctttg
gcttgatgacgtagtttactgtccaagacatgtgatctgcacctctgaagacatgcttaa
ccctaattatgaagatttactcattcgtaagtctaatcataatttcttggtacaggctgg
taatgttcaactcagggttattggacattctatgcaaaattgtgtacttaagcttaaggt
tgatacagccaatcctaagacacctaagtataagtttgttcgcattcaaccaggacagac
tttttcagtgttagcttgttacaatggttcaccatctggtgtttaccaatgtgctatgag
gcccaatttcactattaagggttcattccttaatggttcatgtggtagtgttggttttaa
catagattatgactgtgtctctttttgttacatgcaccatatggaattaccaactggagt
tcatgctggcacagacttagaaggtaacttttatggaccttttgttgacaggcaaacagc
acaagcagctggtacggacacaactattacagttaatgttttagcttggttgtacgctgc
tgttataaatggagacaggtggtttctcaatcgatttaccacaactcttaatgactttaa
ccttgtggctatgaagtacaattatgaacctctaacacaagaccatgttgacatactagg
acctctttctgctcaaactggaattgccgttttagatatgtgtgcttcattaaaagaatt
actgcaaaatggtatgaatggacgtaccatattgggtagtgctttattagaagatgaatt
tacaccttttgatgttgttagacaatgctcaggtgttactttccaaagtgcagtgaaaag
aacaatcaagggtacacaccactggttgttactcacaattttgacttcacttttagtttt
agtccagagtactcaatggtctttgttcttttttttgtatgaaaatgcctttttaccttt
tgctatgggtattattgctatgtctgcttttgcaatgatgtttgtcaaacataagcatgc
atttctctgtttgtttttgttaccttctcttgccactgtagcttattttaatatggtcta
tatgcctgctagttgggtgatgcgtattatgacatggttggatatggttgatactagttt
gaagctaaaagactgtgttatgtatgcatcagctgtagtgttactaatccttatgacagc
aagaactgtgtatgatgatggtgctaggagagtgtggacacttatgaatgtcttgacact
cgtttataaagtttattatggtaatgctttagatcaagccatttccatgtgggctcttat
aatctctgttacttctaactactcaggtgtagttacaactgtcatttttttggccagagg
tattgtttttatgtgtgttgagtattgccctattttcttcataactggtaatacacttca
gtgtataatgctagtttattgtttcttaggctatttttgtacttgttactttggcctctt
ttgtttactcaaccgctactttagactgactcttggtgtttatgattacttagtttctac
acaggagtttagatatatgaattcacagggactactcccacccaagaatagcatagatgc
cttcaaactcaacattaaattgttgggtgttggtggcaaaccttgtatcaaagtagccac
tgtacagtctaaaatgtcagatgtaaagtgcacatcagtagtcttactctcagttttgca
acaactcagagtagaatcatcatctaaattgtgggctcaatgtgtccagttacacaatga
cattctcttagctaaagatactactgaagcctttgaaaaaatggtttcactactttctgt
tttgctttccatgcagggtgctgtagacataaacaagctttgtgaagaaatgctggacaa
cagggcaaccttacaagctatagcctcagagtttagttcccttccatcatatgcagcttt
tgctactgctcaagaagcttatgagcaggctgttgctaatggtgattctgaagttgttct
taaaaagttgaagaagtctttgaatgtggctaaatctgaatttgaccgtgatgcagccat
gcaacgtaagttggaaaagatggctgatcaagctatgacccaaatgtataaacaggctag
atctgaggacaagagggcaaaagttactagtgctatgcagacaatgcttttcactatgct
tagaaagttggataatgatgcactcaacaacattatcaacaatgcaagagatggttgtgt
tcccttgaacataatacctcttacaacagcagccaaattaatggttgtcataccagacta
taacacatataaaaatacgtgtgatggtacaacatttacttatgcatcagcattgtggga
aatccaacaggttgtagatgcagatagtaaaattgttcaacttagtgaaattagtatgga
caattcacctaatttagcatggcctcttattgtaacagctttaagggccaattctgctgt
caaattacagaataatgagcttagtcctgttgcactacgacagatgtcttgtgctgccgg
tactacacaaactgcttgcactgatgacaatgcgttagcttactacaacacaacaaaggg
aggtaggtttgtacttgcactgttatccgatttacaggatttgaaatgggctagattccc
taagagtgatggaactggtactatctatacagaactggaaccaccttgtaggtttgttac
agacacacctaaaggtcctaaagtgaagtatttatactttattaaaggattaaacaacct
aaatagaggtatggtacttggtagtttagctgccacagtacgtctacaagctggtaatgc
aacagaagtgcctgccaattcaactgtattatctttctgtgcttttgctgtagatgctgc
taaagcttacaaagattatctagctagtgggggacaaccaatcactaattgtgttaagat
gttgtgtacacacactggtactggtcaggcaataacagttacaccggaagccaatatgga
tcaagaatcctttggtggtgcatcgtgttgtctgtactgccgttgccacatagatcatcc
aaatcctaaaggattttgtgacttaaaaggtaagtatgtacaaatacctacaacttgtgc
taatgaccctgtgggttttacacttaaaaacacagtctgtaccgtctgcggtatgtggaa
aggttatggctgtagttgtgatcaactccgcgaacccatgcttcagtcagctgatgcaca
atcgtttttaaacgggtttgcggtgtaagtgcagcccgtcttacaccgtgcggcacaggc
actagtactgatgtcgtatacagggcttttgacatctacaatgataaagtagctggtttt
gctaaattcctaaaaactaattgttgtcgcttccaagaaaaggacgaagatgacaattta
attgattcttactttgtagttaagagacacactttctctaactaccaacatgaagaaaca
atttataatttacttaaggattgtccagctgttgctaaacatgacttctttaagtttaga
atagacggtgacatggtaccacatatatcacgtcaacgtcttactaaatacacaatggca
gacctcgtctatgctttaaggcattttgatgaaggtaattgtgacacattaaaagaaata
cttgtcacatacaattgttgtgatgatgattatttcaataaaaaggactggtatgatttt
gtagaaaacccagatatattacgcgtatacgccaacttaggtgaacgtgtacgccaagct
ttgttaaaaacagtacaattctgtgatgccatgcgaaatgctggtattgttggtgtactg
acattagataatcaagatctcaatggtaactggtatgatttcggtgatttcatacaaacc
acgccaggtagtggagttcctgttgtagattcttattattcattgttaatgcctatatta
accttgaccagggctttaactgcagagtcacatgttgacactgacttaacaaagccttac
attaagtgggatttgttaaaatatgacttcacggaagagaggttaaaactctttgaccgt
tattttaaatattgggatcagacataccacccaaattgtgttaactgtttggatgacaga
tgcattctgcattgtgcaaactttaatgttttattctctacagtgtttccacttacaagt
tttggaccactagtgagaaaaatatttgttgatggtgttccatttgtagtttcaactgga
taccacttcagagagctaggtgttgtacataatcaggatgtaaacttacatagctctaga
cttagttttaaggaattacttgtgtatgctgctgaccctgctatgcacgctgcttctggt
aatctattactagataaacgcactacgtgcttttcagtagctgcacttactaacaatgtt
gcttttcaaactgtcaaacccggtaattttaacaaagacttctatgactttgctgtgtct
aagggtttctttaaggaaggaagttctgttgaattaaaacacttcttctttgctcaggat
ggtaatgctgctatcagcgattatgactactatcgttataatctaccaacaatgtgtgat
atcagacaactactatttgtagttgaagttgttgataagtactttgattgttacgatggt
ggctgtattaatgctaaccaagtcatcgtcaacaacctagacaaatcagctggttttcca
tttaataaatggggtaaggctagactttattatgattcaatgagttatgaggatcaagat
gcacttttcgcatatacaaaacgtaatgtcatccctactataactcaaatgaatcttaag
tatgccattagtgcaaagaatagagctcgcaccgtagctggtgtctctatctgtagtact
atgaccaatagacagtttcatcaaaaattattgaaatcaatagccgccactagaggagct
actgtagtaattggaacaagcaaattctatggtggttggcacaacatgttaaaaactgtt
tatagtgatgtagaaaaccctcaccttatgggttgggattatcctaaatgtgatagagcc
atgcctaatatgcttagaattatggcctcacttgttcttgctcgcaaacatacaacgtgt
tgtagcttgtcacaccgtttctatagattagctaatgagtgtgctcaagtattgagtgaa
atggtcatgtgtggcggttcactatatgttaaaccaggtggaacctcatcaggagatgcc
acaactgcttatgctaatagtgtttttaacatttgtcaagctgtcacggccaatgttaat
gcacttttatctactgatggtaacaaaattgccgataagtatgtccgcaatttacaacac
agactttatgagtgtctctatagaaatagagatgttgacacagactttgtgaatgagttt
tacgcatatttgcgtaaacatttctcaatgatgatactctctgacgatgctgttgtgtgt
ttcaatagcacttatgcatctcaaggtctagtggctagcataaagaactttaagtcagtt
ctttattatcaaaacaatgtttttatgtctgaagcaaaatgttggactgagactgacctt
actaaaggacctcatgaattttgctctcaacatacaatgctagttaaacagggtgatgat
tatgtgtaccttccttacccagatccatcaagaatcctaggggccggctgttttgtagat
gatatcgtaaaaacagatggtacacttatgattgaacggttcgtgtctttagctatagat
gcttacccacttactaaacatcctaatcaggagtatgctgatgtctttcatttgtactta
caatacataagaaagctacatgatgagttaacaggacacatgttagacatgtattctgtt
atgcttactaatgataacacttcaaggtattgggaacctgagttttatgaggctatgtac
acaccgcatacagtcttacaggctgttggggcttgtgttctttgcaattcacagacttca
ttaagatgtggtgcttgcatacgtagaccattcttatgttgtaaatgctgttacgaccat
gtcatatcaacatcacataaattagtcttgtctgttaatccgtatgtttgcaatgctcca
ggttgtgatgtcacagatgtgactcaactttacttaggaggtatgagctattattgtaaa
tcacataaaccacccattagttttccattgtgtgctaatggacaagtttttggtttatat
aaaaatacatgtgttggtagcgataatgttactgactttaatgcaattgcaacatgtgac
tggacaaatgctggtgattacattttagctaacacctgtactgaaagactcaagcttttt
gcagcagaaacgctcaaagctactgaggagacatttaaactgtcttatggtattgctact
gtacgtgaagtgctgtctgacagagaattacatctttcatgggaagttggtaaacctaga
ccaccacttaaccgaaattatgtctttactggttatcgtgtaactaaaaacagtaaagta
caaataggagagtacacctttgaaaaaggtgactatggtgatgctgttgtttaccgaggt
acaacaacttacaaattaaatgttggtgattattttgtgctgacatcacatacagtaatg
ccattaagtgcacctacactagtgccacaagagcactatgttagaattactggcttatac
ccaacactcaatatctcagatgagttttctagcaatgttgcaaattatcaaaaggttggt
atgcaaaagtattctacactccagggaccacctggtactggtaagagtcattttgctatt
ggcctagctctctactacccttctgctcgcatagtgtatacagcttgctctcatgccgct
gttgatgcactatgtgagaaggcattaaaatatttgcctatagataaatgtagtagaatt
atacctgcacgtgctcgtgtagagtgttttgataaattcaaagtgaattcaacattagaa
cagtatgtcttttgtactgtaaatgcattgcctgagacgacagcagatatagttgtcttt
gatgaaatttcaatggccacaaattatgatttgagtgttgtcaatgccagattacgtgct
aagcactatgtgtacattggcgaccctgctcaattacctgcaccacgcacattgctaact
aagggcacactagaaccagaatatttcaattcagtgtgtagacttatgaaaactataggt
ccagacatgttcctcggaacttgtcggcgttgtcctgctgaaattgttgacactgtgagt
gctttggtttatgataataagcttaaagcacataaagacaaatcagctcaatgctttaaa
atgttttataagggtgttatcacgcatgatgtttcatctgcaattaacaggccacaaata
ggcgtggtaagagaattccttacacgtaaccctgcttggagaaaagctgtctttatttca
ccttataattcacagaatgctgtagcctcaaagattttgggactaccaactcaaactgtt
gattcatcacagggctcagaatatgactatgtcatattcactcaaaccactgaaacagct
cactcttgtaatgtaaacagatttaatgttgctattaccagagcaaaagtaggcatactt
tgcataatgtctgatagagacctttatgacaagttgcaatttacaagtcttgaaattcca
cgtaggaatgtggcaactttacaagctgaaaatgtaacaggactctttaaagattgtagt
aaggtaatcactgggttacatcctacacaggcacctacacacctcagtgttgacactaaa
ttcaaaactgaaggtttatgtgttgacatacctggcatacctaaggacatgacctataga
agactcatctctatgatgggttttaaaatgaattatcaagttaatggttaccctaacatg
tttatcacccgcgaagaagctataagacatgtacgtgcatggattggcttcgatgtcgag
gggtgtcatgctactagagaagctgttggtaccaatttacctttacagctaggtttttct
acaggtgttaacctagttgctgtacctacaggttatgttgatacacctaataatacagat
ttttccagagttagtgctaaaccaccgcctggagatcaatttaaacacctcataccactt
atgtacaaaggacttccttggaatgtagtgcgtataaagattgtacaaatgttaagtgac
acacttaaaaatctctctgacagagtcgtatttgtcttatgggcacatggctttgagttg
acatctatgaagtattttgtgaaaataggacctgagcgcacctgttgtctatgtgataga
cgtgccacatgcttttccactgcttcagacacttatgcctgttggcatcattctattgga
tttgattacgtctataatccgtttatgattgatgttcaacaatggggttttacaggtaac
ctacaaagcaaccatgatctgtattgtcaagtccatggtaatgcacatgtagctagttgt
gatgcaatcatgactaggtgtctagctgtccacgagtgctttgttaagcgtgttgactgg
actattgaatatcctataattggtgatgaactgaagattaatgcggcttgtagaaaggtt
caacacatggttgttaaagctgcattattagcagacaaattcccagttcttcacgacatt
ggtaaccctaaagctattaagtgtgtacctcaagctgatgtagaatggaagttctatgat
gcacagccttgtagtgacaaagcttataaaatagaagaattattctattcttatgccaca
cattctgacaaattcacagatggtgtatgcctattttggaattgcaatgtcgatagatat
cctgctaattccattgtttgtagatttgacactagagtgctatctaaccttaacttgcct
ggttgtgatggtggcagtttgtatgtaaataaacatgcattccacacaccagcttttgat
aaaagtgcttttgttaatttaaaacaattaccatttttctattactctgacagtccatgt
gagtctcatggaaaacaagtagtgtcagatatagattatgtaccactaaagtctgctacg
tgtataacacgttgcaatttaggtggtgctgtctgtagacatcatgctaatgagtacaga
ttgtatctcgatgcttataacatgatgatctcagctggctttagcttgtgggtttacaaa
caatttgatacttataacctctggaacacttttacaagacttcagagtttagaaaatgtg
gcttttaatgttgtaaataagggacactttgatggacaacagggtgaagtaccagtttct
atcattaataacactgtttacacaaaagttgatggtgttgatgtagaattgtttgaaaat
aaaacaacattacctgttaatgtagcatttgagctttgggctaagcgcaacattaaacca
gtaccagaggtgaaaatactcaataatttgggtgtggacattgctgctaatactgtgatc
tgggactacaaaagagatgctccagcacatatatctactattggtgtttgttctatgact
gacatagccaagaaaccaactgaaacaatttgtgcaccactcactgtcttttttgatggt
agagttgatggtcaagtagacttatttagaaatgcccgtaatggtgttcttattacagaa
ggtagtgttaaaggtttacaaccatctgtaggtcccaaacaagctagtcttaatggagtc
acattaattggagaagccgtaaaaacacagttcaattattataagaaagttgatggtgtt
gtccaacaattacctgaaacttactttactcagagtagaaatttacaagaatttaaaccc
aggagtcaaatggaaattgatttcttagaattagctatggatgaattcattgaacggtat
aaattagaaggctatgccttcgaacatatcgtttatggagattttagtcatagtcagtta
ggtggtttacatctactgattggactagctaaacgttttaaggaatcaccttttgaatta
gaagattttattcctatggacagtacagttaaaaactatttcataacagatgcgcaaaca
ggttcatctaagtgtgtgtgttctgttattgatttattacttgatgattttgttgaaata
ataaaatcccaagatttatctgtagtttctaaggttgtcaaagtgactattgactataca
gaaatttcatttatgctttggtgtaaagatggccatgtagaaacattttacccaaaatta
caatctagtcaagcgtggcaaccgggtgttgctatgcctaatctttacaaaatgcaaaga
atgctattagaaaagtgtgaccttcaaaattatggtgatagtgcaacattacctaaaggc
ataatgatgaatgtcgcaaaatatactcaactgtgtcaatatttaaacacattaacatta
gctgtaccctataatatgagagttatacattttggtgctggttctgataaaggagttgca
ccaggtacagctgttttaagacagtggttgcctacgggtacgctgcttgtcgattcagat
cttaatgactttgtctctgatgcagattcaactttgattggtgattgtgcaactgtacat
acagctaataaatgggatctcattattagtgatatgtacgaccctaagactaaaaatgtt
acaaaagaaaatgactctaaagagggttttttcacttacatttgtgggtttatacaacaa
aagctagctcttggaggttccgtggctataaagataacagaacattcttggaatgctgat
ctttataagctcatgggacacttcgcatggtggacagcctttgttactaatgtgaatgcg
tcatcatctgaagcatttttaattggatgtaattatcttggcaaaccacgcgaacaaata
gatggttatgtcatgcatgcaaattacatattttggaggaatacaaatccaattcagttg
tcttcctattctttatttgacatgagtaaatttccccttaaattaaggggtactgctgtt
atgtctttaaaagaaggtcaaatcaatgatatgattttatctcttcttagtaaaggtaga
cttataattagagaaaacaacagagttgttatttctagtgatgttcttgttaacaactaa
acgaacaatgtttgtttttcttgttttattgccactagtctctagtcagtgtgttaatct
tacaaccagaactcaattacctcctgcatacactaattctttcacacgtggtgtttatta
ccctgacaaagttttcagatcctcagttttacattcaactcaggacttgttcttaccttt
cttttccaatgttacttggttccatgctatacatgtctctgggaccaatggtactaagag
gtttgataaccctgtcctaccatttaatgatggtgtttattttgcttccactgagaagtc
taacataataagaggctggatttttggtactactttagattcgaagacccagtccctact
tattgttaataacgctactaatgttgttattaaagtctgtgaatttcaattttgtaatga
tccatttttgggtgtttattaccacaaaaacaacaaaagttggatggaaagtgagttcag
agtttattctagtgcgaataattgcacttttgaatatgtctctcagccttttcttatgga
ccttgaaggaaaacagggtaatttcaaaaatcttagggaatttgtgtttaagaatattga
tggttattttaaaatatattctaagcacacgcctactaatttagtgcgtgatctccctca
gggtttttcggctttagaaccattggtagatttgccaataggtattaacatcactaggtt
tcaaactttacttgctttacatagaagttatttgactcctggtgattcttcttcaggttg
gacagctggtgctgcagcttattatgtgggttatcttcaacctaggacttttctattaaa
atataatgaaaatggaaccattacagatgctgtagactgtgcacttgaccctctctcaga
aacaaagtgtacgttgaaatccttcactgtagaaaaaggaatctatcaaacttctaactt
tagagtccaaccaacagaatctattgttagatttcctaatattacaaacttgtgcccttt
tggtgaagtttttaacgccaccagatttgcatctgtttatgcttggaacaggaagagaat
cagcaactgtgttgctgattattctgtcctatataattccgcatcattttccacttttaa
gtgttatggagtgtctcctactaaattaaatgatctctgctttactaatgtctatgcaga
ttcatttgtaattagaggtgatgaagtcagacaaatcgctccagggcaaactggaaagat
tgctgattataattataaattaccagatgattttacaggctgcgttatagcttggaattc
taacaagcttgattctaaggttggtggtaattataattacctgtatagattgtttaggaa
gtctaatctcaaaccttttgagagagatatttcaactgaaatctatcaggccggtagcac
accttgtaatggtgttaaaggttttaattgttactttcctttacaatcatatggtttcca
acccactaatggtgttggttaccaaccatacagagtagtagtactttcttttgaacttct
acatgcaccagcaactgtttgtggacctaaaaagtctactaatttggttaaaaacaaatg
tgtcaatttcaacttcaatggtttaacaggcacaggtgttcttactgagtctaacaaaaa
gtttctgcctttccaacaatttggcagagacattgctgacactactgatgctgtccgtga
tccacagacacttgagattcttgacattacaccatgttcttttggtggtgtcagtgttat
aacaccaggaacaaatacttctaaccaggttgctgttctttatcagggtgttaactgcac
agaagtccctgttgctattcatgcagatcaacttactcctacttggcgtgtttattctac
aggttctaatgtttttcaaacacgtgcaggctgtttaataggggctgaacatgtcaacaa
ctcatatgagtgtgacatacccattggtgcaggtatatgcgctagttatcagactcagac
taattctcctcggcgggcacgtagtgtagctagtcaatccatcattgcctacactatgtc
acttggtgcagaaaattcagttgcttactctaataactctattgccatacccacaaattt
tactattagtgttaccacagaaattctaccagtgtctatgaccaagacatcagtagattg
tacaatgtacatttgtggtgattcaactgaatgcagcaatcttttgttgcaatatggcag
tttttgtacacaattaaaccgtgctttaactggaatagctgttgaacaagacaaaaacac
ccaagaagtttttgcacaagtcaaacaaatttacaaaacaccaccaattaaagattttgg
tggttttaatttttcacaaatattaccagatccatcaaaaccaagcaagaggtcatttat
tgaagatctacttttcaacaaagtgacacttgcagatgctggcttcatcaaacaatatgg
tgattgccttggtgatattgctgctagagacctcatttgtgcacaaaagtttaacggcct
tactgttttgccacctttgctcacagatgaaatgattgctcaatacacttctgcactgct
agcgggtacaatcacttctggttggacctttggtgcaggtgctgcattacaaataccatt
tgctatgcaaatggcttataggtttaatggtattggagttacacagaatgttctctatga
gaaccaaaaattgattgccaaccaatttaatagtgctattggcaaaattcaaaactcact
tttttccacagcaagtgcacttggaaaacttcaagatgtggtcaaccaaaatgcacaagc
tttaaacacgcttgttaaacaacttagctccaattttggtgcaatttcaagtgttttaaa
tgatatcctttcacgtcttgacaaagttgaggctgaagtgcaaattgataggttgatcac
aggcagacttcaaagtttgcagacatatgtgactcaacaattaattagagctgcagaaat
cagagcttctgctaatcttgctgctattaaaatgtcagagtgtgtacttggacaatcaaa
aagagttgatttttgtggaaagggctatcatcttatgtccttccctcagtcagcacctca
tggtgtagtcttcttgcatgtgacttatgtccctgcacaagaaaagaacttcacaactgc
tcctgccatttgtcatgatggaaaagcacactttcctcgtgaaggtgtctttgtttcaaa
tggcacacactggtttgtaacacaaaggaatttttatgaaccacaaatcattactacaga
caacacatttgtgtctggtaactgtgatgttgtaataggaattgtcaacaacacagttta
tgatcctttgcaacctgaattagactcattcaaggaggagttagataaatattttaagaa
tcatacatcaccagatgttgatttaggtgacatctctggcattaatgcttcagttgtaaa
cattcaaaaagaaattgaccgcctcaatgaggttgccaagaatttaaatgaatctctcat
cgatctccaagaacttggaaagtatgagcagtatataaaatggccatggtacatttggct
aggttttatagctggcttgattgccatagtaatggtgacaattatgctttgctgtatgac
cagttgctgtagttgtctcaagggctgttgttcttgtggatcctgctgcaaatttgatga
agacgactctgagccagtgctcaaaggagtcaaattacattacacataaacgaacttatg
gatttgtttatgagaatcttcacaattggaactgtaactttgaagcaaggtgaaatcaag
gatgctactccttcagattttgttcgcgctactgcaacgataccgatacaagcctcactc
cctttcggatggcttattgttggcgttgcacttcttgctgtttttcagagcgcttccaaa
atcataaccctcaaaaagagatggcaactagcactctccaagggtgttcactttgtttgc
aacttgctgttgttgtttgtaacagtttactcacaccttttgctcgttgctgctggcctt
gaagccccttttctctatctttatgctttagtctacttcttgcagagtataaactttgta
agaataataatgaggctttggctttgctggaaatgccgttccaaaaacccattactttat
gatgccaactattttctttgctggcatactaattgttacgactattgtataccttacaat
agtgtaacttcttcaattgtcattacttcaggtgatggcacaacaagtcctatttctgaa
catgactaccagattggtggttatactgaaaaatgggaatctggagtaaaagactgtgtt
gtattacacagttacttcacttcagactattaccagctgtactcaactcaattgagtaca
gacactggtgttgaacatgttaccttcttcatctacaataaaattgttgatgagcctgaa
gaacatgtccaaattcacacaatcgacggttcatccggagttgttaatccagtaatggaa
ccaatttatgatgaaccgacgacgactactagcgttcctttgtaagcacaagctgatgag
tacgaacttatgtactcattcgtttcggaagagacaggtacgttaatagttaatagcgta
cttctttttcttgctttcgtggtattcttgctagttacactagccatccttactgcgctt
cgattgtgtgcgtactgctgcaatattgttaacgtgagtcttgtaaaaccttctttttac
gtttactctcgtgttaaaaatctgaattcttctagagttcctgatcttctggtctaaacg
aactaaatattatattagtttttctgtttggaactttaattttagccatggcagattcca
acggtactattaccgttgaagagcttaaaaagctccttgaacaatggaacctagtaatag
gtttcctatttcttacatggatttgtcttctacaatttgcctatgccaacaggaataggt
ttttgtatataattaagttaattttcctctggctgttatggccagtaactttagcttgtt
ttgtgcttgctgctgtttacagaataaattggatcaccggtggaattgctaccgcaatgg
cttgtcttgtaggcttgatgtggctcagctacttcattgcttctttcagactgtttgcgc
gtacgcgttccatgtggtcattcaatccagaaactaacattcttctcaacgtgccactcc
atggcactattctgaccagaccgcttctagaaagtgaactcgtaatcggagctgtgatcc
ttcgtggacatcttcgtattgctggacaccatctaggacgctgtgacatcaaggacctgc
ctaaagaaatcactgttgctacatcacgaacgctttcttattacaaattgggagcttcgc
agcgtgtagcaggtgactcaggttttgctgcatacagtcgctacaggattggcaactata
aattaaacacagaccattccagtagcagtgacaatattgctttgcttgtacagtaagtga
caacagatgtttcatctcgttgactttcaggttactatagcagagatattactaattatt
atgaggacttttaaagtttccatttggaatcttgattacatcataaacctcataattaaa
aatttatctaagtcactaactgagaataaatattctcaattagatgaagagcaaccaatg
gagattgattaaacgaacatgaaaattattcttttcttggcactgataacactcgctact
tgtgagctttatcactaccaagattgtgttagaggtacaacagtacttttaaaagaacct
tgctcttctggaacatacgagggcaattcaccatttcatcctctagctgataacaaattt
gcactgacttgctttagcactcaatttgcttttgcttgtcctgacggcgtaaaacacgtc
tatcagttacgtgccagatcagtttcacctaaactgttcatcagacaagaggaagttcaa
gaactttactctccaatttttcttattgttgcggcaatagtgtttataacactttgcttc
acactcaaaagaaagacagaatgattgaactttcattaattgacttctatttgtgctttt
tagcctttctgctattccttgttttaattatgcttattatcttttggttctcacttgaac
tgcaagatcataatgaaacttgtcacgcctaaacgaacatgaaatttcttgttttcttag
gaatcatcacaactgtagctgcatttcaccaagaatgtagtttacagtcatgtactcaac
atcaaccatatgtagttgatgacccgtgtcctattcacttctattctaaatggtatatta
gagtaggagctagaaaatcagcacctttaattgaattgtgcgtggatgaggctggttcta
aatcacccattcagtacatcgatatcggtaattatacagtttcctgtttaccttttacaa
ttaattgccaggaacctaaattgggtagtcttgtagtgcgttgttcgttctatgaagact
ttttagagtatcatgacgttcgtgttgttttagatttcatctaaacgaacaaactaaatg
tctgataatggaccccaaaatcagcgaaatgcactccgcattacgtttggtggaccctca
gattcaactggcagtaaccagaatggagaacgcagtggggcgcgatcaaaacaacgtcgg
ccccaaggtttacccaataatactgcgtcttggttcaccgctcttactcaacatggcaag
gaagaccttaaattccctcgaggacaaggcgttccaattaacaccaatagcagtccagat
gaccaaattggctactaccgaagagctaccagacgaattcgtggtggtgacggtaaaatg
aaagatctcagtccaagatggtatttctactacctaggaactgggccagaagctggactt
ccctatggtgctaacaaagacggcatcatatgggttgcaactgagggagccttgaataca
ccaaaagatcacattggcacccgcaatcctgctaacaatgctgcaatcgtgctacaactt
cctcaaggaacaacattgccaaaaggcttctacgcagaagggagcagaggcggcagtcaa
gcctcttctcgttcctcatcacgtagtcgcaacagttcaagaaattcaactccaggcatc
agtaggggaatttctcctgctagaatggctggcaatggcggtgatgctgctcttgctttg
ctgctgcttgacagattgaaccagcttgagagcaaaatgtctggtaaaggccaacaacaa
caaggccaaactgtcactaagaaatctgctgctgaggcttctaagaagcctcggcaaaaa
cgtactgccactaaagcatacaatgtaacacaagctttcggcagacgtggtccagaacaa
acccaaggaaattttggggaccaggaactaatcagacaaggaactgattacaaacattgg
ccgcaaattgcacaatttgcccccagcgcttcagcgttcttcggaatgtcgcgcattggc
atggaagtcacaccttcgggaacgtggttgacctacacaggtgccatcaaattggatgac
aaagatccaaatttcaaagatcaagtcattttgctgaataagcatattgacgcatacaaa
acattcccaccaacagagcctaaaaaggacaaaaagaagaaggctgatgaaactcaagcc
ttaccgcagagacagaagaaacagcaaactgtgactcttcttcctgctgcagatttggat
gatttctccaaacaattgcaacaatccatgagcagtgctgactcaactcaggcctaaact
catgcagaccacacaaggcagatgggctatataaacgttttcgcttttccgtttacgata
tatagtctactcttgtgcagaatgaattctcgtaactacatagcacaagtagatgtagtt
aactttaatctcacatagcaatctttaatcagtgtgtaacattagggaggacttgaaaga
gccaccacattttcaccgaggccacgcggagtacgatcgagtgtacagtgaacaatgcta
gggagagctgcctatatggaagagccctaatgtgtaaaattaattttagtagtgctatcc
ccatgtgattttaatagcttcttaggagaatgacaaaaaaaaaaaaaaaaaaaaaaaaaa
aaaaaaa
>hCoV-19/Cameroon/Bafoussam-20v-2425/2020
actttcgatctcttgtagatctgttctctaaacgaactttaaaatctgtgtggctgtcac
tcggctgcatgcttagtgcactcacgcagtataattaataactaattactgtcgttgaca
ggacacgagtaactcgtctatcttctgcaggctgcttacggtttcgtccgtgttgcagcc
gatcatcagcacatctaggttttgtccgggtgtgaccgaaaggtaagatggagagccttg
tccctggtttcaacgagaaaacacacgtccaactcagtttgcctgttttacaggttcgcg
acgtgctcgtacgtggctttggagactccgtggaggaggtcttatcagaggcacgtcaac
atcttaaagatggcacttgtggcttagtagaagttgaaaaaggcgttttgcctcaacttg
aacagccctatgtgttcatcaaacgttcggatgctcgaactgcacctcatggtcatgtta
tggttgagctggtagcagaactcgaaggcattcagtacggtcgtagtggtgagacacttg
gtgtccttgtccctcatgtgggcgaaataccagtggcttaccgcaaggttcttcttcgta
agaacggtaataaaggagctggtggccatagttacggcgccgatctaaagtcatttgact
taggcgacgagcttggcactgatccttatgaagattttcaagaaaactggaacactaaac
atagcagtggtgttacccgtgaactcatgcgtgagcttaacggaggggcatacactcgct
atgtcgataacaacttctgtggccctgatggctaccctcttgagtgcattaaagaccttc
tagcacgtgctggtaaagcttcatgcactttgtccgaacaactggactttattgacacta
agaggggtgtatactgctgccgtgaacatgagcatgaaattgcttggtacacggaacgtt
ctgaaaagagctatgaattgcagacaccttttgaaattaaattggcaaagaaatttgaca
ccttcaatggggaatgtccaaattttgtatttcccttaaattccataatcaagactattc
aaccaagggttgaaaagaaaaagcttgatggctttatgggtagaattcgatctgtctatc
cagttgcgtcaccaaatgaatgcaaccaaatgtgcctttcaactctcatgaagtgtgatc
attgtggtgaaacttcatggcagacgggcgattttgttaaagccacttgcgaattttgtg
gcactgagaatttgactaaagaaggtgccactacttgtggttacttaccccaaaatgctg
ttgttaaaatttattgtccagcatgtcacaattcagaagtaggacctgagcatagtcttg
ccgaataccataatgaatctggcttgaaaaccattcttcgtaagggtggtcgcactattg
cctttggaggctgtgtgttctcttatgttggttgccataacaagtgtgcctattgggttc
cacgtgctagcgctaacataggttgtaaccatacaggtgttgttggagaaggttccgaag
gtcttaatgacaaccttcttgaaatactccaaaaagagaaagtcaacatcaatattgttg
gtgactttaaacttaatgaagagatcgccattattttggcatctttttctgcttccacaa
gtgcttttgtggaaactgtgaaaggtttggattataaagcattcaaacaaattgttgaat
cctgtggtaattttaaagttacaaaaggaaaagctaaaaaaggtgcctggaatattggtg
aacagaaatcaatactgagtcctctttatgcatttgcatcagaggctgctcgtgttgtac
gatcaattttctcccgcactcttgaaactgctcaaaattctgtgcgtgttttacagaagg
ccgctataacaatactagatggaatttcacagtattcactgagactcattgatgctatga
tgttcacatctgatttggctactaacaatctagttgtaatggcctacattacaggtggtg
ttgttcagttgacttcgcagtggctaactaacatctttggcactgtttatgaaaaactca
aacccgtccttgattggcttgaagagaagtttaaggaaggtgtagagtttcttagagacg
gttgggaaattgttaaatttatctcaacctgtgcttgtgaaattgtcggtggacaaattg
tcacctgtgcaaaggaaattaaggagagtgttcagacattctttaagcttgtaaataaat
ttttggctttgtgtgctgactctatcattattggtggagctaaacttaaagccttgaatt
taggtgaaacatttgtcacgcactcaaagggattgtacagaaagtgtgttaaatccagag
aagaaactggcctactcatgcctctaaaagccccaaaagaaattatcttcttagagggag
aaacacttcccacagaagtgttaacagaggaagttgtcttgaaaactggtgatttacaac
cattagaacaacctactagtgaagctgttgaagctccattggttggtacaccagtttgta
ttaacgggcttatgttgctcgaaatcaaagacacagaaaagtactgtgcccttgcaccta
atatgatggtaacaaacaataccttcacactcaaaggcggtgcaccaacaaaggttactt
ttggtgatgacactgtgatagaagtgcaaggttacaagagtgtgaatatcacttttgaac
ttgatgaaaggattgataaagtacttaatgagaagtgctctgcctatacagttgaactcg
gtacagaagtaaatgagttcgcctgtgttgtggcagatgctgtcataaaaactttgcaac
cagtatctgaattacttacaccactgggcattgatttagatgagtggagtatggctacat
actacttatttgatgagtctggtgagtttaaattggcttcacatatgtattgttcttttt
accctccagatgaggatgaagaagaaggtgattgtgaagaagaagagtttgagccatcaa
ctcaatatgagtatggtactgaagatgattaccaaggtaaacctttggaatttggtgcca
cttctgctgctcttcaacctgaagaagagcaagaagaagattggttagatgatgatagtc
aacaaactgttggtcaacaagacggcagtgaggacaatcagacaactactattcaaacaa
ttgttgaggttcaacctcaattagagatggaacttacaccagttgttcagactattgaag
tgaatagttttagtggttatttaaaacttactgacaatgtatacattaaaaatgcagaca
ttgtggaagaagctaaaaaggtaaaaccaacagtggttgttaatgcagccaatgtttacc
ttaaacatggaggaggtgttgcaggagccttaaataaggctactaacaatgccatgcaag
ttgaatctgatgattacatagctactaatggaccacttaaagtgggtggtagttgtgttt
taagcggacacaatcttgctaaacactgtcttcatgttgtcggcccaaatgttaacaaag
gtgaagacattcaacttcttaagagtgcttatgaaaattttaatcagcacgaagttctac
ttgcaccattattatcagctggtatttttggtgctgaccctatacattctttaagagttt
gtgtagatactgttcgcacaaatgtctacttagctgtctttgataaaaatctctatgaca
aacttgtttcaagctttttggaaatgaagagtgaaaagcaagttgaacaaaagatcgctg
agattcctaaagaggaagttaagccatttataactgaaagtaaaccttcagttgaacaga
gaaaacaagatgataagaaaatcaaagcttgtgttgaagaagttacaacaactctggaag
aaattaagttcctcacagaaaacttgttactttatattgacattaatggcaatcttcatc
cagattctgccactcttgttagtgacattgacatcactttcttaaagaaagatgctccat
atatagtgggtgatgttgttcaagagggtgttttaactgctgtggttatacctactaaaa
aggctggtggcactactgaaatgctagcgaaagctttgagaaaagtgccaacagacaatt
atataaccacttacccgggtcagggtttaaatggttacactgtagaggaggcaaagacag
tgcttaaaaagtgtaaaagtgccttttacattctaccatctattatctctaatgagaagc
aagaaattcttggaactgtttcttggaatttgcgagaaatgcttgcacatgcagaagaaa
cacgcaaattaatgcctgtctgtgtggaaactaaagccatagtttcaactatacagcgta
aatataagggtattaaaatacaagagggtgtggttgattatggtgctagattttactttt
acaccagtaaaacaactgtagcgtcacttatcaacacacttaacgatctaaatgaaactc
ttgttacaatgccacttggctatgtaacacatggcttaaatttggaagaagctgctcggt
atatgagatctctcaaagtgccagctacagtttctgtttcttcacctgatgctgttacag
cgtataacggttatcttacttcttcttctaaaacacctgaagaacattttattgaaacca
tctcacttgctggttcctataaagattggtcctattctggacaatctacacaactaggta
tagaatttcttaagagaggtgataaaagtgtatattacactagtaatcctaccacattcc
acctagatggtgaagttatcacctttgacaatcttaagacacttctttctttgagagaag
tgaggactattaaggtgtttacaacagtagacaacattaacctccacacgcaagttgtgg
acatgtcaatgacatatggacaacagtttggtccaacttatttggatggagctgatgtta
ctaaaataaaacctcataattcacatgaaggtaaaacattttatgttttacctaatgatg
acactctacgtgnnnnnnnnnnnnnnnnnnnnnnnnnnnnnnnnnnnnnnnnnnnnnnnn
ngtacatgtcagcattaaatcacactaaaaagtggaaatacccacaagttaatggtttaa
cttctattaaatgggcagataacaactgttatcttgccactgcattgttaacactccaac
aaatagagttgaagtttaatccacctgctctacaagatgcttattacagagcaagggctg
gtgaagctgctaacttttgtgcacttatcttagcctactgtaataagacagtaggtgagt
taggtgatgttagagaaacaatgagttacttgtttcaacatgccaatttagattcttgca
aaagagtcttgaacgtggtgtgtaaaacttgtggacaacagcagacaacccttaagggtg
[truncated: 22,634,177 more chars]
