# Supplementary material for: Genomic surveillance of SARS-CoV-2 reveals highest severity and mortality of delta over other variants: evidence from Cameroon
Source: Sci Rep. 2023 Dec 8;13:21654. doi: 10.1038/s41598-023-48773-3 (PMC10709425; doi:10.1038/s41598-023-48773-3)
Supplement: Supplementary file 3 — Supplementary Information 3. [file 41598_2023_48773_MOESM3_ESM.tsv]

Sequence_ID	isolate	country	host	collection-date	isolation-source
hCoV-19/Cameroon/Yaounde-20V-3870/2020	SARS-CoV-2/human/Cameroon/Yaounde-20V-3870/2020	Cameroon	human	2021-09-11	Nasopharyngeal and oropharyngeal swab
hCoV-19/Cameroon/Yaounde-20V-6189/2020	SARS-CoV-2/human/Cameroon/Yaounde-20V-6189/2020	Cameroon	human	2020-12-23	Nasopharyngeal and oropharyngeal swab
hCoV-19/Cameroon/Yaounde-20V-11261/2020	SARS-CoV-2/human/Cameroon/Yaounde-20V-11261/2020	Cameroon	human	2020-12-21	Nasopharyngeal and oropharyngeal swab
hCoV-19/Cameroon/Yaounde-20V-11590/2020	SARS-CoV-2/human/Cameroon/Yaounde-20V-11590/2020	Cameroon	human	2022-01-19	Nasopharyngeal and oropharyngeal swab
hCoV-19/Cameroon/Yaounde-20V-59168/2020	SARS-CoV-2/human/Cameroon/Yaounde-20V-59168/2020	Cameroon	human	2020-12-15	Nasopharyngeal and oropharyngeal swab
hCoV-19/Cameroon/Yaounde-20V-59285/2020	SARS-CoV-2/human/Cameroon/Yaounde-20V-59285/2020	Cameroon	human	2020-06-10	Nasopharyngeal and oropharyngeal swab
hCoV-19/Cameroon/Yaounde-20V-59291/2020	SARS-CoV-2/human/Cameroon/Yaounde-20V-59291/2020	Cameroon	human	2021	Nasopharyngeal and oropharyngeal swab
hCoV-19/Cameroon/Yaounde-20V-59295/2020	SARS-CoV-2/human/Cameroon/Yaounde-20V-59295/2020	Cameroon	human	2021-01-13	Nasopharyngeal and oropharyngeal swab
hCoV-19/Cameroon/Yaounde-20V-59296/2020	SARS-CoV-2/human/Cameroon/Yaounde-20V-59296/2020	Cameroon	human	2021-01-06	Nasopharyngeal and oropharyngeal swab
hCoV-19/Cameroon/Douala-20V-3045/2020	SARS-CoV-2/human/Cameroon/Douala-20V-3045/2020	Cameroon	human	2021	Nasopharyngeal and oropharyngeal swab
hCoV-19/Cameroon/Douala-20V-3050/2020	SARS-CoV-2/human/Cameroon/Douala-20V-3050/2020	Cameroon	human	2021-02-03	Nasopharyngeal and oropharyngeal swab
hCoV-19/Cameroon/Douala-20V-3104/2020	SARS-CoV-2/human/Cameroon/Douala-20V-3104/2020	Cameroon	human	2020-03-06	Nasopharyngeal and oropharyngeal swab
hCoV-19/Cameroon/Douala-20V-4672/2020	SARS-CoV-2/human/Cameroon/Douala-20V-4672/2020	Cameroon	human	2021	Nasopharyngeal and oropharyngeal swab
hCoV-19/Cameroon/Bafoussam-20v-2425/2020	SARS-CoV-2/human/Cameroon/Bafoussam-20v-2425/2020	Cameroon	human	2021-01-26	Nasopharyngeal and oropharyngeal swab
hCoV-19/Cameroon/Bafoussam-20v-6129/2020	SARS-CoV-2/human/Cameroon/Bafoussam-20v-6129/2020	Cameroon	human	2020-05-06	Nasopharyngeal and oropharyngeal swab
hCoV-19/Cameroon/Bafoussam-20v-8575/2020	SARS-CoV-2/human/Cameroon/Bafoussam-20v-8575/2020	Cameroon	human	2021-01-10	Nasopharyngeal and oropharyngeal swab
hCoV-19/Cameroon/Sangmelima-20v-11153/2020	SARS-CoV-2/human/Cameroon/Sangmelima-20v-11153/2020	Cameroon	human	2021-02-06	Nasopharyngeal and oropharyngeal swab
hCoV-19/Cameroon/Kribi-20v-11284/2020	SARS-CoV-2/human/Cameroon/Kribi-20v-11284/2020	Cameroon	human	2021-02-06	Nasopharyngeal and oropharyngeal swab
hCoV-19/Cameroon/Ebolowa-20v-13057/2020	SARS-CoV-2/human/Cameroon/Ebolowa-20v-13057/2020	Cameroon	human	2021-02-06	Nasopharyngeal and oropharyngeal swab
hCoV-19/Cameroon/Ebolowa-20v-13059/2020	SARS-CoV-2/human/Cameroon/Ebolowa-20v-13059/2020	Cameroon	human	2021-02-12	Nasopharyngeal and oropharyngeal swab
hCoV-19/Cameroon/Ebolowa-20v-13083/2020	SARS-CoV-2/human/Cameroon/Ebolowa-20v-13083/2020	Cameroon	human	2021-02-15	Nasopharyngeal and oropharyngeal swab
hCoV-19/Cameroon/Ebolowa-20v-13093/2020	SARS-CoV-2/human/Cameroon/Ebolowa-20v-13093/2020	Cameroon	human	2021-02-18	Nasopharyngeal and oropharyngeal swab
hCoV-19/Cameroon/Ebolowa-20v-13094/2020	SARS-CoV-2/human/Cameroon/Ebolowa-20v-13094/2020	Cameroon	human	2021-02-09	Nasopharyngeal and oropharyngeal swab
hCoV-19/Cameroon/Ebolowa-20v-13102/2020	SARS-CoV-2/human/Cameroon/Ebolowa-20v-13102/2020	Cameroon	human	2021-02-09	Nasopharyngeal and oropharyngeal swab
hCoV-19/Cameroon/Ebolowa-20v-13103/2020	SARS-CoV-2/human/Cameroon/Ebolowa-20v-13103/2020	Cameroon	human	2021-02-10	Nasopharyngeal and oropharyngeal swab
hCoV-19/Cameroon/Ebolowa-20v-13106/2020	SARS-CoV-2/human/Cameroon/Ebolowa-20v-13106/2020	Cameroon	human	2021-02-17	Nasopharyngeal and oropharyngeal swab
hCoV-19/Cameroon/Dschang-20v-6624/2020	SARS-CoV-2/human/Cameroon/Dschang-20v-6624/2020	Cameroon	human	2021-01-14	Nasopharyngeal and oropharyngeal swab
hCoV-19/Cameroon/CAM-091/2021	SARS-CoV-2/human/Cameroon/CAM-091/2021	Cameroon	human	2021-01-16	Nasopharyngeal and oropharyngeal swab
hCoV-19/Cameroon/CAM-093/2021	SARS-CoV-2/human/Cameroon/CAM-093/2021	Cameroon	human	2021-02-05	Nasopharyngeal and oropharyngeal swab
hCoV-19/Cameroon/CAM-094/2021	SARS-CoV-2/human/Cameroon/CAM-094/2021	Cameroon	human	2021-01-01	Nasopharyngeal and oropharyngeal swab
hCoV-19/Cameroon/CAM-096/2021	SARS-CoV-2/human/Cameroon/CAM-096/2021	Cameroon	human	2021-01-04	Nasopharyngeal and oropharyngeal swab
hCoV-19/Cameroon/CAM-097/2021	SARS-CoV-2/human/Cameroon/CAM-097/2021	Cameroon	human	2021-01-05	Nasopharyngeal and oropharyngeal swab
hCoV-19/Cameroon/CAM-099/2021	SARS-CoV-2/human/Cameroon/CAM-099/2021	Cameroon	human	2021-01-05	Nasopharyngeal and oropharyngeal swab
hCoV-19/Cameroon/CAM-101/2021	SARS-CoV-2/human/Cameroon/CAM-101/2021	Cameroon	human	2021-01-11	Nasopharyngeal and oropharyngeal swab
hCoV-19/Cameroon/CAM-102/2021	SARS-CoV-2/human/Cameroon/CAM-102/2021	Cameroon	human	2021-01-21	Nasopharyngeal and oropharyngeal swab
hCoV-19/Cameroon/CAM-103/2021	SARS-CoV-2/human/Cameroon/CAM-103/2021	Cameroon	human	2021-02-01	Nasopharyngeal and oropharyngeal swab
hCoV-19/Cameroon/CAM-105/2021	SARS-CoV-2/human/Cameroon/CAM-105/2021	Cameroon	human	2021-01-22	Nasopharyngeal and oropharyngeal swab
hCoV-19/Cameroon/CAM-106/2021	SARS-CoV-2/human/Cameroon/CAM-106/2021	Cameroon	human	2021-01-19	Nasopharyngeal and oropharyngeal swab
hCoV-19/Cameroon/CAM-107/2021	SARS-CoV-2/human/Cameroon/CAM-107/2021	Cameroon	human	2020-12-28	Nasopharyngeal and oropharyngeal swab
hCoV-19/Cameroon/CAM-134/2021	SARS-CoV-2/human/Cameroon/CAM-134/2021	Cameroon	human	2020-12-28	Nasopharyngeal and oropharyngeal swab
hCoV-19/Cameroon/CAM-162/2021	SARS-CoV-2/human/Cameroon/CAM-162/2021	Cameroon	human	2020-12-28	Nasopharyngeal and oropharyngeal swab
hCoV-19/Cameroon/CAM-165/2021	SARS-CoV-2/human/Cameroon/CAM-165/2021	Cameroon	human	2020-12-29	Nasopharyngeal and oropharyngeal swab
hCoV-19/Cameroon/CAM-183/2021	SARS-CoV-2/human/Cameroon/CAM-183/2021	Cameroon	human	2020-12-29	Nasopharyngeal and oropharyngeal swab
hCoV-19/Cameroon/CAM-186/2021	SARS-CoV-2/human/Cameroon/CAM-186/2021	Cameroon	human	2020-12-29	Nasopharyngeal and oropharyngeal swab
hCoV-19/Cameroon/CAM-188/2021	SARS-CoV-2/human/Cameroon/CAM-188/2021	Cameroon	human	2020-12-29	Nasopharyngeal and oropharyngeal swab
hCoV-19/Cameroon/CAM-190/2021	SARS-CoV-2/human/Cameroon/CAM-190/2021	Cameroon	human	2020-12-29	Nasopharyngeal and oropharyngeal swab
hCoV-19/Cameroon/CAM-191/2021	SARS-CoV-2/human/Cameroon/CAM-191/2021	Cameroon	human	2020-12-29	Nasopharyngeal and oropharyngeal swab
hCoV-19/Cameroon/CAM-192/2021	SARS-CoV-2/human/Cameroon/CAM-192/2021	Cameroon	human	2020-12-30	Nasopharyngeal and oropharyngeal swab
hCoV-19/Cameroon/CAM-193/2021	SARS-CoV-2/human/Cameroon/CAM-193/2021	Cameroon	human	2021-02-04	Nasopharyngeal and oropharyngeal swab
hCoV-19/Cameroon/CAM-194/2021	SARS-CoV-2/human/Cameroon/CAM-194/2021	Cameroon	human	2021-02-06	Nasopharyngeal and oropharyngeal swab
hCoV-19/Cameroon/CAM-197/2021	SARS-CoV-2/human/Cameroon/CAM-197/2021	Cameroon	human	2021-02-06	Nasopharyngeal and oropharyngeal swab
hCoV-19/Cameroon/CAM-198/2021	SARS-CoV-2/human/Cameroon/CAM-198/2021	Cameroon	human	2021-01-13	Nasopharyngeal and oropharyngeal swab
hCoV-19/Cameroon/CAM-200/2021	SARS-CoV-2/human/Cameroon/CAM-200/2021	Cameroon	human	2020-12-23	Nasopharyngeal and oropharyngeal swab
hCoV-19/Cameroon/CAM-196/2021	SARS-CoV-2/human/Cameroon/CAM-196/2021	Cameroon	human	2021-02-06	Nasopharyngeal and oropharyngeal swab
hCoV-19/Cameroon/CAM-199/2021	SARS-CoV-2/human/Cameroon/CAM-199/2021	Cameroon	human	2021-01-11	Nasopharyngeal and oropharyngeal swab
hCoV-19/Cameroon/CAM-201/2021	SARS-CoV-2/human/Cameroon/CAM-201/2021	Cameroon	human	2021-02-18	Nasopharyngeal and oropharyngeal swab
hCoV-19/Cameroon/CAM-202/2021	SARS-CoV-2/human/Cameroon/CAM-202/2021	Cameroon	human	2021-02-01	Nasopharyngeal and oropharyngeal swab
hCoV-19/Cameroon/CAM-203/2021	SARS-CoV-2/human/Cameroon/CAM-203/2021	Cameroon	human	2021-02-16	Nasopharyngeal and oropharyngeal swab
hCoV-19/Cameroon/CAM-204/2021	SARS-CoV-2/human/Cameroon/CAM-204/2021	Cameroon	human	2021-07-16	Nasopharyngeal and oropharyngeal swab
hCoV-19/Cameroon/CAM-205/2021	SARS-CoV-2/human/Cameroon/CAM-205/2021	Cameroon	human	2021-07-19	Nasopharyngeal and oropharyngeal swab
hCoV-19/Cameroon/CAM-206/2021	SARS-CoV-2/human/Cameroon/CAM-206/2021	Cameroon	human	2020-12-30	Nasopharyngeal and oropharyngeal swab
hCoV-19/Cameroon/CAM-207/2021	SARS-CoV-2/human/Cameroon/CAM-207/2021	Cameroon	human	2020-12-29	Nasopharyngeal and oropharyngeal swab
hCoV-19/Cameroon/CAM-273/2021	SARS-CoV-2/human/Cameroon/CAM-273/2021	Cameroon	human	2021	Nasopharyngeal and oropharyngeal swab
hCoV-19/Cameroon/CAM-100/2021	SARS-CoV-2/human/Cameroon/CAM-100/2021	Cameroon	human	2021-02-02	Nasopharyngeal and oropharyngeal swab
hCoV-19/Cameroon/CAM-242/2021	SARS-CoV-2/human/Cameroon/CAM-242/2021	Cameroon	human	2021	Nasopharyngeal and oropharyngeal swab
hCoV-19/Cameroon/CAM-275/2021	SARS-CoV-2/human/Cameroon/CAM-275/2021	Cameroon	human	2021-06-01	Nasopharyngeal and oropharyngeal swab
hCoV-19/Cameroon/CAM-378/2021	SARS-CoV-2/human/Cameroon/CAM-378/2021	Cameroon	human	2021-06-01	Nasopharyngeal and oropharyngeal swab
hCoV-19/Cameroon/CAM-389/2021	SARS-CoV-2/human/Cameroon/CAM-389/2021	Cameroon	human	2021-06-01	Nasopharyngeal and oropharyngeal swab
hCoV-19/Cameroon/CAM-397/2021	SARS-CoV-2/human/Cameroon/CAM-397/2021	Cameroon	human	2021-06-01	Nasopharyngeal and oropharyngeal swab
hCoV-19/Cameroon/CAM-447/2021	SARS-CoV-2/human/Cameroon/CAM-447/2021	Cameroon	human	2021-06-01	Nasopharyngeal and oropharyngeal swab
hCoV-19/Cameroon/CAM-489/2021	SARS-CoV-2/human/Cameroon/CAM-489/2021	Cameroon	human	2021-05-01	Nasopharyngeal and oropharyngeal swab
hCoV-19/Cameroon/CAM-256/2021	SARS-CoV-2/human/Cameroon/CAM-256/2021	Cameroon	human	2021-04-01	Nasopharyngeal and oropharyngeal swab
hCoV-19/Cameroon/CAM-265/2021	SARS-CoV-2/human/Cameroon/CAM-265/2021	Cameroon	human	2021-06-01	Nasopharyngeal and oropharyngeal swab
hCoV-19/Cameroon/CAM-412/2021	SARS-CoV-2/human/Cameroon/CAM-412/2021	Cameroon	human	2021	Nasopharyngeal and oropharyngeal swab
hCoV-19/Cameroon/CAM-415/2021	SARS-CoV-2/human/Cameroon/CAM-415/2021	Cameroon	human	2021-04-09	Nasopharyngeal and oropharyngeal swab
hCoV-19/Cameroon/CAM-425/2021	SARS-CoV-2/human/Cameroon/CAM-425/2021	Cameroon	human	2021-06-01	Nasopharyngeal and oropharyngeal swab
hCoV-19/Cameroon/CAM-456/2021	SARS-CoV-2/human/Cameroon/CAM-456/2021	Cameroon	human	2021-04-01	Nasopharyngeal and oropharyngeal swab
hCoV-19/Cameroon/CAM-380/2021	SARS-CoV-2/human/Cameroon/CAM-380/2021	Cameroon	human	2021-04-01	Nasopharyngeal and oropharyngeal swab
hCoV-19/Cameroon/CAM-381/2021	SARS-CoV-2/human/Cameroon/CAM-381/2021	Cameroon	human	2021	Nasopharyngeal and oropharyngeal swab
hCoV-19/Cameroon/CAM-384/2021	SARS-CoV-2/human/Cameroon/CAM-384/2021	Cameroon	human	2021-05-01	Nasopharyngeal and oropharyngeal swab
hCoV-19/Cameroon/CAM-497/2021	SARS-CoV-2/human/Cameroon/CAM-497/2021	Cameroon	human	2021-06-01	Nasopharyngeal and oropharyngeal swab
hCoV-19/Cameroon/CAM-499/2021	SARS-CoV-2/human/Cameroon/CAM-499/2021	Cameroon	human	2021-06-01	Nasopharyngeal and oropharyngeal swab
hCoV-19/Cameroon/CAM-510/2021	SARS-CoV-2/human/Cameroon/CAM-510/2021	Cameroon	human	2021-03-12	Nasopharyngeal and oropharyngeal swab
hCoV-19/Cameroon/CAM-515/2021	SARS-CoV-2/human/Cameroon/CAM-515/2021	Cameroon	human	2021	Nasopharyngeal and oropharyngeal swab
hCoV-19/Cameroon/CAM-536/2021	SARS-CoV-2/human/Cameroon/CAM-536/2021	Cameroon	human	2021	Nasopharyngeal and oropharyngeal swab
hCoV-19/Cameroon/CAM-548/2021	SARS-CoV-2/human/Cameroon/CAM-548/2021	Cameroon	human	2021-07-01	Nasopharyngeal and oropharyngeal swab
hCoV-19/Cameroon/CAM-552/2021	SARS-CoV-2/human/Cameroon/CAM-552/2021	Cameroon	human	2021-05-01	Nasopharyngeal and oropharyngeal swab
hCoV-19/Cameroon/CAM-555/2021	SARS-CoV-2/human/Cameroon/CAM-555/2021	Cameroon	human	2021-05-01	Nasopharyngeal and oropharyngeal swab
hCoV-19/Cameroon/CAM-575/2021	SARS-CoV-2/human/Cameroon/CAM-575/2021	Cameroon	human	2021-05-04	Nasopharyngeal and oropharyngeal swab
hCoV-19/Cameroon/CAM-576/2021	SARS-CoV-2/human/Cameroon/CAM-576/2021	Cameroon	human	2021-05-01	Nasopharyngeal and oropharyngeal swab
hCoV-19/Cameroon/CAM-577/2021	SARS-CoV-2/human/Cameroon/CAM-577/2021	Cameroon	human	2021	Nasopharyngeal and oropharyngeal swab
hCoV-19/Cameroon/CAM-578/2021	SARS-CoV-2/human/Cameroon/CAM-578/2021	Cameroon	human	2021-06-14	Nasopharyngeal and oropharyngeal swab
hCoV-19/Cameroon/CAM-579/2021	SARS-CoV-2/human/Cameroon/CAM-579/2021	Cameroon	human	2021-05-04	Nasopharyngeal and oropharyngeal swab
hCoV-19/Cameroon/CAM-587/2021	SARS-CoV-2/human/Cameroon/CAM-587/2021	Cameroon	human	2021-05-04	Nasopharyngeal and oropharyngeal swab
hCoV-19/Cameroon/CAM-276/2021	SARS-CoV-2/human/Cameroon/CAM-276/2021	Cameroon	human	2021-05-01	Nasopharyngeal and oropharyngeal swab
hCoV-19/Cameroon/CAM-286/2021	SARS-CoV-2/human/Cameroon/CAM-286/2021	Cameroon	human	2021-05-01	Nasopharyngeal and oropharyngeal swab
hCoV-19/Cameroon/CAM-287/2021	SARS-CoV-2/human/Cameroon/CAM-287/2021	Cameroon	human	2021-06-01	Nasopharyngeal and oropharyngeal swab
hCoV-19/Cameroon/CAM-297/2021	SARS-CoV-2/human/Cameroon/CAM-297/2021	Cameroon	human	2021-04-09	Nasopharyngeal and oropharyngeal swab
hCoV-19/Cameroon/CAM-298/2021	SARS-CoV-2/human/Cameroon/CAM-298/2021	Cameroon	human	2021-06-01	Nasopharyngeal and oropharyngeal swab
hCoV-19/Cameroon/CAM-299/2021	SARS-CoV-2/human/Cameroon/CAM-299/2021	Cameroon	human	2021-05-01	Nasopharyngeal and oropharyngeal swab
hCoV-19/Cameroon/CAM-300/2021	SARS-CoV-2/human/Cameroon/CAM-300/2021	Cameroon	human	2021-07-21	Nasopharyngeal and oropharyngeal swab
hCoV-19/Cameroon/CAM-301/2021	SARS-CoV-2/human/Cameroon/CAM-301/2021	Cameroon	human	2021-04-09	Nasopharyngeal and oropharyngeal swab
hCoV-19/Cameroon/CAM-303/2021	SARS-CoV-2/human/Cameroon/CAM-303/2021	Cameroon	human	2021-04-09	Nasopharyngeal and oropharyngeal swab
hCoV-19/Cameroon/CAM-304/2021	SARS-CoV-2/human/Cameroon/CAM-304/2021	Cameroon	human	2021-06-01	Nasopharyngeal and oropharyngeal swab
hCoV-19/Cameroon/CAM-313/2021	SARS-CoV-2/human/Cameroon/CAM-313/2021	Cameroon	human	2021-04-09	Nasopharyngeal and oropharyngeal swab
hCoV-19/Cameroon/CAM-314/2021	SARS-CoV-2/human/Cameroon/CAM-314/2021	Cameroon	human	2021-05-01	Nasopharyngeal and oropharyngeal swab
hCoV-19/Cameroon/CAM-316/2021	SARS-CoV-2/human/Cameroon/CAM-316/2021	Cameroon	human	2021-04-09	Nasopharyngeal and oropharyngeal swab
hCoV-19/Cameroon/CAM-139/2021	SARS-CoV-2/human/Cameroon/CAM-139/2021	Cameroon	human	2021-04-09	Nasopharyngeal and oropharyngeal swab
hCoV-19/Cameroon/CAM-308/2021	SARS-CoV-2/human/Cameroon/CAM-308/2021	Cameroon	human	2021-04-09	Nasopharyngeal and oropharyngeal swab
hCoV-19/Cameroon/CAM-320/2021	SARS-CoV-2/human/Cameroon/CAM-320/2021	Cameroon	human	2021-05-25	Nasopharyngeal and oropharyngeal swab
hCoV-19/Cameroon/CAM-321/2021	SARS-CoV-2/human/Cameroon/CAM-321/2021	Cameroon	human	2021	Nasopharyngeal and oropharyngeal swab
hCoV-19/Cameroon/CAM-333/2021	SARS-CoV-2/human/Cameroon/CAM-333/2021	Cameroon	human	2021-05-19	Nasopharyngeal and oropharyngeal swab
hCoV-19/Cameroon/CAM-539/2021	SARS-CoV-2/human/Cameroon/CAM-539/2021	Cameroon	human	2021-03-25	Nasopharyngeal and oropharyngeal swab
hCoV-19/Cameroon/CAM-523/2021	SARS-CoV-2/human/Cameroon/CAM-523/2021	Cameroon	human	2021	Nasopharyngeal and oropharyngeal swab
hCoV-19/Cameroon/CAM-592/2021	SARS-CoV-2/human/Cameroon/CAM-592/2021	Cameroon	human	2021	Nasopharyngeal and oropharyngeal swab
hCoV-19/Cameroon/CAM-095/2021	SARS-CoV-2/human/Cameroon/CAM-095/2021	Cameroon	human	2021-04-09	Nasopharyngeal and oropharyngeal swab
hCoV-19/Cameroon/CAM-098/2021	SARS-CoV-2/human/Cameroon/CAM-098/2021	Cameroon	human	2022-01-09	Nasopharyngeal and oropharyngeal swab
hCoV-19/Cameroon/CAM-104/2021	SARS-CoV-2/human/Cameroon/CAM-104/2021	Cameroon	human	2021-04-09	Nasopharyngeal and oropharyngeal swab
hCoV-19/Cameroon/CAM-108/2021	SARS-CoV-2/human/Cameroon/CAM-108/2021	Cameroon	human	2021-01-01	Nasopharyngeal and oropharyngeal swab
hCoV-19/Cameroon/CAM-189/2021	SARS-CoV-2/human/Cameroon/CAM-189/2021	Cameroon	human	2022-01-11	Nasopharyngeal and oropharyngeal swab
hCoV-19/Cameroon/CAM-292/2021	SARS-CoV-2/human/Cameroon/CAM-292/2021	Cameroon	human	2022-01-12	Nasopharyngeal and oropharyngeal swab
hCoV-19/Cameroon/CAM-448/2021	SARS-CoV-2/human/Cameroon/CAM-448/2021	Cameroon	human	2020-04-11	Nasopharyngeal and oropharyngeal swab
hCoV-19/Cameroon/CAM-294/2021	SARS-CoV-2/human/Cameroon/CAM-294/2021	Cameroon	human	2021-04-15	Nasopharyngeal and oropharyngeal swab
hCoV-19/Cameroon/CAM-295/2021	SARS-CoV-2/human/Cameroon/CAM-295/2021	Cameroon	human	2021-04-09	Nasopharyngeal and oropharyngeal swab
hCoV-19/Cameroon/CAM-296/2021	SARS-CoV-2/human/Cameroon/CAM-296/2021	Cameroon	human	2020-12-30	Nasopharyngeal and oropharyngeal swab
hCoV-19/Cameroon/DO334072V14/2021	SARS-CoV-2/human/Cameroon/DO334072V14/2021	Cameroon	human	2021-01-27	Nasopharyngeal and oropharyngeal swab
hCoV-19/Cameroon/DO334088/2021	SARS-CoV-2/human/Cameroon/DO334088/2021	Cameroon	human	2021-02-08	Nasopharyngeal and oropharyngeal swab
hCoV-19/Cameroon/DO334112/2021	SARS-CoV-2/human/Cameroon/DO334112/2021	Cameroon	human	2020-12-29	Nasopharyngeal and oropharyngeal swab
hCoV-19/Cameroon/EXTN-17044/2021	SARS-CoV-2/human/Cameroon/EXTN-17044/2021	Cameroon	human	2021-02-22	Nasopharyngeal and oropharyngeal swab
hCoV-19/Cameroon/CERI-KRISP-K037147/2022	SARS-CoV-2/human/Cameroon/CERI-KRISP-K037147/2022	Cameroon	human	2022-01-12	Nasopharyngeal and oropharyngeal swab
hCoV-19/Cameroon/CERI-KRISP-K037148/2022	SARS-CoV-2/human/Cameroon/CERI-KRISP-K037148/2022	Cameroon	human	2022-01-21	Nasopharyngeal and oropharyngeal swab
hCoV-19/Cameroon/CERI-KRISP-K037149/2022	SARS-CoV-2/human/Cameroon/CERI-KRISP-K037149/2022	Cameroon	human	2021-12-15	Nasopharyngeal and oropharyngeal swab
hCoV-19/Cameroon/CERI-KRISP-K037158/2022	SARS-CoV-2/human/Cameroon/CERI-KRISP-K037158/2022	Cameroon	human	2021-12-14	Nasopharyngeal and oropharyngeal swab
hCoV-19/Cameroon/CERI-KRISP-K037162/2022	SARS-CoV-2/human/Cameroon/CERI-KRISP-K037162/2022	Cameroon	human	2021-12-15	Nasopharyngeal and oropharyngeal swab
hCoV-19/Cameroon/CERI-KRISP-K037164/2022	SARS-CoV-2/human/Cameroon/CERI-KRISP-K037164/2022	Cameroon	human	2021-12-12	Nasopharyngeal and oropharyngeal swab
hCoV-19/Cameroon/CERI-KRISP-K037167/2021	SARS-CoV-2/human/Cameroon/CERI-KRISP-K037167/2021	Cameroon	human	2021-01-19	Nasopharyngeal and oropharyngeal swab
hCoV-19/Cameroon/CERI-KRISP-K037169/2022	SARS-CoV-2/human/Cameroon/CERI-KRISP-K037169/2022	Cameroon	human	2022-01-03	Nasopharyngeal and oropharyngeal swab
hCoV-19/Cameroon/CERI-KRISP-K037172/2022	SARS-CoV-2/human/Cameroon/CERI-KRISP-K037172/2022	Cameroon	human	2022-01-15	Nasopharyngeal and oropharyngeal swab
hCoV-19/Cameroon/CERI-KRISP-K037175/2022	SARS-CoV-2/human/Cameroon/CERI-KRISP-K037175/2022	Cameroon	human	2021-12-29	Nasopharyngeal and oropharyngeal swab
hCoV-19/Cameroon/CERI-KRISP-K037176/2022	SARS-CoV-2/human/Cameroon/CERI-KRISP-K037176/2022	Cameroon	human	2022-01-02	Nasopharyngeal and oropharyngeal swab
hCoV-19/Cameroon/CERI-KRISP-K037177/2022	SARS-CoV-2/human/Cameroon/CERI-KRISP-K037177/2022	Cameroon	human	2021-12-31	Nasopharyngeal and oropharyngeal swab
hCoV-19/Cameroon/CERI-KRISP-K037178/2022	SARS-CoV-2/human/Cameroon/CERI-KRISP-K037178/2022	Cameroon	human	2022-01-17	Nasopharyngeal and oropharyngeal swab
hCoV-19/Cameroon/CERI-KRISP-K037179/2022	SARS-CoV-2/human/Cameroon/CERI-KRISP-K037179/2022	Cameroon	human	2022-01-05	Nasopharyngeal and oropharyngeal swab
hCoV-19/Cameroon/CERI-KRISP-K037180/2022	SARS-CoV-2/human/Cameroon/CERI-KRISP-K037180/2022	Cameroon	human	2022-01-09	Nasopharyngeal and oropharyngeal swab
hCoV-19/Cameroon/CERI-KRISP-K037181/2022	SARS-CoV-2/human/Cameroon/CERI-KRISP-K037181/2022	Cameroon	human	2022-01-09	Nasopharyngeal and oropharyngeal swab
hCoV-19/Cameroon/CERI-KRISP-K037182/2022	SARS-CoV-2/human/Cameroon/CERI-KRISP-K037182/2022	Cameroon	human	2021-12-24	Nasopharyngeal and oropharyngeal swab
hCoV-19/Cameroon/CERI-KRISP-K037183/2022	SARS-CoV-2/human/Cameroon/CERI-KRISP-K037183/2022	Cameroon	human	2022-01-12	Nasopharyngeal and oropharyngeal swab
hCoV-19/Cameroon/CERI-KRISP-K037184/2022	SARS-CoV-2/human/Cameroon/CERI-KRISP-K037184/2022	Cameroon	human	2022-01-05	Nasopharyngeal and oropharyngeal swab
hCoV-19/Cameroon/CERI-KRISP-K037185/2022	SARS-CoV-2/human/Cameroon/CERI-KRISP-K037185/2022	Cameroon	human	2021-12-29	Nasopharyngeal and oropharyngeal swab
hCoV-19/Cameroon/CERI-KRISP-K037186/2022	SARS-CoV-2/human/Cameroon/CERI-KRISP-K037186/2022	Cameroon	human	2022-01-11	Nasopharyngeal and oropharyngeal swab
hCoV-19/Cameroon/CERI-KRISP-K037187/2022	SARS-CoV-2/human/Cameroon/CERI-KRISP-K037187/2022	Cameroon	human	2021-10-29	Nasopharyngeal and oropharyngeal swab
hCoV-19/Cameroon/CERI-KRISP-K037188/2022	SARS-CoV-2/human/Cameroon/CERI-KRISP-K037188/2022	Cameroon	human	2022-01-14	Nasopharyngeal and oropharyngeal swab
hCoV-19/Cameroon/CERI-KRISP-K037189/2022	SARS-CoV-2/human/Cameroon/CERI-KRISP-K037189/2022	Cameroon	human	2022-01-10	Nasopharyngeal and oropharyngeal swab
hCoV-19/Cameroon/CERI-KRISP-K037192/2021	SARS-CoV-2/human/Cameroon/CERI-KRISP-K037192/2021	Cameroon	human	2022-01-03	Nasopharyngeal and oropharyngeal swab
hCoV-19/Cameroon/CERI-KRISP-K037193/2021	SARS-CoV-2/human/Cameroon/CERI-KRISP-K037193/2021	Cameroon	human	2022-01-15	Nasopharyngeal and oropharyngeal swab
hCoV-19/Cameroon/CERI-KRISP-K037194/2022	SARS-CoV-2/human/Cameroon/CERI-KRISP-K037194/2022	Cameroon	human	2022-01-19	Nasopharyngeal and oropharyngeal swab
hCoV-19/Cameroon/CERI-KRISP-K037195/2021	SARS-CoV-2/human/Cameroon/CERI-KRISP-K037195/2021	Cameroon	human	2022-01-23	Nasopharyngeal and oropharyngeal swab
hCoV-19/Cameroon/CERI-KRISP-K037196/2022	SARS-CoV-2/human/Cameroon/CERI-KRISP-K037196/2022	Cameroon	human	2022-01-05	Nasopharyngeal and oropharyngeal swab
hCoV-19/Cameroon/CERI-KRISP-K037198/2021	SARS-CoV-2/human/Cameroon/CERI-KRISP-K037198/2021	Cameroon	human	2022-01-26	Nasopharyngeal and oropharyngeal swab
hCoV-19/Cameroon/CERI-KRISP-K037199/2022	SARS-CoV-2/human/Cameroon/CERI-KRISP-K037199/2022	Cameroon	human	2022-01-09	Nasopharyngeal and oropharyngeal swab
hCoV-19/Cameroon/CERI-KRISP-K037200/2022	SARS-CoV-2/human/Cameroon/CERI-KRISP-K037200/2022	Cameroon	human	2022-01-18	Nasopharyngeal and oropharyngeal swab
hCoV-19/Cameroon/CERI-KRISP-K037201/2021	SARS-CoV-2/human/Cameroon/CERI-KRISP-K037201/2021	Cameroon	human	2022-01-04	Nasopharyngeal and oropharyngeal swab
hCoV-19/Cameroon/CERI-KRISP-K037202/2022	SARS-CoV-2/human/Cameroon/CERI-KRISP-K037202/2022	Cameroon	human	2021-12-03	Nasopharyngeal and oropharyngeal swab
hCoV-19/Cameroon/CERI-KRISP-K037204/2022	SARS-CoV-2/human/Cameroon/CERI-KRISP-K037204/2022	Cameroon	human	2021-01-11	Nasopharyngeal and oropharyngeal swab
hCoV-19/Cameroon/CERI-KRISP-K037206/2022	SARS-CoV-2/human/Cameroon/CERI-KRISP-K037206/2022	Cameroon	human	2021-03-03	Nasopharyngeal and oropharyngeal swab
hCoV-19/Cameroon/CERI-KRISP-K037208/2022	SARS-CoV-2/human/Cameroon/CERI-KRISP-K037208/2022	Cameroon	human	2021-12-24	Nasopharyngeal and oropharyngeal swab
hCoV-19/Cameroon/CERI-KRISP-K037211/2021	SARS-CoV-2/human/Cameroon/CERI-KRISP-K037211/2021	Cameroon	human	2021-03-02	Nasopharyngeal and oropharyngeal swab
hCoV-19/Cameroon/CERI-KRISP-K037212/2022	SARS-CoV-2/human/Cameroon/CERI-KRISP-K037212/2022	Cameroon	human	2021-03-01	Nasopharyngeal and oropharyngeal swab
hCoV-19/Cameroon/CERI-KRISP-K037214/2022	SARS-CoV-2/human/Cameroon/CERI-KRISP-K037214/2022	Cameroon	human	2021-03-02	Nasopharyngeal and oropharyngeal swab
hCoV-19/Cameroon/CERI-KRISP-K037216/2022	SARS-CoV-2/human/Cameroon/CERI-KRISP-K037216/2022	Cameroon	human	2021-03-02	Nasopharyngeal and oropharyngeal swab
hCoV-19/Cameroon/CERI-KRISP-K037217/2022	SARS-CoV-2/human/Cameroon/CERI-KRISP-K037217/2022	Cameroon	human	2021-03-01	Nasopharyngeal and oropharyngeal swab
hCoV-19/Cameroon/CERI-KRISP-K037218/2021	SARS-CoV-2/human/Cameroon/CERI-KRISP-K037218/2021	Cameroon	human	2021-03-02	Nasopharyngeal and oropharyngeal swab
hCoV-19/Cameroon/CERI-KRISP-K037221/2022	SARS-CoV-2/human/Cameroon/CERI-KRISP-K037221/2022	Cameroon	human	2020-10-28	Nasopharyngeal and oropharyngeal swab
hCoV-19/Cameroon/Yaounde-ECO1/2021	SARS-CoV-2/human/Cameroon/Yaounde-ECO1/2021	Cameroon	human	2020-11-13	Nasopharyngeal and oropharyngeal swab
hCoV-19/Cameroon/Yaounde-ECO4/2021	SARS-CoV-2/human/Cameroon/Yaounde-ECO4/2021	Cameroon	human	2022-02-01	Nasopharyngeal and oropharyngeal swab
hCoV-19/Cameroon/Yaounde-ECO8/2021	SARS-CoV-2/human/Cameroon/Yaounde-ECO8/2021	Cameroon	human	2022-02-01	Nasopharyngeal and oropharyngeal swab
hCoV-19/Cameroon/Yaounde-ECO9/2021	SARS-CoV-2/human/Cameroon/Yaounde-ECO9/2021	Cameroon	human	2022-01-22	Nasopharyngeal and oropharyngeal swab
hCoV-19/Cameroon/Yaounde-ECO10/2021	SARS-CoV-2/human/Cameroon/Yaounde-ECO10/2021	Cameroon	human	2021-02-03	Nasopharyngeal and oropharyngeal swab
hCoV-19/Cameroon/Yaounde-ECO15/2021	SARS-CoV-2/human/Cameroon/Yaounde-ECO15/2021	Cameroon	human	2020-05-07	Nasopharyngeal and oropharyngeal swab
hCoV-19/Cameroon/Yaounde-ECO17/2021	SARS-CoV-2/human/Cameroon/Yaounde-ECO17/2021	Cameroon	human	2022-01-03	Nasopharyngeal and oropharyngeal swab
hCoV-19/Cameroon/Yaounde-ECO19/2021	SARS-CoV-2/human/Cameroon/Yaounde-ECO19/2021	Cameroon	human	2022-01-05	Nasopharyngeal and oropharyngeal swab
hCoV-19/Cameroon/Yaounde-ECO20/2021	SARS-CoV-2/human/Cameroon/Yaounde-ECO20/2021	Cameroon	human	2022-01-15	Nasopharyngeal and oropharyngeal swab
hCoV-19/Cameroon/Yaounde-ECO23/2021	SARS-CoV-2/human/Cameroon/Yaounde-ECO23/2021	Cameroon	human	2021-02-06	Nasopharyngeal and oropharyngeal swab
hCoV-19/Cameroon/Yaounde-ECO29/2021	SARS-CoV-2/human/Cameroon/Yaounde-ECO29/2021	Cameroon	human	2022-01-04	Nasopharyngeal and oropharyngeal swab
hCoV-19/Cameroon/Yaounde-ECO31/2021	SARS-CoV-2/human/Cameroon/Yaounde-ECO31/2021	Cameroon	human	2021-08-31	Nasopharyngeal and oropharyngeal swab
hCoV-19/Cameroon/Yaounde-ECO33/2021	SARS-CoV-2/human/Cameroon/Yaounde-ECO33/2021	Cameroon	human	2021-09-01	Nasopharyngeal and oropharyngeal swab
hCoV-19/Cameroon/Yaounde-ECO34/2021	SARS-CoV-2/human/Cameroon/Yaounde-ECO34/2021	Cameroon	human	2021-09-01	Nasopharyngeal and oropharyngeal swab
hCoV-19/Cameroon/Yaounde-ECO36/2021	SARS-CoV-2/human/Cameroon/Yaounde-ECO36/2021	Cameroon	human	2021-08-31	Nasopharyngeal and oropharyngeal swab
hCoV-19/Cameroon/Yaounde-ECO37/2021	SARS-CoV-2/human/Cameroon/Yaounde-ECO37/2021	Cameroon	human	2021-09-01	Nasopharyngeal and oropharyngeal swab
hCoV-19/Cameroon/Yaounde-ECO40/2021	SARS-CoV-2/human/Cameroon/Yaounde-ECO40/2021	Cameroon	human	2021-08-31	Nasopharyngeal and oropharyngeal swab
hCoV-19/Cameroon/Yaounde-ECO42/2020	SARS-CoV-2/human/Cameroon/Yaounde-ECO42/2020	Cameroon	human	2021-08-31	Nasopharyngeal and oropharyngeal swab
hCoV-19/Cameroon/Yaounde-ECO43/2020	SARS-CoV-2/human/Cameroon/Yaounde-ECO43/2020	Cameroon	human	2021-08-28	Nasopharyngeal and oropharyngeal swab
hCoV-19/Cameroon/Yaounde-ECO45/2020	SARS-CoV-2/human/Cameroon/Yaounde-ECO45/2020	Cameroon	human	2021-08-31	Nasopharyngeal and oropharyngeal swab
hCoV-19/Cameroon/Yaounde-20V-57422/2020	SARS-CoV-2/human/Cameroon/Yaounde-20V-57422/2020	Cameroon	human	2021-08-31	Nasopharyngeal and oropharyngeal swab
hCoV-19/Cameroon/Yaounde-20V-58947/2020	SARS-CoV-2/human/Cameroon/Yaounde-20V-58947/2020	Cameroon	human	2021-08-31	Nasopharyngeal and oropharyngeal swab
hCoV-19/Cameroon/Yaounde-20V-59103/2020	SARS-CoV-2/human/Cameroon/Yaounde-20V-59103/2020	Cameroon	human	2021-08-28	Nasopharyngeal and oropharyngeal swab
hCoV-19/Cameroon/Yaounde-21V-00596/2021	SARS-CoV-2/human/Cameroon/Yaounde-21V-00596/2021	Cameroon	human	2021-08-28	Nasopharyngeal and oropharyngeal swab
hCoV-19/Cameroon/Yaounde-21V-01591/2021	SARS-CoV-2/human/Cameroon/Yaounde-21V-01591/2021	Cameroon	human	2021-08-26	Nasopharyngeal and oropharyngeal swab
hCoV-19/Cameroon/Yaounde-21V-02362/2021	SARS-CoV-2/human/Cameroon/Yaounde-21V-02362/2021	Cameroon	human	2021-08-28	Nasopharyngeal and oropharyngeal swab
hCoV-19/Cameroon/Yaounde-21V-02577/2021	SARS-CoV-2/human/Cameroon/Yaounde-21V-02577/2021	Cameroon	human	2021-08-26	Nasopharyngeal and oropharyngeal swab
hCoV-19/Cameroon/Yaounde-21V-04686/2021	SARS-CoV-2/human/Cameroon/Yaounde-21V-04686/2021	Cameroon	human	2021-08-28	Nasopharyngeal and oropharyngeal swab
hCoV-19/Cameroon/Douala-HGDCOV1685/2021	SARS-CoV-2/human/Cameroon/Douala-HGDCOV1685/2021	Cameroon	human	2021-08-28	Nasopharyngeal and oropharyngeal swab
hCoV-19/Cameroon/Douala-HGDCOV1946/2021	SARS-CoV-2/human/Cameroon/Douala-HGDCOV1946/2021	Cameroon	human	2021-08-28	Nasopharyngeal and oropharyngeal swab
hCoV-19/Cameroon/Douala-HGDCOV2383/2021	SARS-CoV-2/human/Cameroon/Douala-HGDCOV2383/2021	Cameroon	human	2021-08-26	Nasopharyngeal and oropharyngeal swab
hCoV-19/Cameroon/Douala-HGDCOV2700/2021	SARS-CoV-2/human/Cameroon/Douala-HGDCOV2700/2021	Cameroon	human	2021-09-09	Nasopharyngeal and oropharyngeal swab
hCoV-19/Cameroon/Douala-HGDCOV2800/2021	SARS-CoV-2/human/Cameroon/Douala-HGDCOV2800/2021	Cameroon	human	2021-09-27	Nasopharyngeal and oropharyngeal swab
hCoV-19/Cameroon/Douala-HGDCOV3195/2021	SARS-CoV-2/human/Cameroon/Douala-HGDCOV3195/2021	Cameroon	human	2021-09-20	Nasopharyngeal and oropharyngeal swab
hCoV-19/Cameroon/Douala-HGDCOV3231/2021	SARS-CoV-2/human/Cameroon/Douala-HGDCOV3231/2021	Cameroon	human	2021-09-13	Nasopharyngeal and oropharyngeal swab
hCoV-19/Cameroon/Douala-56674/2021	SARS-CoV-2/human/Cameroon/Douala-56674/2021	Cameroon	human	2021-09-08	Nasopharyngeal and oropharyngeal swab
hCoV-19/Cameroon/Douala-58014/2021	SARS-CoV-2/human/Cameroon/Douala-58014/2021	Cameroon	human	2021-09-16	Nasopharyngeal and oropharyngeal swab
hCoV-19/Cameroon/Douala-58420/2021	SARS-CoV-2/human/Cameroon/Douala-58420/2021	Cameroon	human	2021-09-23	Nasopharyngeal and oropharyngeal swab
hCoV-19/Cameroon/Douala-58530/2021	SARS-CoV-2/human/Cameroon/Douala-58530/2021	Cameroon	human	2021-09-28	Nasopharyngeal and oropharyngeal swab
hCoV-19/Cameroon/Douala-TB-001/2021	SARS-CoV-2/human/Cameroon/Douala-TB-001/2021	Cameroon	human	2021-09-10	Nasopharyngeal and oropharyngeal swab
hCoV-19/Cameroon/Yaounde-01-ECO1/2021	SARS-CoV-2/human/Cameroon/Yaounde-01-ECO1/2021	Cameroon	human	2021-09-13	Nasopharyngeal and oropharyngeal swab
hCoV-19/Cameroon/Yaounde-01-ECO4/2021	SARS-CoV-2/human/Cameroon/Yaounde-01-ECO4/2021	Cameroon	human	2021-09-06	Nasopharyngeal and oropharyngeal swab
hCoV-19/Cameroon/Yaounde-01-ECO8/2021	SARS-CoV-2/human/Cameroon/Yaounde-01-ECO8/2021	Cameroon	human	2021-09-06	Nasopharyngeal and oropharyngeal swab
hCoV-19/Cameroon/Yaounde-01-ECO9/2021	SARS-CoV-2/human/Cameroon/Yaounde-01-ECO9/2021	Cameroon	human	2021-09-02	Nasopharyngeal and oropharyngeal swab
hCoV-19/Cameroon/Yaounde-01-ECO10/2021	SARS-CoV-2/human/Cameroon/Yaounde-01-ECO10/2021	Cameroon	human	2021-09-06	Nasopharyngeal and oropharyngeal swab
hCoV-19/Cameroon/Yaounde-01-ECO15/2021	SARS-CoV-2/human/Cameroon/Yaounde-01-ECO15/2021	Cameroon	human	2021-09-04	Nasopharyngeal and oropharyngeal swab
hCoV-19/Cameroon/Yaounde-02-ECO17/2021	SARS-CoV-2/human/Cameroon/Yaounde-02-ECO17/2021	Cameroon	human	2021-09-05	Nasopharyngeal and oropharyngeal swab
hCoV-19/Cameroon/Yaounde-01-ECO19/2021	SARS-CoV-2/human/Cameroon/Yaounde-01-ECO19/2021	Cameroon	human	2021-09-03	Nasopharyngeal and oropharyngeal swab
hCoV-19/Cameroon/Yaounde-02-ECO20/2021	SARS-CoV-2/human/Cameroon/Yaounde-02-ECO20/2021	Cameroon	human	2021-09-05	Nasopharyngeal and oropharyngeal swab
hCoV-19/Cameroon/Yaounde-02-ECO23/2021	SARS-CoV-2/human/Cameroon/Yaounde-02-ECO23/2021	Cameroon	human	2021-09-03	Nasopharyngeal and oropharyngeal swab
hCoV-19/Cameroon/Yaounde-02-ECO29/2021	SARS-CoV-2/human/Cameroon/Yaounde-02-ECO29/2021	Cameroon	human	2021-09-05	Nasopharyngeal and oropharyngeal swab
hCoV-19/Cameroon/Yaounde-02-ECO31/2021	SARS-CoV-2/human/Cameroon/Yaounde-02-ECO31/2021	Cameroon	human	2021-09-04	Nasopharyngeal and oropharyngeal swab
hCoV-19/Cameroon/Yaounde-01-ECO33/2021	SARS-CoV-2/human/Cameroon/Yaounde-01-ECO33/2021	Cameroon	human	2021-09-02	Nasopharyngeal and oropharyngeal swab
hCoV-19/Cameroon/Yaounde-01-ECO34/2021	SARS-CoV-2/human/Cameroon/Yaounde-01-ECO34/2021	Cameroon	human	2021-09-04	Nasopharyngeal and oropharyngeal swab
hCoV-19/Cameroon/Yaounde-01-ECO36/2021	SARS-CoV-2/human/Cameroon/Yaounde-01-ECO36/2021	Cameroon	human	2021-09-04	Nasopharyngeal and oropharyngeal swab
hCoV-19/Cameroon/Yaounde-01-ECO37/2021	SARS-CoV-2/human/Cameroon/Yaounde-01-ECO37/2021	Cameroon	human	2021-09-04	Nasopharyngeal and oropharyngeal swab
hCoV-19/Cameroon/Yaounde-01-ECO40/2021	SARS-CoV-2/human/Cameroon/Yaounde-01-ECO40/2021	Cameroon	human	2021-09-04	Nasopharyngeal and oropharyngeal swab
hCoV-19/Cameroon/Yaounde-12-ECO42/2020	SARS-CoV-2/human/Cameroon/Yaounde-12-ECO42/2020	Cameroon	human	2021-08-25	Nasopharyngeal and oropharyngeal swab
hCoV-19/Cameroon/Yaounde-12-ECO43/2020	SARS-CoV-2/human/Cameroon/Yaounde-12-ECO43/2020	Cameroon	human	2021-08-25	Nasopharyngeal and oropharyngeal swab
hCoV-19/Cameroon/Yaounde-12-ECO45/2020	SARS-CoV-2/human/Cameroon/Yaounde-12-ECO45/2020	Cameroon	human	2021-08-26	Nasopharyngeal and oropharyngeal swab
hCoV-19/Cameroon/CV977/2021	SARS-CoV-2/human/Cameroon/CV977/2021	Cameroon	human	2021-08-25	Nasopharyngeal and oropharyngeal swab
hCoV-19/Cameroon/CV980/2021	SARS-CoV-2/human/Cameroon/CV980/2021	Cameroon	human	2021-08-25	Nasopharyngeal and oropharyngeal swab
hCoV-19/Cameroon/CV981/2021	SARS-CoV-2/human/Cameroon/CV981/2021	Cameroon	human	2021-08-25	Nasopharyngeal and oropharyngeal swab
hCoV-19/Cameroon/CV985/2021	SARS-CoV-2/human/Cameroon/CV985/2021	Cameroon	human	2021-08-25	Nasopharyngeal and oropharyngeal swab
hCoV-19/Cameroon/CV986/2021	SARS-CoV-2/human/Cameroon/CV986/2021	Cameroon	human	2021-08-24	Nasopharyngeal and oropharyngeal swab
hCoV-19/Cameroon/CV987/2021	SARS-CoV-2/human/Cameroon/CV987/2021	Cameroon	human	2021-08-24	Nasopharyngeal and oropharyngeal swab
hCoV-19/Cameroon/CV988/2021	SARS-CoV-2/human/Cameroon/CV988/2021	Cameroon	human	2021-08-24	Nasopharyngeal and oropharyngeal swab
hCoV-19/Cameroon/CV990/2021	SARS-CoV-2/human/Cameroon/CV990/2021	Cameroon	human	2021-08-24	Nasopharyngeal and oropharyngeal swab
hCoV-19/Cameroon/CV991/2021	SARS-CoV-2/human/Cameroon/CV991/2021	Cameroon	human	2021-08-24	Nasopharyngeal and oropharyngeal swab
hCoV-19/Cameroon/CV993/2021	SARS-CoV-2/human/Cameroon/CV993/2021	Cameroon	human	2021-08-24	Nasopharyngeal and oropharyngeal swab
hCoV-19/Cameroon/CV994/2021	SARS-CoV-2/human/Cameroon/CV994/2021	Cameroon	human	2021-08-24	Nasopharyngeal and oropharyngeal swab
hCoV-19/Cameroon/CV998/2021	SARS-CoV-2/human/Cameroon/CV998/2021	Cameroon	human	2021-08-24	Nasopharyngeal and oropharyngeal swab
hCoV-19/Cameroon/CV999/2021	SARS-CoV-2/human/Cameroon/CV999/2021	Cameroon	human	2021-08-24	Nasopharyngeal and oropharyngeal swab
hCoV-19/Cameroon/CV1000/2021	SARS-CoV-2/human/Cameroon/CV1000/2021	Cameroon	human	2021-08-24	Nasopharyngeal and oropharyngeal swab
hCoV-19/Cameroon/CV1003/2021	SARS-CoV-2/human/Cameroon/CV1003/2021	Cameroon	human	2021-08-24	Nasopharyngeal and oropharyngeal swab
hCoV-19/Cameroon/CV1009/2021	SARS-CoV-2/human/Cameroon/CV1009/2021	Cameroon	human	2021-08-24	Nasopharyngeal and oropharyngeal swab
hCoV-19/Cameroon/CV1010/2021	SARS-CoV-2/human/Cameroon/CV1010/2021	Cameroon	human	2021-08-24	Nasopharyngeal and oropharyngeal swab
hCoV-19/Cameroon/Douala-57802/2021	SARS-CoV-2/human/Cameroon/Douala-57802/2021	Cameroon	human	2021-08-22	Nasopharyngeal and oropharyngeal swab
hCoV-19/Cameroon/Douala-57930/2021	SARS-CoV-2/human/Cameroon/Douala-57930/2021	Cameroon	human	2021-08-22	Nasopharyngeal and oropharyngeal swab
hCoV-19/Cameroon/Douala-58474/2021	SARS-CoV-2/human/Cameroon/Douala-58474/2021	Cameroon	human	2021-08-22	Nasopharyngeal and oropharyngeal swab
hCoV-19/Cameroon/Douala-58478/2021	SARS-CoV-2/human/Cameroon/Douala-58478/2021	Cameroon	human	2021-08-21	Nasopharyngeal and oropharyngeal swab
hCoV-19/Cameroon/Douala-58593/2021	SARS-CoV-2/human/Cameroon/Douala-58593/2021	Cameroon	human	2021-08-21	Nasopharyngeal and oropharyngeal swab
hCoV-19/Cameroon/Douala-HGD-COV1933/2021	SARS-CoV-2/human/Cameroon/Douala-HGD-COV1933/2021	Cameroon	human	2021-08-22	Nasopharyngeal and oropharyngeal swab
hCoV-19/Cameroon/Douala-HGD-COV2253/2021	SARS-CoV-2/human/Cameroon/Douala-HGD-COV2253/2021	Cameroon	human	2021-08-22	Nasopharyngeal and oropharyngeal swab
hCoV-19/Cameroon/Douala-HGD-COV2382/2021	SARS-CoV-2/human/Cameroon/Douala-HGD-COV2382/2021	Cameroon	human	2021-08-22	Nasopharyngeal and oropharyngeal swab
hCoV-19/Cameroon/Douala-HGD-COV2391/2021	SARS-CoV-2/human/Cameroon/Douala-HGD-COV2391/2021	Cameroon	human	2021-08-22	Nasopharyngeal and oropharyngeal swab
hCoV-19/Cameroon/Douala-HGD-COV2602/2021	SARS-CoV-2/human/Cameroon/Douala-HGD-COV2602/2021	Cameroon	human	2021-08-20	Nasopharyngeal and oropharyngeal swab
hCoV-19/Cameroon/Douala-HGD-COV2694/2021	SARS-CoV-2/human/Cameroon/Douala-HGD-COV2694/2021	Cameroon	human	2021-08-15	Nasopharyngeal and oropharyngeal swab
hCoV-19/Cameroon/Douala-TB-002/2021	SARS-CoV-2/human/Cameroon/Douala-TB-002/2021	Cameroon	human	2021-08-15	Nasopharyngeal and oropharyngeal swab
hCoV-19/Cameroon/Douala-TB-004/2021	SARS-CoV-2/human/Cameroon/Douala-TB-004/2021	Cameroon	human	2021-08-14	Nasopharyngeal and oropharyngeal swab
hCoV-19/Cameroon/Douala-TB-005/2021	SARS-CoV-2/human/Cameroon/Douala-TB-005/2021	Cameroon	human	2021-08-15	Nasopharyngeal and oropharyngeal swab
hCoV-19/Cameroon/GAROUA-CoV1843/2020	SARS-CoV-2/human/Cameroon/GAROUA-CoV1843/2020	Cameroon	human	2021-08-20	Nasopharyngeal and oropharyngeal swab
hCoV-19/Cameroon/GAROUA-CoV1851/2020	SARS-CoV-2/human/Cameroon/GAROUA-CoV1851/2020	Cameroon	human	2021-08-16	Nasopharyngeal and oropharyngeal swab
hCoV-19/Cameroon/GAROUA-CoV1857/2020	SARS-CoV-2/human/Cameroon/GAROUA-CoV1857/2020	Cameroon	human	2021-08-17	Nasopharyngeal and oropharyngeal swab
hCoV-19/Cameroon/GAROUA-CoV1858/2020	SARS-CoV-2/human/Cameroon/GAROUA-CoV1858/2020	Cameroon	human	2021-08-14	Nasopharyngeal and oropharyngeal swab
hCoV-19/Cameroon/GAROUA-CoV1859/2020	SARS-CoV-2/human/Cameroon/GAROUA-CoV1859/2020	Cameroon	human	2021-08-14	Nasopharyngeal and oropharyngeal swab
hCoV-19/Cameroon/GAROUA-CoV1863/2020	SARS-CoV-2/human/Cameroon/GAROUA-CoV1863/2020	Cameroon	human	2021-09-25	Nasopharyngeal and oropharyngeal swab
hCoV-19/Cameroon/GAROUA-CoV1864/2020	SARS-CoV-2/human/Cameroon/GAROUA-CoV1864/2020	Cameroon	human	2021-08-13	Nasopharyngeal and oropharyngeal swab
hCoV-19/Cameroon/GAROUA-CoV1865/2020	SARS-CoV-2/human/Cameroon/GAROUA-CoV1865/2020	Cameroon	human	2021-09-24	Nasopharyngeal and oropharyngeal swab
hCoV-19/Cameroon/GAROUA-CoV1867/2020	SARS-CoV-2/human/Cameroon/GAROUA-CoV1867/2020	Cameroon	human	2021-09-25	Nasopharyngeal and oropharyngeal swab
hCoV-19/Cameroon/GAROUA-CoV1869/2020	SARS-CoV-2/human/Cameroon/GAROUA-CoV1869/2020	Cameroon	human	2021-08-14	Nasopharyngeal and oropharyngeal swab
hCoV-19/Cameroon/GAROUA-CoV1870/2020	SARS-CoV-2/human/Cameroon/GAROUA-CoV1870/2020	Cameroon	human	2021-08-14	Nasopharyngeal and oropharyngeal swab
hCoV-19/Cameroon/GAROUA-CoV1879/2020	SARS-CoV-2/human/Cameroon/GAROUA-CoV1879/2020	Cameroon	human	2021-08-13	Nasopharyngeal and oropharyngeal swab
hCoV-19/Cameroon/GAROUA-CoV1901/2020	SARS-CoV-2/human/Cameroon/GAROUA-CoV1901/2020	Cameroon	human	2021-08-13	Nasopharyngeal and oropharyngeal swab
hCoV-19/Cameroon/GAROUA-CoV1912/2021	SARS-CoV-2/human/Cameroon/GAROUA-CoV1912/2021	Cameroon	human	2021-09-22	Nasopharyngeal and oropharyngeal swab
hCoV-19/Cameroon/GAROUA-CoV1917/2021	SARS-CoV-2/human/Cameroon/GAROUA-CoV1917/2021	Cameroon	human	2021-09-10	Nasopharyngeal and oropharyngeal swab
hCoV-19/Cameroon/GAROUA-CoV2016/2021	SARS-CoV-2/human/Cameroon/GAROUA-CoV2016/2021	Cameroon	human	2021-09-13	Nasopharyngeal and oropharyngeal swab
hCoV-19/Cameroon/GAROUA-CoV2021/2021	SARS-CoV-2/human/Cameroon/GAROUA-CoV2021/2021	Cameroon	human	2021-09-02	Nasopharyngeal and oropharyngeal swab
hCoV-19/Cameroon/GAROUA-CoV2026/2021	SARS-CoV-2/human/Cameroon/GAROUA-CoV2026/2021	Cameroon	human	2021-09-02	Nasopharyngeal and oropharyngeal swab
hCoV-19/Cameroon/GAROUA-CoV2053/2021	SARS-CoV-2/human/Cameroon/GAROUA-CoV2053/2021	Cameroon	human	2021-09-02	Nasopharyngeal and oropharyngeal swab
hCoV-19/Cameroon/GAROUA-CoV2087/2021	SARS-CoV-2/human/Cameroon/GAROUA-CoV2087/2021	Cameroon	human	2021-09-07	Nasopharyngeal and oropharyngeal swab
hCoV-19/Cameroon/GAROUA-CoV2090/2021	SARS-CoV-2/human/Cameroon/GAROUA-CoV2090/2021	Cameroon	human	2021-09-07	Nasopharyngeal and oropharyngeal swab
hCoV-19/Cameroon/GAROUA-CoV2140/2021	SARS-CoV-2/human/Cameroon/GAROUA-CoV2140/2021	Cameroon	human	2021-09-02	Nasopharyngeal and oropharyngeal swab
hCoV-19/Cameroon/GAROUA-CoV2154/2021	SARS-CoV-2/human/Cameroon/GAROUA-CoV2154/2021	Cameroon	human	2021-09-06	Nasopharyngeal and oropharyngeal swab
hCoV-19/Cameroon/GAROUA-CoV2166/2021	SARS-CoV-2/human/Cameroon/GAROUA-CoV2166/2021	Cameroon	human	2021-08-31	Nasopharyngeal and oropharyngeal swab
hCoV-19/Cameroon/GAROUA-CoV2216/2021	SARS-CoV-2/human/Cameroon/GAROUA-CoV2216/2021	Cameroon	human	2021-09-02	Nasopharyngeal and oropharyngeal swab
hCoV-19/Cameroon/GAROUA-CoV2392/2021	SARS-CoV-2/human/Cameroon/GAROUA-CoV2392/2021	Cameroon	human	2021-09-22	Nasopharyngeal and oropharyngeal swab
hCoV-19/Cameroon/Yaounde-21V-02464/2021	SARS-CoV-2/human/Cameroon/Yaounde-21V-02464/2021	Cameroon	human	2021-09-23	Nasopharyngeal and oropharyngeal swab
hCoV-19/Cameroon/Yaounde-21V-02484/2021	SARS-CoV-2/human/Cameroon/Yaounde-21V-02484/2021	Cameroon	human	2021-08-20	Nasopharyngeal and oropharyngeal swab
hCoV-19/Cameroon/Yaounde-21V-02914/2021	SARS-CoV-2/human/Cameroon/Yaounde-21V-02914/2021	Cameroon	human	2021-08-20	Nasopharyngeal and oropharyngeal swab
hCoV-19/Cameroon/Yaounde-21V-06070/2021	SARS-CoV-2/human/Cameroon/Yaounde-21V-06070/2021	Cameroon	human	2021-09-17	Nasopharyngeal and oropharyngeal swab
hCoV-19/Cameroon/Yaounde-21V-06112/2021	SARS-CoV-2/human/Cameroon/Yaounde-21V-06112/2021	Cameroon	human	2021-09-17	Nasopharyngeal and oropharyngeal swab
hCoV-19/Cameroon/Yaounde-21V-06140/2021	SARS-CoV-2/human/Cameroon/Yaounde-21V-06140/2021	Cameroon	human	2021-08-20	Nasopharyngeal and oropharyngeal swab
hCoV-19/Cameroon/Yaounde-21V-06179/2021	SARS-CoV-2/human/Cameroon/Yaounde-21V-06179/2021	Cameroon	human	2021-08-20	Nasopharyngeal and oropharyngeal swab
hCoV-19/Cameroon/Yaounde-21V-06411/2021	SARS-CoV-2/human/Cameroon/Yaounde-21V-06411/2021	Cameroon	human	2020-08-12	Nasopharyngeal and oropharyngeal swab
hCoV-19/Cameroon/Yaounde-21V-06436/2021	SARS-CoV-2/human/Cameroon/Yaounde-21V-06436/2021	Cameroon	human	2020-10-26	Nasopharyngeal and oropharyngeal swab
hCoV-19/Cameroon/Yaounde-21V-06549/2021	SARS-CoV-2/human/Cameroon/Yaounde-21V-06549/2021	Cameroon	human	2021-01-04	Nasopharyngeal and oropharyngeal swab
hCoV-19/Cameroon/Yaounde-21V-06560/2021	SARS-CoV-2/human/Cameroon/Yaounde-21V-06560/2021	Cameroon	human	2020-10-29	Nasopharyngeal and oropharyngeal swab
hCoV-19/Cameroon/Yaounde-21V-06630/2021	SARS-CoV-2/human/Cameroon/Yaounde-21V-06630/2021	Cameroon	human	2021-03-12	Nasopharyngeal and oropharyngeal swab
hCoV-19/Cameroon/Yaounde-21V-06642/2021	SARS-CoV-2/human/Cameroon/Yaounde-21V-06642/2021	Cameroon	human	2021-03-15	Nasopharyngeal and oropharyngeal swab
hCoV-19/Cameroon/Yaounde-21V-06739/2021	SARS-CoV-2/human/Cameroon/Yaounde-21V-06739/2021	Cameroon	human	2021	Nasopharyngeal and oropharyngeal swab
hCoV-19/Cameroon/Yaounde-21V-06804/2021	SARS-CoV-2/human/Cameroon/Yaounde-21V-06804/2021	Cameroon	human	2020-11-19	Nasopharyngeal and oropharyngeal swab
hCoV-19/Cameroon/Yaounde-21V-06836/2021	SARS-CoV-2/human/Cameroon/Yaounde-21V-06836/2021	Cameroon	human	2020-06-12	Nasopharyngeal and oropharyngeal swab
hCoV-19/Cameroon/Yaounde-21V-06914/2021	SARS-CoV-2/human/Cameroon/Yaounde-21V-06914/2021	Cameroon	human	2020-06-11	Nasopharyngeal and oropharyngeal swab
hCoV-19/Cameroon/Yaounde-21V-06985/2021	SARS-CoV-2/human/Cameroon/Yaounde-21V-06985/2021	Cameroon	human	2020-06-09	Nasopharyngeal and oropharyngeal swab
hCoV-19/Cameroon/Yaounde-21V-07093/2021	SARS-CoV-2/human/Cameroon/Yaounde-21V-07093/2021	Cameroon	human	2020-12-16	Nasopharyngeal and oropharyngeal swab
hCoV-19/Cameroon/Yaounde-21V-07104/2021	SARS-CoV-2/human/Cameroon/Yaounde-21V-07104/2021	Cameroon	human	2020-10-23	Nasopharyngeal and oropharyngeal swab
hCoV-19/Cameroon/Yaounde-21V-07226/2021	SARS-CoV-2/human/Cameroon/Yaounde-21V-07226/2021	Cameroon	human	2021	Nasopharyngeal and oropharyngeal swab
hCoV-19/Cameroon/Yaounde-21V-07325/2021	SARS-CoV-2/human/Cameroon/Yaounde-21V-07325/2021	Cameroon	human	2020-03-26	Nasopharyngeal and oropharyngeal swab
hCoV-19/Cameroon/Yaounde-21V-07350/2021	SARS-CoV-2/human/Cameroon/Yaounde-21V-07350/2021	Cameroon	human	2020-04-01	Nasopharyngeal and oropharyngeal swab
hCoV-19/Cameroon/Yaounde-21V-07472/2021	SARS-CoV-2/human/Cameroon/Yaounde-21V-07472/2021	Cameroon	human	2020-03-17	Nasopharyngeal and oropharyngeal swab
hCoV-19/Cameroon/Yaounde-21V-08001/2021	SARS-CoV-2/human/Cameroon/Yaounde-21V-08001/2021	Cameroon	human	2020-05-06	Nasopharyngeal and oropharyngeal swab
hCoV-19/Cameroon/Yaounde-21V-08004/2021	SARS-CoV-2/human/Cameroon/Yaounde-21V-08004/2021	Cameroon	human	2020-05-13	Nasopharyngeal and oropharyngeal swab
hCoV-19/Cameroon/Yaounde-21V-08081/2021	SARS-CoV-2/human/Cameroon/Yaounde-21V-08081/2021	Cameroon	human	2020-05-12	Nasopharyngeal and oropharyngeal swab
hCoV-19/Cameroon/Yaounde-21V-08145/2021	SARS-CoV-2/human/Cameroon/Yaounde-21V-08145/2021	Cameroon	human	2020-05-12	Nasopharyngeal and oropharyngeal swab
hCoV-19/Cameroon/Yaounde-21V-08190/2021	SARS-CoV-2/human/Cameroon/Yaounde-21V-08190/2021	Cameroon	human	2020-05-13	Nasopharyngeal and oropharyngeal swab
hCoV-19/Cameroon/Yaounde-21V-08192/2021	SARS-CoV-2/human/Cameroon/Yaounde-21V-08192/2021	Cameroon	human	2020-05-13	Nasopharyngeal and oropharyngeal swab
hCoV-19/Cameroon/CAM-01/2021	SARS-CoV-2/human/Cameroon/CAM-01/2021	Cameroon	human	2020-05-13	Nasopharyngeal and oropharyngeal swab
hCoV-19/Cameroon/CAM-02/2021	SARS-CoV-2/human/Cameroon/CAM-02/2021	Cameroon	human	2020-04-13	Nasopharyngeal and oropharyngeal swab
hCoV-19/Cameroon/CAM-03/2021	SARS-CoV-2/human/Cameroon/CAM-03/2021	Cameroon	human	2020-05-08	Nasopharyngeal and oropharyngeal swab
hCoV-19/Cameroon/CAM-10/2021	SARS-CoV-2/human/Cameroon/CAM-10/2021	Cameroon	human	2020-12-30	Nasopharyngeal and oropharyngeal swab
hCoV-19/Cameroon/CAM-18/2021	SARS-CoV-2/human/Cameroon/CAM-18/2021	Cameroon	human	2020-12-30	Nasopharyngeal and oropharyngeal swab
hCoV-19/Cameroon/CAM-19/2021	SARS-CoV-2/human/Cameroon/CAM-19/2021	Cameroon	human	2021-02-01	Nasopharyngeal and oropharyngeal swab
hCoV-19/Cameroon/CAM-20/2021	SARS-CoV-2/human/Cameroon/CAM-20/2021	Cameroon	human	2020-06-10	Nasopharyngeal and oropharyngeal swab
hCoV-19/Cameroon/CAM-24/2021	SARS-CoV-2/human/Cameroon/CAM-24/2021	Cameroon	human	2020-05-12	Nasopharyngeal and oropharyngeal swab
hCoV-19/Cameroon/CAM-26/2021	SARS-CoV-2/human/Cameroon/CAM-26/2021	Cameroon	human	2021-02-01	Nasopharyngeal and oropharyngeal swab
hCoV-19/Cameroon/CAM-31/2021	SARS-CoV-2/human/Cameroon/CAM-31/2021	Cameroon	human	2021-02-03	Nasopharyngeal and oropharyngeal swab
hCoV-19/Cameroon/CAM-36/2021	SARS-CoV-2/human/Cameroon/CAM-36/2021	Cameroon	human	2021-01-18	Nasopharyngeal and oropharyngeal swab
hCoV-19/Cameroon/CAM-38/2021	SARS-CoV-2/human/Cameroon/CAM-38/2021	Cameroon	human	2020-12-21	Nasopharyngeal and oropharyngeal swab
hCoV-19/Cameroon/CAM-42/2021	SARS-CoV-2/human/Cameroon/CAM-42/2021	Cameroon	human	2020-12-07	Nasopharyngeal and oropharyngeal swab
hCoV-19/Cameroon/CAM050/2021	SARS-CoV-2/human/Cameroon/CAM050/2021	Cameroon	human	2021-01-19	Nasopharyngeal and oropharyngeal swab
hCoV-19/Cameroon/CAM056/2021	SARS-CoV-2/human/Cameroon/CAM056/2021	Cameroon	human	2020-12-15	Nasopharyngeal and oropharyngeal swab
hCoV-19/Cameroon/CAM057/2021	SARS-CoV-2/human/Cameroon/CAM057/2021	Cameroon	human	2021-01-21	Nasopharyngeal and oropharyngeal swab
hCoV-19/Cameroon/CAM058/2021	SARS-CoV-2/human/Cameroon/CAM058/2021	Cameroon	human	2021-01-27	Nasopharyngeal and oropharyngeal swab
hCoV-19/Cameroon/CAM059/2021	SARS-CoV-2/human/Cameroon/CAM059/2021	Cameroon	human	2021-01-30	Nasopharyngeal and oropharyngeal swab
hCoV-19/Cameroon/CAM069/2021	SARS-CoV-2/human/Cameroon/CAM069/2021	Cameroon	human	2021-01-22	Nasopharyngeal and oropharyngeal swab
hCoV-19/Cameroon/CAM076/2021	SARS-CoV-2/human/Cameroon/CAM076/2021	Cameroon	human	2021-02-05	Nasopharyngeal and oropharyngeal swab
hCoV-19/Cameroon/CAM077/2021	SARS-CoV-2/human/Cameroon/CAM077/2021	Cameroon	human	2021-01-07	Nasopharyngeal and oropharyngeal swab
hCoV-19/Cameroon/CAM079/2021	SARS-CoV-2/human/Cameroon/CAM079/2021	Cameroon	human	2021-02-04	Nasopharyngeal and oropharyngeal swab
hCoV-19/Cameroon/CAM089/2021	SARS-CoV-2/human/Cameroon/CAM089/2021	Cameroon	human	2021-01-06	Nasopharyngeal and oropharyngeal swab
hCoV-19/Cameroon/ICGEB-CIRCB_14043/2021	SARS-CoV-2/human/Cameroon/ICGEB-CIRCB_14043/2021	Cameroon	human	2020-12-29	Nasopharyngeal and oropharyngeal swab
hCoV-19/Cameroon/ICGEB-CIRCB_10136/2020	SARS-CoV-2/human/Cameroon/ICGEB-CIRCB_10136/2020	Cameroon	human	2021-01-15	Nasopharyngeal and oropharyngeal swab
hCoV-19/Cameroon/ICGEB-CIRCB_14431/2021	SARS-CoV-2/human/Cameroon/ICGEB-CIRCB_14431/2021	Cameroon	human	2021-02-01	Nasopharyngeal and oropharyngeal swab
hCoV-19/Cameroon/ICGEB-CIRCB_15663/2021	SARS-CoV-2/human/Cameroon/ICGEB-CIRCB_15663/2021	Cameroon	human	2021-01-28	Nasopharyngeal and oropharyngeal swab
hCoV-19/Cameroon/ICGEB-CIRCB_16120/2021	SARS-CoV-2/human/Cameroon/ICGEB-CIRCB_16120/2021	Cameroon	human	2021-01-25	Nasopharyngeal and oropharyngeal swab
hCoV-19/Cameroon/ICGEB-CIRCB_22480/2021	SARS-CoV-2/human/Cameroon/ICGEB-CIRCB_22480/2021	Cameroon	human	2021-02-04	Nasopharyngeal and oropharyngeal swab
hCoV-19/Cameroon/ICGEB-CIRCB_22614/2021	SARS-CoV-2/human/Cameroon/ICGEB-CIRCB_22614/2021	Cameroon	human	2021-02-03	Nasopharyngeal and oropharyngeal swab
hCoV-19/Cameroon/ICGEB-CIRCB_22941/2021	SARS-CoV-2/human/Cameroon/ICGEB-CIRCB_22941/2021	Cameroon	human	2021-02-05	Nasopharyngeal and oropharyngeal swab
hCoV-19/Cameroon/ICGEB-CIRCB_25584/2021	SARS-CoV-2/human/Cameroon/ICGEB-CIRCB_25584/2021	Cameroon	human	2021-02-06	Nasopharyngeal and oropharyngeal swab
hCoV-19/Cameroon/ICGEB-CIRCB_25707/2021	SARS-CoV-2/human/Cameroon/ICGEB-CIRCB_25707/2021	Cameroon	human	2021-02-08	Nasopharyngeal and oropharyngeal swab
hCoV-19/Cameroon/ICGEB-CIRCB_25932/2021	SARS-CoV-2/human/Cameroon/ICGEB-CIRCB_25932/2021	Cameroon	human	2021-02-04	Nasopharyngeal and oropharyngeal swab
hCoV-19/Cameroon/ICGEB-CIRCB_26193/2021	SARS-CoV-2/human/Cameroon/ICGEB-CIRCB_26193/2021	Cameroon	human	2021-01-22	Nasopharyngeal and oropharyngeal swab
hCoV-19/Cameroon/ICGEB-CIRCB_26438/2021	SARS-CoV-2/human/Cameroon/ICGEB-CIRCB_26438/2021	Cameroon	human	2021-02-03	Nasopharyngeal and oropharyngeal swab
hCoV-19/Cameroon/ICGEB-CIRCB_26445/2021	SARS-CoV-2/human/Cameroon/ICGEB-CIRCB_26445/2021	Cameroon	human	2021-01-19	Nasopharyngeal and oropharyngeal swab
hCoV-19/Cameroon/CAM-32/2021	SARS-CoV-2/human/Cameroon/CAM-32/2021	Cameroon	human	2021-02-03	Nasopharyngeal and oropharyngeal swab
hCoV-19/Cameroon/CAM053/2021	SARS-CoV-2/human/Cameroon/CAM053/2021	Cameroon	human	2021-01-07	Nasopharyngeal and oropharyngeal swab
hCoV-19/Cameroon/CAM-32-1/2021	SARS-CoV-2/human/Cameroon/CAM-32-1/2021	Cameroon	human	2020-12-07	Nasopharyngeal and oropharyngeal swab
hCoV-19/Cameroon/CAM053-1/2021	SARS-CoV-2/human/Cameroon/CAM053-1/2021	Cameroon	human	2021-01-19	Nasopharyngeal and oropharyngeal swab
hCoV-19/Cameroon/NPHL-NS2.7/2021	SARS-CoV-2/human/Cameroon/NPHL-NS2.7/2021	Cameroon	human	2020-05-12	Nasopharyngeal and oropharyngeal swab
hCoV-19/Cameroon/NPHL-NS8.7/2021	SARS-CoV-2/human/Cameroon/NPHL-NS8.7/2021	Cameroon	human	2020-04-12	Nasopharyngeal and oropharyngeal swab
hCoV-19/Cameroon/NPHL-NS10.7/2021	SARS-CoV-2/human/Cameroon/NPHL-NS10.7/2021	Cameroon	human	2020-12-16	Nasopharyngeal and oropharyngeal swab
hCoV-19/Cameroon/1958-CMR-YAO/2020	SARS-CoV-2/human/Cameroon/1958-CMR-YAO/2020	Cameroon	human	2021-03-03	Nasopharyngeal and oropharyngeal swab
hCoV-19/Cameroon/CERI-NPHL-K026181/2021	SARS-CoV-2/human/Cameroon/CERI-NPHL-K026181/2021	Cameroon	human	2021-03-02	Nasopharyngeal and oropharyngeal swab
hCoV-19/Cameroon/CERI-NPHL-K026182/2021	SARS-CoV-2/human/Cameroon/CERI-NPHL-K026182/2021	Cameroon	human	2021-09-17	Nasopharyngeal and oropharyngeal swab
hCoV-19/Cameroon/CERI-NPHL-K026183/2021	SARS-CoV-2/human/Cameroon/CERI-NPHL-K026183/2021	Cameroon	human	2021-08-20	Nasopharyngeal and oropharyngeal swab
hCoV-19/Cameroon/CERI-NPHL-K026185/2021	SARS-CoV-2/human/Cameroon/CERI-NPHL-K026185/2021	Cameroon	human	2021-08-25	Nasopharyngeal and oropharyngeal swab
hCoV-19/Cameroon/CERI-NPHL-K026186/2021	SARS-CoV-2/human/Cameroon/CERI-NPHL-K026186/2021	Cameroon	human	2021-08-25	Nasopharyngeal and oropharyngeal swab
hCoV-19/Cameroon/CERI-NPHL-K026187/2021	SARS-CoV-2/human/Cameroon/CERI-NPHL-K026187/2021	Cameroon	human	2021-08-28	Nasopharyngeal and oropharyngeal swab
hCoV-19/Cameroon/CERI-NPHL-K026188/2021	SARS-CoV-2/human/Cameroon/CERI-NPHL-K026188/2021	Cameroon	human	2021-08-28	Nasopharyngeal and oropharyngeal swab
hCoV-19/Cameroon/CERI-NPHL-K026189/2021	SARS-CoV-2/human/Cameroon/CERI-NPHL-K026189/2021	Cameroon	human	2021-09-04	Nasopharyngeal and oropharyngeal swab
hCoV-19/Cameroon/CERI-NPHL-K026190/2021	SARS-CoV-2/human/Cameroon/CERI-NPHL-K026190/2021	Cameroon	human	2021-09-04	Nasopharyngeal and oropharyngeal swab
hCoV-19/Cameroon/CERI-NPHL-K026191/2021	SARS-CoV-2/human/Cameroon/CERI-NPHL-K026191/2021	Cameroon	human	2021-04-09	Nasopharyngeal and oropharyngeal swab
hCoV-19/Cameroon/CERI-NPHL-K026194/2021	SARS-CoV-2/human/Cameroon/CERI-NPHL-K026194/2021	Cameroon	human	2021-09-23	Nasopharyngeal and oropharyngeal swab
hCoV-19/Cameroon/CERI-NPHL-K026195/2021	SARS-CoV-2/human/Cameroon/CERI-NPHL-K026195/2021	Cameroon	human	2021-03-12	Nasopharyngeal and oropharyngeal swab
hCoV-19/Cameroon/CERI-NPHL-K026196/2021	SARS-CoV-2/human/Cameroon/CERI-NPHL-K026196/2021	Cameroon	human	2021-09-23	Nasopharyngeal and oropharyngeal swab
hCoV-19/Cameroon/CERI-NPHL-K026197/2021	SARS-CoV-2/human/Cameroon/CERI-NPHL-K026197/2021	Cameroon	human	2021-09-23	Nasopharyngeal and oropharyngeal swab
hCoV-19/Cameroon/CERI-NPHL-K026198/2021	SARS-CoV-2/human/Cameroon/CERI-NPHL-K026198/2021	Cameroon	human	2021-09-11	Nasopharyngeal and oropharyngeal swab
hCoV-19/Cameroon/CERI-NPHL-K026199/2021	SARS-CoV-2/human/Cameroon/CERI-NPHL-K026199/2021	Cameroon	human	2021-09-16	Nasopharyngeal and oropharyngeal swab
hCoV-19/Cameroon/CERI-NPHL-K026200/2021	SARS-CoV-2/human/Cameroon/CERI-NPHL-K026200/2021	Cameroon	human	2021-09-16	Nasopharyngeal and oropharyngeal swab
hCoV-19/Cameroon/CERI-NPHL-K026201/2021	SARS-CoV-2/human/Cameroon/CERI-NPHL-K026201/2021	Cameroon	human	2021-09-23	Nasopharyngeal and oropharyngeal swab
hCoV-19/Cameroon/CERI-NPHL-K026202/2021	SARS-CoV-2/human/Cameroon/CERI-NPHL-K026202/2021	Cameroon	human	2021-09-11	Nasopharyngeal and oropharyngeal swab
hCoV-19/Cameroon/CERI-NPHL-K026203/2021	SARS-CoV-2/human/Cameroon/CERI-NPHL-K026203/2021	Cameroon	human	2021-09-11	Nasopharyngeal and oropharyngeal swab
hCoV-19/Cameroon/CERI-NPHL-K026204/2021	SARS-CoV-2/human/Cameroon/CERI-NPHL-K026204/2021	Cameroon	human	2021-09-11	Nasopharyngeal and oropharyngeal swab
hCoV-19/Cameroon/CERI-NPHL-K026205/2021	SARS-CoV-2/human/Cameroon/CERI-NPHL-K026205/2021	Cameroon	human	2021-09-08	Nasopharyngeal and oropharyngeal swab
hCoV-19/Cameroon/CERI-NPHL-K026206/2021	SARS-CoV-2/human/Cameroon/CERI-NPHL-K026206/2021	Cameroon	human	2021-09-08	Nasopharyngeal and oropharyngeal swab
hCoV-19/Cameroon/CERI-NPHL-K026207/2021	SARS-CoV-2/human/Cameroon/CERI-NPHL-K026207/2021	Cameroon	human	2021-09-08	Nasopharyngeal and oropharyngeal swab
hCoV-19/Cameroon/CERI-NPHL-K026208/2021	SARS-CoV-2/human/Cameroon/CERI-NPHL-K026208/2021	Cameroon	human	2021-09-13	Nasopharyngeal and oropharyngeal swab
hCoV-19/Cameroon/CERI-NPHL-K026210/2021	SARS-CoV-2/human/Cameroon/CERI-NPHL-K026210/2021	Cameroon	human	2021-09-12	Nasopharyngeal and oropharyngeal swab
hCoV-19/Cameroon/CERI-NPHL-K026211/2021	SARS-CoV-2/human/Cameroon/CERI-NPHL-K026211/2021	Cameroon	human	2021-07-28	Nasopharyngeal and oropharyngeal swab
hCoV-19/Cameroon/CERI-NPHL-K026212/2021	SARS-CoV-2/human/Cameroon/CERI-NPHL-K026212/2021	Cameroon	human	2021-07-28	Nasopharyngeal and oropharyngeal swab
hCoV-19/Cameroon/CERI-NPHL-K026213/2021	SARS-CoV-2/human/Cameroon/CERI-NPHL-K026213/2021	Cameroon	human	2021-09-14	Nasopharyngeal and oropharyngeal swab
hCoV-19/Cameroon/CERI-NPHL-K026214/2021	SARS-CoV-2/human/Cameroon/CERI-NPHL-K026214/2021	Cameroon	human	2021-09-12	Nasopharyngeal and oropharyngeal swab
hCoV-19/Cameroon/CERI-NPHL-K026215/2021	SARS-CoV-2/human/Cameroon/CERI-NPHL-K026215/2021	Cameroon	human	2021-09-01	Nasopharyngeal and oropharyngeal swab
hCoV-19/Cameroon/CERI-NPHL-K026216/2021	SARS-CoV-2/human/Cameroon/CERI-NPHL-K026216/2021	Cameroon	human	2021-09-08	Nasopharyngeal and oropharyngeal swab
hCoV-19/Cameroon/CERI-NPHL-K026217/2021	SARS-CoV-2/human/Cameroon/CERI-NPHL-K026217/2021	Cameroon	human	2021-09-07	Nasopharyngeal and oropharyngeal swab
hCoV-19/Cameroon/CERI-NPHL-K026218/2021	SARS-CoV-2/human/Cameroon/CERI-NPHL-K026218/2021	Cameroon	human	2021-09-07	Nasopharyngeal and oropharyngeal swab
hCoV-19/Cameroon/CERI-NPHL-K026219/2021	SARS-CoV-2/human/Cameroon/CERI-NPHL-K026219/2021	Cameroon	human	2021-09-06	Nasopharyngeal and oropharyngeal swab
hCoV-19/Cameroon/CERI-NPHL-K026220/2021	SARS-CoV-2/human/Cameroon/CERI-NPHL-K026220/2021	Cameroon	human	2021-08-27	Nasopharyngeal and oropharyngeal swab
hCoV-19/Cameroon/CERI-NPHL-K026221/2021	SARS-CoV-2/human/Cameroon/CERI-NPHL-K026221/2021	Cameroon	human	2021-08-27	Nasopharyngeal and oropharyngeal swab
hCoV-19/Cameroon/CERI-NPHL-K026223/2021	SARS-CoV-2/human/Cameroon/CERI-NPHL-K026223/2021	Cameroon	human	2021-08-20	Nasopharyngeal and oropharyngeal swab
hCoV-19/Cameroon/CERI-NPHL-K026224/2021	SARS-CoV-2/human/Cameroon/CERI-NPHL-K026224/2021	Cameroon	human	2021-08-20	Nasopharyngeal and oropharyngeal swab
hCoV-19/Cameroon/CERI-NPHL-K026225/2021	SARS-CoV-2/human/Cameroon/CERI-NPHL-K026225/2021	Cameroon	human	2021-08-26	Nasopharyngeal and oropharyngeal swab
hCoV-19/Cameroon/CERI-NPHL-K026226/2021	SARS-CoV-2/human/Cameroon/CERI-NPHL-K026226/2021	Cameroon	human	2021-08-20	Nasopharyngeal and oropharyngeal swab
hCoV-19/Cameroon/CERI-NPHL-K026227/2021	SARS-CoV-2/human/Cameroon/CERI-NPHL-K026227/2021	Cameroon	human	2021-08-19	Nasopharyngeal and oropharyngeal swab
hCoV-19/Cameroon/CERI-NPHL-K026228/2021	SARS-CoV-2/human/Cameroon/CERI-NPHL-K026228/2021	Cameroon	human	2021-08-18	Nasopharyngeal and oropharyngeal swab
hCoV-19/Cameroon/CERI-NPHL-K026229/2021	SARS-CoV-2/human/Cameroon/CERI-NPHL-K026229/2021	Cameroon	human	2021-08-28	Nasopharyngeal and oropharyngeal swab
hCoV-19/Cameroon/CERI-NPHL-K026230/2021	SARS-CoV-2/human/Cameroon/CERI-NPHL-K026230/2021	Cameroon	human	2021-08-28	Nasopharyngeal and oropharyngeal swab
hCoV-19/Cameroon/CERI-NPHL-K026231/2021	SARS-CoV-2/human/Cameroon/CERI-NPHL-K026231/2021	Cameroon	human	2021-08-28	Nasopharyngeal and oropharyngeal swab
hCoV-19/Cameroon/CERI-NPHL-K026232/2021	SARS-CoV-2/human/Cameroon/CERI-NPHL-K026232/2021	Cameroon	human	2021-08-10	Nasopharyngeal and oropharyngeal swab
hCoV-19/Cameroon/CERI-NPHL-K026233/2021	SARS-CoV-2/human/Cameroon/CERI-NPHL-K026233/2021	Cameroon	human	2021-08-21	Nasopharyngeal and oropharyngeal swab
hCoV-19/Cameroon/CERI-NPHL-K026235/2021	SARS-CoV-2/human/Cameroon/CERI-NPHL-K026235/2021	Cameroon	human	2021-08-18	Nasopharyngeal and oropharyngeal swab
hCoV-19/Cameroon/CERI-NPHL-K026236/2021	SARS-CoV-2/human/Cameroon/CERI-NPHL-K026236/2021	Cameroon	human	2021-08-18	Nasopharyngeal and oropharyngeal swab
hCoV-19/Cameroon/CERI-NPHL-K026237/2021	SARS-CoV-2/human/Cameroon/CERI-NPHL-K026237/2021	Cameroon	human	2021-09-25	Nasopharyngeal and oropharyngeal swab
hCoV-19/Cameroon/CERI-NPHL-K026238/2021	SARS-CoV-2/human/Cameroon/CERI-NPHL-K026238/2021	Cameroon	human	2021-09-25	Nasopharyngeal and oropharyngeal swab
hCoV-19/Cameroon/CERI-NPHL-K026239/2021	SARS-CoV-2/human/Cameroon/CERI-NPHL-K026239/2021	Cameroon	human	2021-09-25	Nasopharyngeal and oropharyngeal swab
hCoV-19/Cameroon/CERI-NPHL-K026240/2021	SARS-CoV-2/human/Cameroon/CERI-NPHL-K026240/2021	Cameroon	human	2021-09-25	Nasopharyngeal and oropharyngeal swab
hCoV-19/Cameroon/CERI-NPHL-K026241/2021	SARS-CoV-2/human/Cameroon/CERI-NPHL-K026241/2021	Cameroon	human	2021-09-23	Nasopharyngeal and oropharyngeal swab
hCoV-19/Cameroon/CERI-NPHL-K026243/2021	SARS-CoV-2/human/Cameroon/CERI-NPHL-K026243/2021	Cameroon	human	2021-09-23	Nasopharyngeal and oropharyngeal swab
hCoV-19/Cameroon/CERI-NPHL-K026244/2021	SARS-CoV-2/human/Cameroon/CERI-NPHL-K026244/2021	Cameroon	human	2021-09-23	Nasopharyngeal and oropharyngeal swab
hCoV-19/Cameroon/CERI-NPHL-K026245/2021	SARS-CoV-2/human/Cameroon/CERI-NPHL-K026245/2021	Cameroon	human	2021-09-23	Nasopharyngeal and oropharyngeal swab
hCoV-19/Cameroon/CERI-NPHL-K026247/2021	SARS-CoV-2/human/Cameroon/CERI-NPHL-K026247/2021	Cameroon	human	2021-09-23	Nasopharyngeal and oropharyngeal swab
hCoV-19/Cameroon/CERI-NPHL-K026248/2021	SARS-CoV-2/human/Cameroon/CERI-NPHL-K026248/2021	Cameroon	human	2021-08-31	Nasopharyngeal and oropharyngeal swab
hCoV-19/Cameroon/CERI-NPHL-K026249/2021	SARS-CoV-2/human/Cameroon/CERI-NPHL-K026249/2021	Cameroon	human	2021-08-31	Nasopharyngeal and oropharyngeal swab
hCoV-19/Cameroon/CERI-NPHL-K026251/2021	SARS-CoV-2/human/Cameroon/CERI-NPHL-K026251/2021	Cameroon	human	2021-08-30	Nasopharyngeal and oropharyngeal swab
hCoV-19/Cameroon/CERI-NPHL-K026252/2021	SARS-CoV-2/human/Cameroon/CERI-NPHL-K026252/2021	Cameroon	human	2021-08-30	Nasopharyngeal and oropharyngeal swab
hCoV-19/Cameroon/CERI-NPHL-K026253/2021	SARS-CoV-2/human/Cameroon/CERI-NPHL-K026253/2021	Cameroon	human	2021-09-07	Nasopharyngeal and oropharyngeal swab
hCoV-19/Cameroon/CERI-NPHL-K026254/2021	SARS-CoV-2/human/Cameroon/CERI-NPHL-K026254/2021	Cameroon	human	2021-09-07	Nasopharyngeal and oropharyngeal swab
hCoV-19/Cameroon/CERI-NPHL-K026255/2021	SARS-CoV-2/human/Cameroon/CERI-NPHL-K026255/2021	Cameroon	human	2021-09-07	Nasopharyngeal and oropharyngeal swab
hCoV-19/Cameroon/CERI-NPHL-K026256/2021	SARS-CoV-2/human/Cameroon/CERI-NPHL-K026256/2021	Cameroon	human	2021-09-07	Nasopharyngeal and oropharyngeal swab
hCoV-19/Cameroon/CERI-NPHL-K026257/2021	SARS-CoV-2/human/Cameroon/CERI-NPHL-K026257/2021	Cameroon	human	2021-08-30	Nasopharyngeal and oropharyngeal swab
hCoV-19/Cameroon/CERI-NPHL-K026258/2021	SARS-CoV-2/human/Cameroon/CERI-NPHL-K026258/2021	Cameroon	human	2021-09-06	Nasopharyngeal and oropharyngeal swab
hCoV-19/Cameroon/CERI-NPHL-K026259/2021	SARS-CoV-2/human/Cameroon/CERI-NPHL-K026259/2021	Cameroon	human	2021-09-06	Nasopharyngeal and oropharyngeal swab
hCoV-19/Cameroon/CERI-NPHL-K026260/2021	SARS-CoV-2/human/Cameroon/CERI-NPHL-K026260/2021	Cameroon	human	2021-09-05	Nasopharyngeal and oropharyngeal swab
hCoV-19/Cameroon/CERI-NPHL-K026261/2021	SARS-CoV-2/human/Cameroon/CERI-NPHL-K026261/2021	Cameroon	human	2021-08-30	Nasopharyngeal and oropharyngeal swab
hCoV-19/Cameroon/CERI-NPHL-K026262/2021	SARS-CoV-2/human/Cameroon/CERI-NPHL-K026262/2021	Cameroon	human	2021-08-30	Nasopharyngeal and oropharyngeal swab
hCoV-19/Cameroon/CERI-NPHL-K026263/2021	SARS-CoV-2/human/Cameroon/CERI-NPHL-K026263/2021	Cameroon	human	2021-09-23	Nasopharyngeal and oropharyngeal swab
hCoV-19/Cameroon/CERI-NPHL-K026264/2021	SARS-CoV-2/human/Cameroon/CERI-NPHL-K026264/2021	Cameroon	human	2021-09-24	Nasopharyngeal and oropharyngeal swab
hCoV-19/Cameroon/CERI-NPHL-K026266/2021	SARS-CoV-2/human/Cameroon/CERI-NPHL-K026266/2021	Cameroon	human	2021-06-01	Nasopharyngeal and oropharyngeal swab
hCoV-19/Cameroon/CERI-NPHL-K026267/2021	SARS-CoV-2/human/Cameroon/CERI-NPHL-K026267/2021	Cameroon	human	2020-05-12	Nasopharyngeal and oropharyngeal swab
hCoV-19/Cameroon/CERI-NPHL-K026268/2021	SARS-CoV-2/human/Cameroon/CERI-NPHL-K026268/2021	Cameroon	human	2021-03-03	Nasopharyngeal and oropharyngeal swab
hCoV-19/Cameroon/CERI-NPHL-K026269/2021	SARS-CoV-2/human/Cameroon/CERI-NPHL-K026269/2021	Cameroon	human	2021-03-01	Nasopharyngeal and oropharyngeal swab
hCoV-19/Cameroon/CERI-NPHL-K026270/2021	SARS-CoV-2/human/Cameroon/CERI-NPHL-K026270/2021	Cameroon	human	2021-07-01	Nasopharyngeal and oropharyngeal swab
hCoV-19/Cameroon/CERI-NPHL-K026272/2021	SARS-CoV-2/human/Cameroon/CERI-NPHL-K026272/2021	Cameroon	human	2021-07-06	Nasopharyngeal and oropharyngeal swab
hCoV-19/Cameroon/CERI-NPHL-K026274/2021	SARS-CoV-2/human/Cameroon/CERI-NPHL-K026274/2021	Cameroon	human	2021-07-16	Nasopharyngeal and oropharyngeal swab
hCoV-19/Cameroon/CERI-NPHL-K026275/2021	SARS-CoV-2/human/Cameroon/CERI-NPHL-K026275/2021	Cameroon	human	2021-07-19	Nasopharyngeal and oropharyngeal swab
hCoV-19/Cameroon/CERI-NPHL-K026276/2021	SARS-CoV-2/human/Cameroon/CERI-NPHL-K026276/2021	Cameroon	human	2021-08-12	Nasopharyngeal and oropharyngeal swab
hCoV-19/Cameroon/CERI-NPHL-K026277/2021	SARS-CoV-2/human/Cameroon/CERI-NPHL-K026277/2021	Cameroon	human	2020-05-23	Nasopharyngeal and oropharyngeal swab
hCoV-19/Cameroon/CERI-NPHL-K026278/2021	SARS-CoV-2/human/Cameroon/CERI-NPHL-K026278/2021	Cameroon	human	2021-05-04	Nasopharyngeal and oropharyngeal swab
hCoV-19/Cameroon/CERI-NPHL-K026279/2021	SARS-CoV-2/human/Cameroon/CERI-NPHL-K026279/2021	Cameroon	human	2021-11-26	Nasopharyngeal and oropharyngeal swab
hCoV-19/Cameroon/CERI-NPHL-K026280/2021	SARS-CoV-2/human/Cameroon/CERI-NPHL-K026280/2021	Cameroon	human	2020-06-10	Nasopharyngeal and oropharyngeal swab
hCoV-19/Cameroon/CERI-NPHL-K026281/2021	SARS-CoV-2/human/Cameroon/CERI-NPHL-K026281/2021	Cameroon	human	2021-11-24	Nasopharyngeal and oropharyngeal swab
hCoV-19/Cameroon/CERI-NPHL-K026282/2021	SARS-CoV-2/human/Cameroon/CERI-NPHL-K026282/2021	Cameroon	human	2021-11-18	Nasopharyngeal and oropharyngeal swab
hCoV-19/Cameroon/CERI-NPHL-K026283/2021	SARS-CoV-2/human/Cameroon/CERI-NPHL-K026283/2021	Cameroon	human	2021-11-03	Nasopharyngeal and oropharyngeal swab
hCoV-19/Cameroon/CERI-NPHL-K026284/2021	SARS-CoV-2/human/Cameroon/CERI-NPHL-K026284/2021	Cameroon	human	2021-11-08	Nasopharyngeal and oropharyngeal swab
hCoV-19/Cameroon/CERI-NPHL-K026286/2021	SARS-CoV-2/human/Cameroon/CERI-NPHL-K026286/2021	Cameroon	human	2021-11-13	Nasopharyngeal and oropharyngeal swab
hCoV-19/Cameroon/CERI-NPHL-K026287/2021	SARS-CoV-2/human/Cameroon/CERI-NPHL-K026287/2021	Cameroon	human	2021-08-14	Nasopharyngeal and oropharyngeal swab
hCoV-19/Cameroon/CERI-NPHL-K026288/2021	SARS-CoV-2/human/Cameroon/CERI-NPHL-K026288/2021	Cameroon	human	2021-11-04	Nasopharyngeal and oropharyngeal swab
hCoV-19/Cameroon/CERI-NPHL-K026290/2021	SARS-CoV-2/human/Cameroon/CERI-NPHL-K026290/2021	Cameroon	human	2021-08-28	Nasopharyngeal and oropharyngeal swab
hCoV-19/Cameroon/CERI-NPHL-K026291/2021	SARS-CoV-2/human/Cameroon/CERI-NPHL-K026291/2021	Cameroon	human	2021-11-22	Nasopharyngeal and oropharyngeal swab
hCoV-19/Cameroon/CERI-NPHL-K026292/2021	SARS-CoV-2/human/Cameroon/CERI-NPHL-K026292/2021	Cameroon	human	2021-11-18	Nasopharyngeal and oropharyngeal swab
hCoV-19/Cameroon/CERI-NPHL-K026293/2021	SARS-CoV-2/human/Cameroon/CERI-NPHL-K026293/2021	Cameroon	human	2021-04-20	Nasopharyngeal and oropharyngeal swab
hCoV-19/Cameroon/CERI-NPHL-K026294/2021	SARS-CoV-2/human/Cameroon/CERI-NPHL-K026294/2021	Cameroon	human	2021-04-29	Nasopharyngeal and oropharyngeal swab
hCoV-19/Cameroon/CERI-NPHL-K026298/2021	SARS-CoV-2/human/Cameroon/CERI-NPHL-K026298/2021	Cameroon	human	2021-06-01	Nasopharyngeal and oropharyngeal swab
hCoV-19/Cameroon/CERI-NPHL-K026300/2021	SARS-CoV-2/human/Cameroon/CERI-NPHL-K026300/2021	Cameroon	human	2021-11-01	Nasopharyngeal and oropharyngeal swab
hCoV-19/Cameroon/CERI-NPHL-K026301/2021	SARS-CoV-2/human/Cameroon/CERI-NPHL-K026301/2021	Cameroon	human	2021-04-12	Nasopharyngeal and oropharyngeal swab
hCoV-19/Cameroon/CERI-NPHL-K026303/2021	SARS-CoV-2/human/Cameroon/CERI-NPHL-K026303/2021	Cameroon	human	2021	Nasopharyngeal and oropharyngeal swab
hCoV-19/Cameroon/CERI-NPHL-K026304/2021	SARS-CoV-2/human/Cameroon/CERI-NPHL-K026304/2021	Cameroon	human	2021-05-01	Nasopharyngeal and oropharyngeal swab
hCoV-19/Cameroon/CERI-NPHL-K026305/2021	SARS-CoV-2/human/Cameroon/CERI-NPHL-K026305/2021	Cameroon	human	2021-06-01	Nasopharyngeal and oropharyngeal swab
hCoV-19/Cameroon/CERI-NPHL-K026306/2021	SARS-CoV-2/human/Cameroon/CERI-NPHL-K026306/2021	Cameroon	human	2021-01-07	Nasopharyngeal and oropharyngeal swab
hCoV-19/Cameroon/CERI-NPHL-K026307/2021	SARS-CoV-2/human/Cameroon/CERI-NPHL-K026307/2021	Cameroon	human	2021-04-09	Nasopharyngeal and oropharyngeal swab
hCoV-19/Cameroon/CERI-NPHL-K026308/2021	SARS-CoV-2/human/Cameroon/CERI-NPHL-K026308/2021	Cameroon	human	2021-06-01	Nasopharyngeal and oropharyngeal swab
hCoV-19/Cameroon/CERI-NPHL-K026309/2021	SARS-CoV-2/human/Cameroon/CERI-NPHL-K026309/2021	Cameroon	human	2020-05-23	Nasopharyngeal and oropharyngeal swab
hCoV-19/Cameroon/CERI-NPHL-K026311/2021	SARS-CoV-2/human/Cameroon/CERI-NPHL-K026311/2021	Cameroon	human	2021-08-12	Nasopharyngeal and oropharyngeal swab
hCoV-19/Cameroon/CERI-NPHL-K026312/2021	SARS-CoV-2/human/Cameroon/CERI-NPHL-K026312/2021	Cameroon	human	2021-05-01	Nasopharyngeal and oropharyngeal swab
hCoV-19/Cameroon/CERI-NPHL-K026313/2021	SARS-CoV-2/human/Cameroon/CERI-NPHL-K026313/2021	Cameroon	human	2021-06-01	Nasopharyngeal and oropharyngeal swab
hCoV-19/Cameroon/CERI-NPHL-K026314/2021	SARS-CoV-2/human/Cameroon/CERI-NPHL-K026314/2021	Cameroon	human	2021-05-01	Nasopharyngeal and oropharyngeal swab
hCoV-19/Cameroon/CERI-NPHL-K026315/2021	SARS-CoV-2/human/Cameroon/CERI-NPHL-K026315/2021	Cameroon	human	2021-05-01	Nasopharyngeal and oropharyngeal swab
hCoV-19/Cameroon/CERI-NPHL-K026316/2021	SARS-CoV-2/human/Cameroon/CERI-NPHL-K026316/2021	Cameroon	human	2021-06-01	Nasopharyngeal and oropharyngeal swab
hCoV-19/Cameroon/CERI-NPHL-K026317/2021	SARS-CoV-2/human/Cameroon/CERI-NPHL-K026317/2021	Cameroon	human	2021	Nasopharyngeal and oropharyngeal swab
hCoV-19/Cameroon/CERI-NPHL-K026318/2021	SARS-CoV-2/human/Cameroon/CERI-NPHL-K026318/2021	Cameroon	human	2021-05-01	Nasopharyngeal and oropharyngeal swab
hCoV-19/Cameroon/CERI-NPHL-K026319/2021	SARS-CoV-2/human/Cameroon/CERI-NPHL-K026319/2021	Cameroon	human	2021	Nasopharyngeal and oropharyngeal swab
hCoV-19/Cameroon/CERI-NPHL-K026320/2021	SARS-CoV-2/human/Cameroon/CERI-NPHL-K026320/2021	Cameroon	human	2021-01-21	Nasopharyngeal and oropharyngeal swab
hCoV-19/Cameroon/CERI-NPHL-K026322/2021	SARS-CoV-2/human/Cameroon/CERI-NPHL-K026322/2021	Cameroon	human	2021-04-28	Nasopharyngeal and oropharyngeal swab
hCoV-19/Cameroon/CERI-NPHL-K026323/2021	SARS-CoV-2/human/Cameroon/CERI-NPHL-K026323/2021	Cameroon	human	2021-04-01	Nasopharyngeal and oropharyngeal swab
hCoV-19/Cameroon/CERI-NPHL-K026324/2021	SARS-CoV-2/human/Cameroon/CERI-NPHL-K026324/2021	Cameroon	human	2021-08-18	Nasopharyngeal and oropharyngeal swab
hCoV-19/Cameroon/CERI-NPHL-K026325/2021	SARS-CoV-2/human/Cameroon/CERI-NPHL-K026325/2021	Cameroon	human	2021-06-01	Nasopharyngeal and oropharyngeal swab
hCoV-19/Cameroon/CERI-NPHL-K026326/2021	SARS-CoV-2/human/Cameroon/CERI-NPHL-K026326/2021	Cameroon	human	2021-04-29	Nasopharyngeal and oropharyngeal swab
hCoV-19/Cameroon/CERI-NPHL-K026327/2021	SARS-CoV-2/human/Cameroon/CERI-NPHL-K026327/2021	Cameroon	human	2021-06-01	Nasopharyngeal and oropharyngeal swab
hCoV-19/Cameroon/CERI-NPHL-K026328/2021	SARS-CoV-2/human/Cameroon/CERI-NPHL-K026328/2021	Cameroon	human	2021	Nasopharyngeal and oropharyngeal swab
hCoV-19/Cameroon/CERI-NPHL-K026329/2021	SARS-CoV-2/human/Cameroon/CERI-NPHL-K026329/2021	Cameroon	human	2021	Nasopharyngeal and oropharyngeal swab
hCoV-19/Cameroon/CERI-NPHL-K026330/2021	SARS-CoV-2/human/Cameroon/CERI-NPHL-K026330/2021	Cameroon	human	2021-11-11	Nasopharyngeal and oropharyngeal swab
hCoV-19/Cameroon/CERI-NPHL-K026333/2021	SARS-CoV-2/human/Cameroon/CERI-NPHL-K026333/2021	Cameroon	human	2021	Nasopharyngeal and oropharyngeal swab
hCoV-19/Cameroon/CERI-NPHL-K026334/2021	SARS-CoV-2/human/Cameroon/CERI-NPHL-K026334/2021	Cameroon	human	2021-09-07	Nasopharyngeal and oropharyngeal swab
hCoV-19/Cameroon/CERI-NPHL-K026336/2021	SARS-CoV-2/human/Cameroon/CERI-NPHL-K026336/2021	Cameroon	human	2021-09-14	Nasopharyngeal and oropharyngeal swab
hCoV-19/Cameroon/CERI-NPHL-K026337/2021	SARS-CoV-2/human/Cameroon/CERI-NPHL-K026337/2021	Cameroon	human	2021-09-08	Nasopharyngeal and oropharyngeal swab
hCoV-19/Cameroon/CERI-NPHL-K026338/2021	SARS-CoV-2/human/Cameroon/CERI-NPHL-K026338/2021	Cameroon	human	2021-09-11	Nasopharyngeal and oropharyngeal swab
hCoV-19/Cameroon/CERI-NPHL-K026339/2021	SARS-CoV-2/human/Cameroon/CERI-NPHL-K026339/2021	Cameroon	human	2021-09-23	Nasopharyngeal and oropharyngeal swab
hCoV-19/Cameroon/CERI-NPHL-K026343/2021	SARS-CoV-2/human/Cameroon/CERI-NPHL-K026343/2021	Cameroon	human	2021-09-25	Nasopharyngeal and oropharyngeal swab
hCoV-19/Cameroon/CERI-NPHL-K026345/2021	SARS-CoV-2/human/Cameroon/CERI-NPHL-K026345/2021	Cameroon	human	2021-09-23	Nasopharyngeal and oropharyngeal swab
hCoV-19/Cameroon/CERI-NPHL-K026346/2021	SARS-CoV-2/human/Cameroon/CERI-NPHL-K026346/2021	Cameroon	human	2021-09-23	Nasopharyngeal and oropharyngeal swab
hCoV-19/Cameroon/CERI-NPHL-K026347/2021	SARS-CoV-2/human/Cameroon/CERI-NPHL-K026347/2021	Cameroon	human	2021-08-28	Nasopharyngeal and oropharyngeal swab
hCoV-19/Cameroon/CERI-NPHL-K026349/2021	SARS-CoV-2/human/Cameroon/CERI-NPHL-K026349/2021	Cameroon	human	2021-08-13	Nasopharyngeal and oropharyngeal swab
hCoV-19/Cameroon/CERI-NPHL-K026350/2021	SARS-CoV-2/human/Cameroon/CERI-NPHL-K026350/2021	Cameroon	human	2021-09-11	Nasopharyngeal and oropharyngeal swab
hCoV-19/Cameroon/CERI-NPHL-K026351/2021	SARS-CoV-2/human/Cameroon/CERI-NPHL-K026351/2021	Cameroon	human	2021-08-30	Nasopharyngeal and oropharyngeal swab
hCoV-19/Cameroon/CERI-NPHL-K026352/2021	SARS-CoV-2/human/Cameroon/CERI-NPHL-K026352/2021	Cameroon	human	2021-02-07	Nasopharyngeal and oropharyngeal swab
hCoV-19/Cameroon/CERI-NPHL-K026353/2021	SARS-CoV-2/human/Cameroon/CERI-NPHL-K026353/2021	Cameroon	human	2021-02-06	Nasopharyngeal and oropharyngeal swab
hCoV-19/Cameroon/CERI-NPHL-K026048/2021	SARS-CoV-2/human/Cameroon/CERI-NPHL-K026048/2021	Cameroon	human	2021-07-28	Nasopharyngeal and oropharyngeal swab
hCoV-19/Cameroon/CERI-NPHL-K026057/2021	SARS-CoV-2/human/Cameroon/CERI-NPHL-K026057/2021	Cameroon	human	2021-09-23	Nasopharyngeal and oropharyngeal swab
hCoV-19/Cameroon/CERI-NPHL-K026064/2021	SARS-CoV-2/human/Cameroon/CERI-NPHL-K026064/2021	Cameroon	human	2021-09-11	Nasopharyngeal and oropharyngeal swab
hCoV-19/Cameroon/CERI-NPHL-K026051/2021	SARS-CoV-2/human/Cameroon/CERI-NPHL-K026051/2021	Cameroon	human	2021-09-06	Nasopharyngeal and oropharyngeal swab
hCoV-19/Cameroon/CERI-NPHL-K026047/2021	SARS-CoV-2/human/Cameroon/CERI-NPHL-K026047/2021	Cameroon	human	2021-02-05	Nasopharyngeal and oropharyngeal swab
hCoV-19/Cameroon/CERI-NPHL-K025984/2021	SARS-CoV-2/human/Cameroon/CERI-NPHL-K025984/2021	Cameroon	human	2021-08-27	Nasopharyngeal and oropharyngeal swab
hCoV-19/Cameroon/CERI-NPHL-K026014/2021	SARS-CoV-2/human/Cameroon/CERI-NPHL-K026014/2021	Cameroon	human	2021-03-08	Nasopharyngeal and oropharyngeal swab
hCoV-19/Cameroon/CERI-NPHL-K025994/2021	SARS-CoV-2/human/Cameroon/CERI-NPHL-K025994/2021	Cameroon	human	2020-11-16	Nasopharyngeal and oropharyngeal swab
hCoV-19/Cameroon/CERI-NPHL-K026024/2021	SARS-CoV-2/human/Cameroon/CERI-NPHL-K026024/2021	Cameroon	human	2020-11-17	Nasopharyngeal and oropharyngeal swab
hCoV-19/Cameroon/CERI-NPHL-K026027/2021	SARS-CoV-2/human/Cameroon/CERI-NPHL-K026027/2021	Cameroon	human	2021-11-29	Nasopharyngeal and oropharyngeal swab
hCoV-19/Cameroon/CERI-NPHL-K026065/2021	SARS-CoV-2/human/Cameroon/CERI-NPHL-K026065/2021	Cameroon	human	2020-12-30	Nasopharyngeal and oropharyngeal swab
hCoV-19/Cameroon/CERI-NPHL-K026045/2021	SARS-CoV-2/human/Cameroon/CERI-NPHL-K026045/2021	Cameroon	human	2021-02-15	Nasopharyngeal and oropharyngeal swab
hCoV-19/Cameroon/CERI-NPHL-K026070/2021	SARS-CoV-2/human/Cameroon/CERI-NPHL-K026070/2021	Cameroon	human	2021-01-30	Nasopharyngeal and oropharyngeal swab
hCoV-19/Cameroon/CERI-NPHL-K026058/2021	SARS-CoV-2/human/Cameroon/CERI-NPHL-K026058/2021	Cameroon	human	2021-01-15	Nasopharyngeal and oropharyngeal swab
hCoV-19/Cameroon/CERI-NPHL-K026029/2021	SARS-CoV-2/human/Cameroon/CERI-NPHL-K026029/2021	Cameroon	human	2021-01-13	Nasopharyngeal and oropharyngeal swab
hCoV-19/Cameroon/CERI-NPHL-K026021/2021	SARS-CoV-2/human/Cameroon/CERI-NPHL-K026021/2021	Cameroon	human	2021-02-03	Nasopharyngeal and oropharyngeal swab
hCoV-19/Cameroon/CERI-NPHL-K026028/2021	SARS-CoV-2/human/Cameroon/CERI-NPHL-K026028/2021	Cameroon	human	2021-01-28	Nasopharyngeal and oropharyngeal swab
hCoV-19/Cameroon/CERI-KRISP-K026354/2021	SARS-CoV-2/human/Cameroon/CERI-KRISP-K026354/2021	Cameroon	human	2021-05-05	Nasopharyngeal and oropharyngeal swab
hCoV-19/Cameroon/CERI-KRISP-K026355/2021	SARS-CoV-2/human/Cameroon/CERI-KRISP-K026355/2021	Cameroon	human	2020-08-13	Nasopharyngeal and oropharyngeal swab
hCoV-19/Cameroon/CERI-KRISP-K026356/2021	SARS-CoV-2/human/Cameroon/CERI-KRISP-K026356/2021	Cameroon	human	2021-01-26	Nasopharyngeal and oropharyngeal swab
hCoV-19/Cameroon/CERI-KRISP-K026357/2021	SARS-CoV-2/human/Cameroon/CERI-KRISP-K026357/2021	Cameroon	human	2021-02-07	Nasopharyngeal and oropharyngeal swab
hCoV-19/Cameroon/CERI-KRISP-K026359/2021	SARS-CoV-2/human/Cameroon/CERI-KRISP-K026359/2021	Cameroon	human	2021-09-06	Nasopharyngeal and oropharyngeal swab
hCoV-19/Cameroon/CERI-KRISP-K026360/2021	SARS-CoV-2/human/Cameroon/CERI-KRISP-K026360/2021	Cameroon	human	2021-08-13	Nasopharyngeal and oropharyngeal swab
hCoV-19/Cameroon/CERI-KRISP-K026361/2021	SARS-CoV-2/human/Cameroon/CERI-KRISP-K026361/2021	Cameroon	human	2021-09-06	Nasopharyngeal and oropharyngeal swab
hCoV-19/Cameroon/CERI-KRISP-K026362/2021	SARS-CoV-2/human/Cameroon/CERI-KRISP-K026362/2021	Cameroon	human	2021-09-03	Nasopharyngeal and oropharyngeal swab
hCoV-19/Cameroon/CERI-KRISP-K026363/2021	SARS-CoV-2/human/Cameroon/CERI-KRISP-K026363/2021	Cameroon	human	2021-09-02	Nasopharyngeal and oropharyngeal swab
hCoV-19/Cameroon/CERI-KRISP-K026364/2021	SARS-CoV-2/human/Cameroon/CERI-KRISP-K026364/2021	Cameroon	human	2021-09-05	Nasopharyngeal and oropharyngeal swab
hCoV-19/Cameroon/CERI-KRISP-K026365/2021	SARS-CoV-2/human/Cameroon/CERI-KRISP-K026365/2021	Cameroon	human	2021-09-05	Nasopharyngeal and oropharyngeal swab
hCoV-19/Cameroon/CERI-KRISP-K026366/2021	SARS-CoV-2/human/Cameroon/CERI-KRISP-K026366/2021	Cameroon	human	2021-09-03	Nasopharyngeal and oropharyngeal swab
hCoV-19/Cameroon/CERI-KRISP-K026367/2021	SARS-CoV-2/human/Cameroon/CERI-KRISP-K026367/2021	Cameroon	human	2021-09-13	Nasopharyngeal and oropharyngeal swab
hCoV-19/Cameroon/CERI-KRISP-K026368/2021	SARS-CoV-2/human/Cameroon/CERI-KRISP-K026368/2021	Cameroon	human	2021-09-06	Nasopharyngeal and oropharyngeal swab
hCoV-19/Cameroon/CERI-KRISP-K026369/2021	SARS-CoV-2/human/Cameroon/CERI-KRISP-K026369/2021	Cameroon	human	2021-09-06	Nasopharyngeal and oropharyngeal swab
hCoV-19/Cameroon/CERI-KRISP-K026370/2021	SARS-CoV-2/human/Cameroon/CERI-KRISP-K026370/2021	Cameroon	human	2021-09-06	Nasopharyngeal and oropharyngeal swab
hCoV-19/Cameroon/CERI-KRISP-K026371/2021	SARS-CoV-2/human/Cameroon/CERI-KRISP-K026371/2021	Cameroon	human	2021-09-16	Nasopharyngeal and oropharyngeal swab
hCoV-19/Cameroon/CERI-KRISP-K026372/2021	SARS-CoV-2/human/Cameroon/CERI-KRISP-K026372/2021	Cameroon	human	2021-09-03	Nasopharyngeal and oropharyngeal swab
hCoV-19/Cameroon/CERI-KRISP-K026373/2021	SARS-CoV-2/human/Cameroon/CERI-KRISP-K026373/2021	Cameroon	human	2021-09-09	Nasopharyngeal and oropharyngeal swab
hCoV-19/Cameroon/CERI-KRISP-K026374/2021	SARS-CoV-2/human/Cameroon/CERI-KRISP-K026374/2021	Cameroon	human	2021-09-22	Nasopharyngeal and oropharyngeal swab
hCoV-19/Cameroon/CERI-KRISP-K026375/2021	SARS-CoV-2/human/Cameroon/CERI-KRISP-K026375/2021	Cameroon	human	2021-09-19	Nasopharyngeal and oropharyngeal swab
hCoV-19/Cameroon/CERI-KRISP-K026376/2021	SARS-CoV-2/human/Cameroon/CERI-KRISP-K026376/2021	Cameroon	human	2021-09-06	Nasopharyngeal and oropharyngeal swab
hCoV-19/Cameroon/CERI-KRISP-K026377/2021	SARS-CoV-2/human/Cameroon/CERI-KRISP-K026377/2021	Cameroon	human	2021-09-24	Nasopharyngeal and oropharyngeal swab
hCoV-19/Cameroon/CERI-KRISP-K026378/2021	SARS-CoV-2/human/Cameroon/CERI-KRISP-K026378/2021	Cameroon	human	2021-09-13	Nasopharyngeal and oropharyngeal swab
hCoV-19/Cameroon/CERI-KRISP-K026379/2021	SARS-CoV-2/human/Cameroon/CERI-KRISP-K026379/2021	Cameroon	human	2021-09-02	Nasopharyngeal and oropharyngeal swab
hCoV-19/Cameroon/CERI-KRISP-K026380/2021	SARS-CoV-2/human/Cameroon/CERI-KRISP-K026380/2021	Cameroon	human	2021-09-05	Nasopharyngeal and oropharyngeal swab
hCoV-19/Cameroon/CERI-KRISP-K026381/2021	SARS-CoV-2/human/Cameroon/CERI-KRISP-K026381/2021	Cameroon	human	2021-09-06	Nasopharyngeal and oropharyngeal swab
hCoV-19/Cameroon/CERI-KRISP-K026382/2021	SARS-CoV-2/human/Cameroon/CERI-KRISP-K026382/2021	Cameroon	human	2021-09-06	Nasopharyngeal and oropharyngeal swab
hCoV-19/Cameroon/CERI-KRISP-K026383/2021	SARS-CoV-2/human/Cameroon/CERI-KRISP-K026383/2021	Cameroon	human	2021-09-06	Nasopharyngeal and oropharyngeal swab
hCoV-19/Cameroon/CERI-KRISP-K026384/2021	SARS-CoV-2/human/Cameroon/CERI-KRISP-K026384/2021	Cameroon	human	2021-09-13	Nasopharyngeal and oropharyngeal swab
hCoV-19/Cameroon/CERI-KRISP-K026385/2021	SARS-CoV-2/human/Cameroon/CERI-KRISP-K026385/2021	Cameroon	human	2021-09-13	Nasopharyngeal and oropharyngeal swab
hCoV-19/Cameroon/CERI-KRISP-K026386/2021	SARS-CoV-2/human/Cameroon/CERI-KRISP-K026386/2021	Cameroon	human	2021-09-13	Nasopharyngeal and oropharyngeal swab
hCoV-19/Cameroon/CERI-KRISP-K026387/2021	SARS-CoV-2/human/Cameroon/CERI-KRISP-K026387/2021	Cameroon	human	2021-01-27	Nasopharyngeal and oropharyngeal swab
hCoV-19/Cameroon/CERI-KRISP-K026388/2021	SARS-CoV-2/human/Cameroon/CERI-KRISP-K026388/2021	Cameroon	human	2021-02-03	Nasopharyngeal and oropharyngeal swab
hCoV-19/Cameroon/CERI-KRISP-K026389/2021	SARS-CoV-2/human/Cameroon/CERI-KRISP-K026389/2021	Cameroon	human	2021-01-15	Nasopharyngeal and oropharyngeal swab
hCoV-19/Cameroon/CERI-KRISP-K026393/2021	SARS-CoV-2/human/Cameroon/CERI-KRISP-K026393/2021	Cameroon	human	2021-05-05	Nasopharyngeal and oropharyngeal swab
hCoV-19/Cameroon/CERI-KRISP-K026395/2021	SARS-CoV-2/human/Cameroon/CERI-KRISP-K026395/2021	Cameroon	human	2021-04-01	Nasopharyngeal and oropharyngeal swab
hCoV-19/Cameroon/CERI-KRISP-K026397/2021	SARS-CoV-2/human/Cameroon/CERI-KRISP-K026397/2021	Cameroon	human	2021-06-01	Nasopharyngeal and oropharyngeal swab
hCoV-19/Cameroon/CERI-KRISP-K026398/2021	SARS-CoV-2/human/Cameroon/CERI-KRISP-K026398/2021	Cameroon	human	2021	Nasopharyngeal and oropharyngeal swab
hCoV-19/Cameroon/CERI-KRISP-K026399/2021	SARS-CoV-2/human/Cameroon/CERI-KRISP-K026399/2021	Cameroon	human	2021-05-05	Nasopharyngeal and oropharyngeal swab
hCoV-19/Cameroon/CERI-KRISP-K026400/2021	SARS-CoV-2/human/Cameroon/CERI-KRISP-K026400/2021	Cameroon	human	2021-06-01	Nasopharyngeal and oropharyngeal swab
hCoV-19/Cameroon/CERI-KRISP-K026401/2021	SARS-CoV-2/human/Cameroon/CERI-KRISP-K026401/2021	Cameroon	human	2021-03-03	Nasopharyngeal and oropharyngeal swab
hCoV-19/Cameroon/CERI-KRISP-K026402/2021	SARS-CoV-2/human/Cameroon/CERI-KRISP-K026402/2021	Cameroon	human	2021-03-02	Nasopharyngeal and oropharyngeal swab
hCoV-19/Cameroon/CERI-KRISP-K026403/2021	SARS-CoV-2/human/Cameroon/CERI-KRISP-K026403/2021	Cameroon	human	2021-02-05	Nasopharyngeal and oropharyngeal swab
hCoV-19/Cameroon/CERI-KRISP-K026404/2021	SARS-CoV-2/human/Cameroon/CERI-KRISP-K026404/2021	Cameroon	human	2021-01-26	Nasopharyngeal and oropharyngeal swab
hCoV-19/Cameroon/CERI-KRISP-K026405/2021	SARS-CoV-2/human/Cameroon/CERI-KRISP-K026405/2021	Cameroon	human	2021-02-05	Nasopharyngeal and oropharyngeal swab
hCoV-19/Cameroon/CERI-KRISP-K026406/2021	SARS-CoV-2/human/Cameroon/CERI-KRISP-K026406/2021	Cameroon	human	2021-06-01	Nasopharyngeal and oropharyngeal swab
hCoV-19/Cameroon/CERI-KRISP-K026408/2021	SARS-CoV-2/human/Cameroon/CERI-KRISP-K026408/2021	Cameroon	human	2021-06-01	Nasopharyngeal and oropharyngeal swab
hCoV-19/Cameroon/CERI-KRISP-K026409/2021	SARS-CoV-2/human/Cameroon/CERI-KRISP-K026409/2021	Cameroon	human	2021-06-01	Nasopharyngeal and oropharyngeal swab
hCoV-19/Cameroon/CERI-KRISP-K026410/2021	SARS-CoV-2/human/Cameroon/CERI-KRISP-K026410/2021	Cameroon	human	2021-02-19	Nasopharyngeal and oropharyngeal swab
hCoV-19/Cameroon/CERI-KRISP-K026411/2021	SARS-CoV-2/human/Cameroon/CERI-KRISP-K026411/2021	Cameroon	human	2021-01-28	Nasopharyngeal and oropharyngeal swab
hCoV-19/Cameroon/CERI-KRISP-K026412/2021	SARS-CoV-2/human/Cameroon/CERI-KRISP-K026412/2021	Cameroon	human	2021-02-19	Nasopharyngeal and oropharyngeal swab
hCoV-19/Cameroon/CERI-KRISP-K026413/2021	SARS-CoV-2/human/Cameroon/CERI-KRISP-K026413/2021	Cameroon	human	2021-02-06	Nasopharyngeal and oropharyngeal swab
hCoV-19/Cameroon/CERI-KRISP-K026414/2021	SARS-CoV-2/human/Cameroon/CERI-KRISP-K026414/2021	Cameroon	human	2021-02-05	Nasopharyngeal and oropharyngeal swab
hCoV-19/Cameroon/CERI-KRISP-K026415/2021	SARS-CoV-2/human/Cameroon/CERI-KRISP-K026415/2021	Cameroon	human	2021-02-18	Nasopharyngeal and oropharyngeal swab
hCoV-19/Cameroon/CERI-KRISP-K026416/2021	SARS-CoV-2/human/Cameroon/CERI-KRISP-K026416/2021	Cameroon	human	2021-02-05	Nasopharyngeal and oropharyngeal swab
hCoV-19/Cameroon/CERI-KRISP-K026417/2021	SARS-CoV-2/human/Cameroon/CERI-KRISP-K026417/2021	Cameroon	human	2021-08-20	Nasopharyngeal and oropharyngeal swab
hCoV-19/Cameroon/CERI-KRISP-K026419/2021	SARS-CoV-2/human/Cameroon/CERI-KRISP-K026419/2021	Cameroon	human	2021-09-12	Nasopharyngeal and oropharyngeal swab
hCoV-19/Cameroon/CERI-KRISP-K026420/2021	SARS-CoV-2/human/Cameroon/CERI-KRISP-K026420/2021	Cameroon	human	2021-02-08	Nasopharyngeal and oropharyngeal swab
hCoV-19/Cameroon/CERI-KRISP-K026421/2021	SARS-CoV-2/human/Cameroon/CERI-KRISP-K026421/2021	Cameroon	human	2021-02-05	Nasopharyngeal and oropharyngeal swab
hCoV-19/Cameroon/CERI-KRISP-K026422/2021	SARS-CoV-2/human/Cameroon/CERI-KRISP-K026422/2021	Cameroon	human	2021-02-08	Nasopharyngeal and oropharyngeal swab
hCoV-19/Cameroon/CERI-KRISP-K026424/2021	SARS-CoV-2/human/Cameroon/CERI-KRISP-K026424/2021	Cameroon	human	2021-09-14	Nasopharyngeal and oropharyngeal swab
hCoV-19/Cameroon/CERI-KRISP-K026425/2021	SARS-CoV-2/human/Cameroon/CERI-KRISP-K026425/2021	Cameroon	human	2021-09-15	Nasopharyngeal and oropharyngeal swab
hCoV-19/Cameroon/CERI-KRISP-K026427/2021	SARS-CoV-2/human/Cameroon/CERI-KRISP-K026427/2021	Cameroon	human	2021-08-11	Nasopharyngeal and oropharyngeal swab
hCoV-19/Cameroon/CERI-KRISP-K026428/2021	SARS-CoV-2/human/Cameroon/CERI-KRISP-K026428/2021	Cameroon	human	2021-09-13	Nasopharyngeal and oropharyngeal swab
hCoV-19/Cameroon/CERI-KRISP-K026429/2021	SARS-CoV-2/human/Cameroon/CERI-KRISP-K026429/2021	Cameroon	human	2021-09-14	Nasopharyngeal and oropharyngeal swab
hCoV-19/Cameroon/CERI-KRISP-K026430/2021	SARS-CoV-2/human/Cameroon/CERI-KRISP-K026430/2021	Cameroon	human	2021-09-08	Nasopharyngeal and oropharyngeal swab
hCoV-19/Cameroon/CERI-KRISP-K026431/2021	SARS-CoV-2/human/Cameroon/CERI-KRISP-K026431/2021	Cameroon	human	2021-09-11	Nasopharyngeal and oropharyngeal swab
hCoV-19/Cameroon/CERI-KRISP-K026433/2021	SARS-CoV-2/human/Cameroon/CERI-KRISP-K026433/2021	Cameroon	human	2021-09-11	Nasopharyngeal and oropharyngeal swab
hCoV-19/Cameroon/CERI-KRISP-K026436/2021	SARS-CoV-2/human/Cameroon/CERI-KRISP-K026436/2021	Cameroon	human	2021-09-23	Nasopharyngeal and oropharyngeal swab
hCoV-19/Cameroon/CERI-KRISP-K026437/2021	SARS-CoV-2/human/Cameroon/CERI-KRISP-K026437/2021	Cameroon	human	2021-09-11	Nasopharyngeal and oropharyngeal swab
hCoV-19/Cameroon/CERI-KRISP-K026438/2021	SARS-CoV-2/human/Cameroon/CERI-KRISP-K026438/2021	Cameroon	human	2021-09-16	Nasopharyngeal and oropharyngeal swab
hCoV-19/Cameroon/CERI-KRISP-K026439/2021	SARS-CoV-2/human/Cameroon/CERI-KRISP-K026439/2021	Cameroon	human	2021-09-07	Nasopharyngeal and oropharyngeal swab
hCoV-19/Cameroon/CERI-KRISP-K026441/2021	SARS-CoV-2/human/Cameroon/CERI-KRISP-K026441/2021	Cameroon	human	2021-09-08	Nasopharyngeal and oropharyngeal swab
hCoV-19/Cameroon/CERI-KRISP-K026442/2021	SARS-CoV-2/human/Cameroon/CERI-KRISP-K026442/2021	Cameroon	human	2021-09-25	Nasopharyngeal and oropharyngeal swab
hCoV-19/Cameroon/CERI-KRISP-K026443/2021	SARS-CoV-2/human/Cameroon/CERI-KRISP-K026443/2021	Cameroon	human	2021-08-30	Nasopharyngeal and oropharyngeal swab
hCoV-19/Cameroon/CERI-KRISP-K026445/2021	SARS-CoV-2/human/Cameroon/CERI-KRISP-K026445/2021	Cameroon	human	2021-09-25	Nasopharyngeal and oropharyngeal swab
hCoV-19/Cameroon/CERI-KRISP-K026466/2021	SARS-CoV-2/human/Cameroon/CERI-KRISP-K026466/2021	Cameroon	human	2021-09-10	Nasopharyngeal and oropharyngeal swab
hCoV-19/Cameroon/CERI-KRISP-K026469/2021	SARS-CoV-2/human/Cameroon/CERI-KRISP-K026469/2021	Cameroon	human	2021-09-08	Nasopharyngeal and oropharyngeal swab
hCoV-19/Cameroon/CERI-KRISP-K026470/2021	SARS-CoV-2/human/Cameroon/CERI-KRISP-K026470/2021	Cameroon	human	2021-08-16	Nasopharyngeal and oropharyngeal swab
hCoV-19/Cameroon/CERI-KRISP-K026471/2021	SARS-CoV-2/human/Cameroon/CERI-KRISP-K026471/2021	Cameroon	human	2021-09-07	Nasopharyngeal and oropharyngeal swab
hCoV-19/Cameroon/CERI-KRISP-K026474/2021	SARS-CoV-2/human/Cameroon/CERI-KRISP-K026474/2021	Cameroon	human	2021-09-03	Nasopharyngeal and oropharyngeal swab
hCoV-19/Cameroon/CERI-KRISP-K026475/2021	SARS-CoV-2/human/Cameroon/CERI-KRISP-K026475/2021	Cameroon	human	2021-09-08	Nasopharyngeal and oropharyngeal swab
hCoV-19/Cameroon/CERI-KRISP-K026476/2021	SARS-CoV-2/human/Cameroon/CERI-KRISP-K026476/2021	Cameroon	human	2021-09-08	Nasopharyngeal and oropharyngeal swab
hCoV-19/Cameroon/CERI-KRISP-K026477/2021	SARS-CoV-2/human/Cameroon/CERI-KRISP-K026477/2021	Cameroon	human	2021-09-08	Nasopharyngeal and oropharyngeal swab
hCoV-19/Cameroon/CERI-KRISP-K026478/2021	SARS-CoV-2/human/Cameroon/CERI-KRISP-K026478/2021	Cameroon	human	2021-09-08	Nasopharyngeal and oropharyngeal swab
hCoV-19/Cameroon/CERI-KRISP-K026479/2021	SARS-CoV-2/human/Cameroon/CERI-KRISP-K026479/2021	Cameroon	human	2021-09-07	Nasopharyngeal and oropharyngeal swab
hCoV-19/Cameroon/CERI-KRISP-K026480/2021	SARS-CoV-2/human/Cameroon/CERI-KRISP-K026480/2021	Cameroon	human	2021-09-11	Nasopharyngeal and oropharyngeal swab
hCoV-19/Cameroon/CERI-KRISP-K026482/2021	SARS-CoV-2/human/Cameroon/CERI-KRISP-K026482/2021	Cameroon	human	2021-09-13	Nasopharyngeal and oropharyngeal swab
hCoV-19/Cameroon/CERI-KRISP-K026484/2021	SARS-CoV-2/human/Cameroon/CERI-KRISP-K026484/2021	Cameroon	human	2021-09-10	Nasopharyngeal and oropharyngeal swab
hCoV-19/Cameroon/CERI-KRISP-K026485/2021	SARS-CoV-2/human/Cameroon/CERI-KRISP-K026485/2021	Cameroon	human	2021-09-16	Nasopharyngeal and oropharyngeal swab
hCoV-19/Cameroon/CERI-KRISP-K026486/2021	SARS-CoV-2/human/Cameroon/CERI-KRISP-K026486/2021	Cameroon	human	2021-09-08	Nasopharyngeal and oropharyngeal swab
hCoV-19/Cameroon/CERI-KRISP-K026487/2021	SARS-CoV-2/human/Cameroon/CERI-KRISP-K026487/2021	Cameroon	human	2021-09-11	Nasopharyngeal and oropharyngeal swab
hCoV-19/Cameroon/CERI-KRISP-K026488/2021	SARS-CoV-2/human/Cameroon/CERI-KRISP-K026488/2021	Cameroon	human	2021-09-16	Nasopharyngeal and oropharyngeal swab
hCoV-19/Cameroon/CERI-KRISP-K026489/2021	SARS-CoV-2/human/Cameroon/CERI-KRISP-K026489/2021	Cameroon	human	2021-09-23	Nasopharyngeal and oropharyngeal swab
hCoV-19/Cameroon/CERI-KRISP-K026490/2021	SARS-CoV-2/human/Cameroon/CERI-KRISP-K026490/2021	Cameroon	human	2021-09-23	Nasopharyngeal and oropharyngeal swab
hCoV-19/Cameroon/CERI-KRISP-K026491/2021	SARS-CoV-2/human/Cameroon/CERI-KRISP-K026491/2021	Cameroon	human	2021-09-23	Nasopharyngeal and oropharyngeal swab
hCoV-19/Cameroon/CERI-KRISP-K026492/2021	SARS-CoV-2/human/Cameroon/CERI-KRISP-K026492/2021	Cameroon	human	2021-09-23	Nasopharyngeal and oropharyngeal swab
hCoV-19/Cameroon/CERI-KRISP-K026494/2021	SARS-CoV-2/human/Cameroon/CERI-KRISP-K026494/2021	Cameroon	human	2021-08-28	Nasopharyngeal and oropharyngeal swab
hCoV-19/Cameroon/CERI-KRISP-K026495/2021	SARS-CoV-2/human/Cameroon/CERI-KRISP-K026495/2021	Cameroon	human	2021-09-25	Nasopharyngeal and oropharyngeal swab
hCoV-19/Cameroon/CERI-KRISP-K026496/2021	SARS-CoV-2/human/Cameroon/CERI-KRISP-K026496/2021	Cameroon	human	2021-09-25	Nasopharyngeal and oropharyngeal swab
hCoV-19/Cameroon/CERI-KRISP-K026497/2021	SARS-CoV-2/human/Cameroon/CERI-KRISP-K026497/2021	Cameroon	human	2021-08-18	Nasopharyngeal and oropharyngeal swab
hCoV-19/Cameroon/CERI-KRISP-K026499/2021	SARS-CoV-2/human/Cameroon/CERI-KRISP-K026499/2021	Cameroon	human	2021-08-23	Nasopharyngeal and oropharyngeal swab
hCoV-19/Cameroon/CERI-KRISP-K026500/2021	SARS-CoV-2/human/Cameroon/CERI-KRISP-K026500/2021	Cameroon	human	2021-08-19	Nasopharyngeal and oropharyngeal swab
hCoV-19/Cameroon/CERI-KRISP-K026501/2021	SARS-CoV-2/human/Cameroon/CERI-KRISP-K026501/2021	Cameroon	human	2021-08-16	Nasopharyngeal and oropharyngeal swab
hCoV-19/Cameroon/CERI-KRISP-K026502/2021	SARS-CoV-2/human/Cameroon/CERI-KRISP-K026502/2021	Cameroon	human	2021-09-08	Nasopharyngeal and oropharyngeal swab
hCoV-19/Cameroon/CERI-KRISP-K026503/2021	SARS-CoV-2/human/Cameroon/CERI-KRISP-K026503/2021	Cameroon	human	2021-08-19	Nasopharyngeal and oropharyngeal swab
hCoV-19/Cameroon/CERI-KRISP-K026504/2021	SARS-CoV-2/human/Cameroon/CERI-KRISP-K026504/2021	Cameroon	human	2021-09-13	Nasopharyngeal and oropharyngeal swab
hCoV-19/Cameroon/CERI-KRISP-K026505/2021	SARS-CoV-2/human/Cameroon/CERI-KRISP-K026505/2021	Cameroon	human	2021-08-26	Nasopharyngeal and oropharyngeal swab
hCoV-19/Cameroon/CERI-KRISP-K026507/2021	SARS-CoV-2/human/Cameroon/CERI-KRISP-K026507/2021	Cameroon	human	2021-08-14	Nasopharyngeal and oropharyngeal swab
hCoV-19/Cameroon/CERI-KRISP-K026510/2021	SARS-CoV-2/human/Cameroon/CERI-KRISP-K026510/2021	Cameroon	human	2021-08-27	Nasopharyngeal and oropharyngeal swab
hCoV-19/Cameroon/CERI-KRISP-K026514/2021	SARS-CoV-2/human/Cameroon/CERI-KRISP-K026514/2021	Cameroon	human	2021-09-08	Nasopharyngeal and oropharyngeal swab
hCoV-19/Cameroon/CERI-KRISP-K026516/2021	SARS-CoV-2/human/Cameroon/CERI-KRISP-K026516/2021	Cameroon	human	2021-09-08	Nasopharyngeal and oropharyngeal swab
hCoV-19/Cameroon/CERI-KRISP-K026517/2021	SARS-CoV-2/human/Cameroon/CERI-KRISP-K026517/2021	Cameroon	human	2021-09-08	Nasopharyngeal and oropharyngeal swab
hCoV-19/Cameroon/CERI-KRISP-K026518/2021	SARS-CoV-2/human/Cameroon/CERI-KRISP-K026518/2021	Cameroon	human	2021-09-23	Nasopharyngeal and oropharyngeal swab
hCoV-19/Cameroon/CERI-KRISP-K026519/2021	SARS-CoV-2/human/Cameroon/CERI-KRISP-K026519/2021	Cameroon	human	2021-08-20	Nasopharyngeal and oropharyngeal swab
hCoV-19/Cameroon/CERI-KRISP-K026520/2021	SARS-CoV-2/human/Cameroon/CERI-KRISP-K026520/2021	Cameroon	human	2021-08-27	Nasopharyngeal and oropharyngeal swab
hCoV-19/Cameroon/CERI-KRISP-K026521/2021	SARS-CoV-2/human/Cameroon/CERI-KRISP-K026521/2021	Cameroon	human	2021-09-07	Nasopharyngeal and oropharyngeal swab
hCoV-19/Cameroon/CERI-KRISP-K026523/2021	SARS-CoV-2/human/Cameroon/CERI-KRISP-K026523/2021	Cameroon	human	2021-09-11	Nasopharyngeal and oropharyngeal swab
hCoV-19/Cameroon/CERI-KRISP-K026524/2021	SARS-CoV-2/human/Cameroon/CERI-KRISP-K026524/2021	Cameroon	human	2021-09-11	Nasopharyngeal and oropharyngeal swab
hCoV-19/Cameroon/CERI-KRISP-K026525/2021	SARS-CoV-2/human/Cameroon/CERI-KRISP-K026525/2021	Cameroon	human	2021-09-23	Nasopharyngeal and oropharyngeal swab
hCoV-19/Cameroon/CERI-KRISP-K026527/2021	SARS-CoV-2/human/Cameroon/CERI-KRISP-K026527/2021	Cameroon	human	2021-09-26	Nasopharyngeal and oropharyngeal swab
hCoV-19/Cameroon/CERI-KRISP-K026531/2021	SARS-CoV-2/human/Cameroon/CERI-KRISP-K026531/2021	Cameroon	human	2021-08-23	Nasopharyngeal and oropharyngeal swab
hCoV-19/Cameroon/CERI-KRISP-K026535/2021	SARS-CoV-2/human/Cameroon/CERI-KRISP-K026535/2021	Cameroon	human	2021-09-14	Nasopharyngeal and oropharyngeal swab
hCoV-19/Cameroon/CERI-KRISP-K026536/2021	SARS-CoV-2/human/Cameroon/CERI-KRISP-K026536/2021	Cameroon	human	2021-08-30	Nasopharyngeal and oropharyngeal swab
hCoV-19/Cameroon/CERI-KRISP-K026537/2021	SARS-CoV-2/human/Cameroon/CERI-KRISP-K026537/2021	Cameroon	human	2021-09-08	Nasopharyngeal and oropharyngeal swab
hCoV-19/Cameroon/CERI-KRISP-K026538/2021	SARS-CoV-2/human/Cameroon/CERI-KRISP-K026538/2021	Cameroon	human	2021-09-11	Nasopharyngeal and oropharyngeal swab
hCoV-19/Cameroon/CERI-KRISP-K026540/2021	SARS-CoV-2/human/Cameroon/CERI-KRISP-K026540/2021	Cameroon	human	2021-08-18	Nasopharyngeal and oropharyngeal swab
hCoV-19/Cameroon/CERI-KRISP-K026542/2021	SARS-CoV-2/human/Cameroon/CERI-KRISP-K026542/2021	Cameroon	human	2021-08-26	Nasopharyngeal and oropharyngeal swab
hCoV-19/Cameroon/CERI-KRISP-K026543/2021	SARS-CoV-2/human/Cameroon/CERI-KRISP-K026543/2021	Cameroon	human	2021-04-09	Nasopharyngeal and oropharyngeal swab
hCoV-19/Cameroon/CERI-KRISP-K026546/2021	SARS-CoV-2/human/Cameroon/CERI-KRISP-K026546/2021	Cameroon	human	2021-06-01	Nasopharyngeal and oropharyngeal swab
hCoV-19/Cameroon/CERI-KRISP-K026547/2021	SARS-CoV-2/human/Cameroon/CERI-KRISP-K026547/2021	Cameroon	human	2021-08-20	Nasopharyngeal and oropharyngeal swab
hCoV-19/Cameroon/CERI-KRISP-K026548/2021	SARS-CoV-2/human/Cameroon/CERI-KRISP-K026548/2021	Cameroon	human	2021-08-20	Nasopharyngeal and oropharyngeal swab
hCoV-19/Cameroon/CERI-KRISP-K026549/2021	SARS-CoV-2/human/Cameroon/CERI-KRISP-K026549/2021	Cameroon	human	2021-08-21	Nasopharyngeal and oropharyngeal swab
hCoV-19/Cameroon/CERI-KRISP-K026550/2021	SARS-CoV-2/human/Cameroon/CERI-KRISP-K026550/2021	Cameroon	human	2021-08-21	Nasopharyngeal and oropharyngeal swab
hCoV-19/Cameroon/CERI-KRISP-K026551/2021	SARS-CoV-2/human/Cameroon/CERI-KRISP-K026551/2021	Cameroon	human	2021-08-24	Nasopharyngeal and oropharyngeal swab
hCoV-19/Cameroon/CERI-KRISP-K026552/2021	SARS-CoV-2/human/Cameroon/CERI-KRISP-K026552/2021	Cameroon	human	2021-08-24	Nasopharyngeal and oropharyngeal swab
hCoV-19/Cameroon/CERI-KRISP-K026554/2021	SARS-CoV-2/human/Cameroon/CERI-KRISP-K026554/2021	Cameroon	human	2021-08-25	Nasopharyngeal and oropharyngeal swab
hCoV-19/Cameroon/CERI-KRISP-K026557/2021	SARS-CoV-2/human/Cameroon/CERI-KRISP-K026557/2021	Cameroon	human	2022-02-02	Nasopharyngeal and oropharyngeal swab
hCoV-19/Cameroon/CERI-KRISP-K026903/2021	SARS-CoV-2/human/Cameroon/CERI-KRISP-K026903/2021	Cameroon	human	2021-12-29	Nasopharyngeal and oropharyngeal swab
hCoV-19/Cameroon/CERI-KRISP-K026904/2021	SARS-CoV-2/human/Cameroon/CERI-KRISP-K026904/2021	Cameroon	human	2022-01-04	Nasopharyngeal and oropharyngeal swab
hCoV-19/Cameroon/CERI-KRISP-K026906/2021	SARS-CoV-2/human/Cameroon/CERI-KRISP-K026906/2021	Cameroon	human	2021-03-01	Nasopharyngeal and oropharyngeal swab
hCoV-19/Cameroon/CERI-KRISP-K026907/2021	SARS-CoV-2/human/Cameroon/CERI-KRISP-K026907/2021	Cameroon	human	2021-03-01	Nasopharyngeal and oropharyngeal swab
hCoV-19/Cameroon/CERI-KRISP-K026908/2021	SARS-CoV-2/human/Cameroon/CERI-KRISP-K026908/2021	Cameroon	human	2021-04-09	Nasopharyngeal and oropharyngeal swab
hCoV-19/Cameroon/CERI-KRISP-K026909/2021	SARS-CoV-2/human/Cameroon/CERI-KRISP-K026909/2021	Cameroon	human	2021-03-13	Nasopharyngeal and oropharyngeal swab
hCoV-19/Cameroon/CERI-KRISP-K026910/2021	SARS-CoV-2/human/Cameroon/CERI-KRISP-K026910/2021	Cameroon	human	2021-02-03	Nasopharyngeal and oropharyngeal swab
hCoV-19/Cameroon/CERI-KRISP-K026911/2021	SARS-CoV-2/human/Cameroon/CERI-KRISP-K026911/2021	Cameroon	human	2021-06-01	Nasopharyngeal and oropharyngeal swab
hCoV-19/Cameroon/CERI-KRISP-K026912/2021	SARS-CoV-2/human/Cameroon/CERI-KRISP-K026912/2021	Cameroon	human	2021-06-01	Nasopharyngeal and oropharyngeal swab
hCoV-19/Cameroon/CERI-KRISP-K026914/2021	SARS-CoV-2/human/Cameroon/CERI-KRISP-K026914/2021	Cameroon	human	2021-09-07	Nasopharyngeal and oropharyngeal swab
hCoV-19/Cameroon/CERI-KRISP-K026915/2021	SARS-CoV-2/human/Cameroon/CERI-KRISP-K026915/2021	Cameroon	human	2021-09-07	Nasopharyngeal and oropharyngeal swab
hCoV-19/Cameroon/CERI-KRISP-K026918/2021	SARS-CoV-2/human/Cameroon/CERI-KRISP-K026918/2021	Cameroon	human	2021-08-30	Nasopharyngeal and oropharyngeal swab
hCoV-19/Cameroon/CERI-KRISP-K026920/2021	SARS-CoV-2/human/Cameroon/CERI-KRISP-K026920/2021	Cameroon	human	2021-08-30	Nasopharyngeal and oropharyngeal swab
hCoV-19/Cameroon/CERI-KRISP-K026921/2021	SARS-CoV-2/human/Cameroon/CERI-KRISP-K026921/2021	Cameroon	human	2021-08-30	Nasopharyngeal and oropharyngeal swab
hCoV-19/Cameroon/CERI-KRISP-K026922/2021	SARS-CoV-2/human/Cameroon/CERI-KRISP-K026922/2021	Cameroon	human	2021-08-31	Nasopharyngeal and oropharyngeal swab
hCoV-19/Cameroon/CERI-KRISP-K026924/2021	SARS-CoV-2/human/Cameroon/CERI-KRISP-K026924/2021	Cameroon	human	2021-08-31	Nasopharyngeal and oropharyngeal swab
hCoV-19/Cameroon/CERI-KRISP-K026925/2021	SARS-CoV-2/human/Cameroon/CERI-KRISP-K026925/2021	Cameroon	human	2021-08-31	Nasopharyngeal and oropharyngeal swab
hCoV-19/Cameroon/CERI-KRISP-K026926/2021	SARS-CoV-2/human/Cameroon/CERI-KRISP-K026926/2021	Cameroon	human	2021-08-27	Nasopharyngeal and oropharyngeal swab
hCoV-19/Cameroon/CERI-KRISP-K026991/2021	SARS-CoV-2/human/Cameroon/CERI-KRISP-K026991/2021	Cameroon	human	2021-08-23	Nasopharyngeal and oropharyngeal swab
hCoV-19/Cameroon/CERI-KRISP-K026992/2021	SARS-CoV-2/human/Cameroon/CERI-KRISP-K026992/2021	Cameroon	human	2021-08-27	Nasopharyngeal and oropharyngeal swab
hCoV-19/Cameroon/CERI-KRISP-K026993/2021	SARS-CoV-2/human/Cameroon/CERI-KRISP-K026993/2021	Cameroon	human	2021-08-30	Nasopharyngeal and oropharyngeal swab
hCoV-19/Cameroon/CERI-KRISP-K026994/2021	SARS-CoV-2/human/Cameroon/CERI-KRISP-K026994/2021	Cameroon	human	2021-09-22	Nasopharyngeal and oropharyngeal swab
hCoV-19/Cameroon/CERI-KRISP-K026995/2021	SARS-CoV-2/human/Cameroon/CERI-KRISP-K026995/2021	Cameroon	human	2021-09-22	Nasopharyngeal and oropharyngeal swab
hCoV-19/Cameroon/CERI-KRISP-K026996/2021	SARS-CoV-2/human/Cameroon/CERI-KRISP-K026996/2021	Cameroon	human	2021-09-22	Nasopharyngeal and oropharyngeal swab
hCoV-19/Cameroon/CERI-KRISP-K026997/2021	SARS-CoV-2/human/Cameroon/CERI-KRISP-K026997/2021	Cameroon	human	2021-09-23	Nasopharyngeal and oropharyngeal swab
hCoV-19/Cameroon/CERI-KRISP-K026998/2021	SARS-CoV-2/human/Cameroon/CERI-KRISP-K026998/2021	Cameroon	human	2021-09-23	Nasopharyngeal and oropharyngeal swab
hCoV-19/Cameroon/CERI-KRISP-K027003/2021	SARS-CoV-2/human/Cameroon/CERI-KRISP-K027003/2021	Cameroon	human	2021-09-24	Nasopharyngeal and oropharyngeal swab
hCoV-19/Cameroon/CERI-KRISP-K027004/2021	SARS-CoV-2/human/Cameroon/CERI-KRISP-K027004/2021	Cameroon	human	2021-09-24	Nasopharyngeal and oropharyngeal swab
hCoV-19/Cameroon/CERI-KRISP-K027007/2021	SARS-CoV-2/human/Cameroon/CERI-KRISP-K027007/2021	Cameroon	human	2021-09-24	Nasopharyngeal and oropharyngeal swab
hCoV-19/Cameroon/CERI-KRISP-K027008/2021	SARS-CoV-2/human/Cameroon/CERI-KRISP-K027008/2021	Cameroon	human	2021-05-01	Nasopharyngeal and oropharyngeal swab
hCoV-19/Cameroon/CERI-KRISP-K027010/2021	SARS-CoV-2/human/Cameroon/CERI-KRISP-K027010/2021	Cameroon	human	2021-04-09	Nasopharyngeal and oropharyngeal swab
hCoV-19/Cameroon/CERI-KRISP-K027012/2021	SARS-CoV-2/human/Cameroon/CERI-KRISP-K027012/2021	Cameroon	human	2021-03-03	Nasopharyngeal and oropharyngeal swab
hCoV-19/Cameroon/CERI-KRISP-K027013/2021	SARS-CoV-2/human/Cameroon/CERI-KRISP-K027013/2021	Cameroon	human	2021-03-03	Nasopharyngeal and oropharyngeal swab
hCoV-19/Cameroon/CERI-KRISP-K027014/2021	SARS-CoV-2/human/Cameroon/CERI-KRISP-K027014/2021	Cameroon	human	2021	Nasopharyngeal and oropharyngeal swab
hCoV-19/Cameroon/CERI-KRISP-K027015/2021	SARS-CoV-2/human/Cameroon/CERI-KRISP-K027015/2021	Cameroon	human	2021-01-25	Nasopharyngeal and oropharyngeal swab
hCoV-19/Cameroon/CERI-KRISP-K027016/2021	SARS-CoV-2/human/Cameroon/CERI-KRISP-K027016/2021	Cameroon	human	2021-06-23	Nasopharyngeal and oropharyngeal swab
hCoV-19/Cameroon/CPC-21v-08285/2021	SARS-CoV-2/human/Cameroon/CPC-21v-08285/2021	Cameroon	human	2021	Nasopharyngeal and oropharyngeal swab
hCoV-19/Cameroon/CPC-2550/2021	SARS-CoV-2/human/Cameroon/CPC-2550/2021	Cameroon	human	2021-09-23	Nasopharyngeal and oropharyngeal swab
hCoV-19/Cameroon/CPC-21v-33021/2021	SARS-CoV-2/human/Cameroon/CPC-21v-33021/2021	Cameroon	human	2021-01-14	Nasopharyngeal and oropharyngeal swab
hCoV-19/Cameroon/CPC-21v-34615/2021	SARS-CoV-2/human/Cameroon/CPC-21v-34615/2021	Cameroon	human	2021-03-02	Nasopharyngeal and oropharyngeal swab
hCoV-19/Cameroon/CPC-21v-35378/2021	SARS-CoV-2/human/Cameroon/CPC-21v-35378/2021	Cameroon	human	2021-09-23	Nasopharyngeal and oropharyngeal swab
hCoV-19/Cameroon/CPC-21v-37299/2021	SARS-CoV-2/human/Cameroon/CPC-21v-37299/2021	Cameroon	human	2021-04-17	Nasopharyngeal and oropharyngeal swab
hCoV-19/Cameroon/CPC-21v-37638/2021	SARS-CoV-2/human/Cameroon/CPC-21v-37638/2021	Cameroon	human	2021-03-02	Nasopharyngeal and oropharyngeal swab
hCoV-19/Cameroon/CPC-21v-37639/2021	SARS-CoV-2/human/Cameroon/CPC-21v-37639/2021	Cameroon	human	2021-03-02	Nasopharyngeal and oropharyngeal swab
hCoV-19/Cameroon/CPC-21v-37297/2021	SARS-CoV-2/human/Cameroon/CPC-21v-37297/2021	Cameroon	human	2021-03-03	Nasopharyngeal and oropharyngeal swab
hCoV-19/Cameroon/CV434/2020	SARS-CoV-2/human/Cameroon/CV434/2020	Cameroon	human	2021-03-02	Nasopharyngeal and oropharyngeal swab
hCoV-19/Cameroon/CV408/2020	SARS-CoV-2/human/Cameroon/CV408/2020	Cameroon	human	2021-03-03	Nasopharyngeal and oropharyngeal swab
hCoV-19/Cameroon/CV409/2020	SARS-CoV-2/human/Cameroon/CV409/2020	Cameroon	human	2021-03-03	Nasopharyngeal and oropharyngeal swab
hCoV-19/Cameroon/CV406/2020	SARS-CoV-2/human/Cameroon/CV406/2020	Cameroon	human	2021-08-23	Nasopharyngeal and oropharyngeal swab
hCoV-19/Cameroon/CV411/2020	SARS-CoV-2/human/Cameroon/CV411/2020	Cameroon	human	2021-02-10	Nasopharyngeal and oropharyngeal swab
hCoV-19/Cameroon/CV417/2020	SARS-CoV-2/human/Cameroon/CV417/2020	Cameroon	human	2021-03-01	Nasopharyngeal and oropharyngeal swab
hCoV-19/Cameroon/CV416/2020	SARS-CoV-2/human/Cameroon/CV416/2020	Cameroon	human	2020-05-24	Nasopharyngeal and oropharyngeal swab
hCoV-19/Cameroon/CV423/2020	SARS-CoV-2/human/Cameroon/CV423/2020	Cameroon	human	2021-05-01	Nasopharyngeal and oropharyngeal swab
hCoV-19/Cameroon/CV420/2020	SARS-CoV-2/human/Cameroon/CV420/2020	Cameroon	human	2021-03-01	Nasopharyngeal and oropharyngeal swab
hCoV-19/Cameroon/CV424/2020	SARS-CoV-2/human/Cameroon/CV424/2020	Cameroon	human	2021-03-01	Nasopharyngeal and oropharyngeal swab
hCoV-19/Cameroon/CV427/2020	SARS-CoV-2/human/Cameroon/CV427/2020	Cameroon	human	2021-01-21	Nasopharyngeal and oropharyngeal swab
hCoV-19/Cameroon/CV440/2020	SARS-CoV-2/human/Cameroon/CV440/2020	Cameroon	human	2021-09-06	Nasopharyngeal and oropharyngeal swab
hCoV-19/Cameroon/CV437/2020	SARS-CoV-2/human/Cameroon/CV437/2020	Cameroon	human	2021-01-27	Nasopharyngeal and oropharyngeal swab
hCoV-19/Cameroon/CV441/2020	SARS-CoV-2/human/Cameroon/CV441/2020	Cameroon	human	2021-01-19	Nasopharyngeal and oropharyngeal swab
hCoV-19/Cameroon/CV433/2020	SARS-CoV-2/human/Cameroon/CV433/2020	Cameroon	human	2021-01-22	Nasopharyngeal and oropharyngeal swab
hCoV-19/Cameroon/CV436/2020	SARS-CoV-2/human/Cameroon/CV436/2020	Cameroon	human	2021-02-19	Nasopharyngeal and oropharyngeal swab
hCoV-19/Cameroon/CV439/2020	SARS-CoV-2/human/Cameroon/CV439/2020	Cameroon	human	2021-03-11	Nasopharyngeal and oropharyngeal swab
hCoV-19/Cameroon/CV435/2020	SARS-CoV-2/human/Cameroon/CV435/2020	Cameroon	human	2021-01-30	Nasopharyngeal and oropharyngeal swab
hCoV-19/Cameroon/CV430/2020	SARS-CoV-2/human/Cameroon/CV430/2020	Cameroon	human	2021-04-10	Nasopharyngeal and oropharyngeal swab
hCoV-19/Cameroon/CV428/2020	SARS-CoV-2/human/Cameroon/CV428/2020	Cameroon	human	2021-04-13	Nasopharyngeal and oropharyngeal swab
hCoV-19/Cameroon/CV432/2020	SARS-CoV-2/human/Cameroon/CV432/2020	Cameroon	human	2021-02-05	Nasopharyngeal and oropharyngeal swab
hCoV-19/Cameroon/DO10004/2021	SARS-CoV-2/human/Cameroon/DO10004/2021	Cameroon	human	2021-08-18	Nasopharyngeal and oropharyngeal swab
hCoV-19/Cameroon/C087/2020	SARS-CoV-2/human/Cameroon/C087/2020	Cameroon	human	2021-02-04	Nasopharyngeal and oropharyngeal swab
hCoV-19/Cameroon/AB051/2020	SARS-CoV-2/human/Cameroon/AB051/2020	Cameroon	human	2020-03-30	Nasopharyngeal and oropharyngeal swab
hCoV-19/Cameroon/AB059/2020	SARS-CoV-2/human/Cameroon/AB059/2020	Cameroon	human	2021-04-17	Nasopharyngeal and oropharyngeal swab
hCoV-19/Cameroon/R040/2020	SARS-CoV-2/human/Cameroon/R040/2020	Cameroon	human	2020	Nasopharyngeal and oropharyngeal swab
hCoV-19/Cameroon/C090/2020	SARS-CoV-2/human/Cameroon/C090/2020	Cameroon	human	2021-03-12	Nasopharyngeal and oropharyngeal swab
hCoV-19/Cameroon/C445/2021	SARS-CoV-2/human/Cameroon/C445/2021	Cameroon	human	2021-08-14	Nasopharyngeal and oropharyngeal swab
hCoV-19/Cameroon/R026/2020	SARS-CoV-2/human/Cameroon/R026/2020	Cameroon	human	2020-06-16	Nasopharyngeal and oropharyngeal swab
hCoV-19/Cameroon/CEN189976/2021	SARS-CoV-2/human/Cameroon/CEN189976/2021	Cameroon	human	2021-01-22	Nasopharyngeal and oropharyngeal swab
hCoV-19/Cameroon/CENT308695/2021	SARS-CoV-2/human/Cameroon/CENT308695/2021	Cameroon	human	2020-03-26	Nasopharyngeal and oropharyngeal swab
hCoV-19/Cameroon/R024/2020	SARS-CoV-2/human/Cameroon/R024/2020	Cameroon	human	2020-03-26	Nasopharyngeal and oropharyngeal swab
hCoV-19/Cameroon/CENT308696/2021	SARS-CoV-2/human/Cameroon/CENT308696/2021	Cameroon	human	2021-06-01	Nasopharyngeal and oropharyngeal swab
hCoV-19/Cameroon/CR-210135/2021	SARS-CoV-2/human/Cameroon/CR-210135/2021	Cameroon	human	2020-10-26	Nasopharyngeal and oropharyngeal swab
hCoV-19/Cameroon/DO10028/2021	SARS-CoV-2/human/Cameroon/DO10028/2021	Cameroon	human	2021-02-03	Nasopharyngeal and oropharyngeal swab
hCoV-19/Cameroon/OL023/2020	SARS-CoV-2/human/Cameroon/OL023/2020	Cameroon	human	2020-04-21	Nasopharyngeal and oropharyngeal swab
hCoV-19/Cameroon/DO10144/2021	SARS-CoV-2/human/Cameroon/DO10144/2021	Cameroon	human	2021-02-02	Nasopharyngeal and oropharyngeal swab
hCoV-19/Cameroon/LIT150417/2021	SARS-CoV-2/human/Cameroon/LIT150417/2021	Cameroon	human	2020-05-13	Nasopharyngeal and oropharyngeal swab
hCoV-19/Cameroon/DO10186/2021	SARS-CoV-2/human/Cameroon/DO10186/2021	Cameroon	human	2020-11-19	Nasopharyngeal and oropharyngeal swab
hCoV-19/Cameroon/DO308035/2021	SARS-CoV-2/human/Cameroon/DO308035/2021	Cameroon	human	2021-11-04	Nasopharyngeal and oropharyngeal swab
hCoV-19/Cameroon/DO308136/2021	SARS-CoV-2/human/Cameroon/DO308136/2021	Cameroon	human	2020-11-19	Nasopharyngeal and oropharyngeal swab
hCoV-19/Cameroon/DO308144/2021	SARS-CoV-2/human/Cameroon/DO308144/2021	Cameroon	human	2020-11-19	Nasopharyngeal and oropharyngeal swab
hCoV-19/Cameroon/DO344329/2021	SARS-CoV-2/human/Cameroon/DO344329/2021	Cameroon	human	2021	Nasopharyngeal and oropharyngeal swab
hCoV-19/Cameroon/DO344466/2021	SARS-CoV-2/human/Cameroon/DO344466/2021	Cameroon	human	2021-01-19	Nasopharyngeal and oropharyngeal swab
hCoV-19/Cameroon/DO4179V9/2021	SARS-CoV-2/human/Cameroon/DO4179V9/2021	Cameroon	human	2020-12-02	Nasopharyngeal and oropharyngeal swab
hCoV-19/Cameroun/ECO117/2021	SARS-CoV-2/human/Cameroun/ECO117/2021	Cameroon	human	2021-02-04	Nasopharyngeal and oropharyngeal swab
hCoV-19/Cameroun/ECO131/2021	SARS-CoV-2/human/Cameroun/ECO131/2021	Cameroon	human	2020-12-03	Nasopharyngeal and oropharyngeal swab
hCoV-19/Cameroun/ECO220/2021	SARS-CoV-2/human/Cameroun/ECO220/2021	Cameroon	human	2021-01-13	Nasopharyngeal and oropharyngeal swab
hCoV-19/Cameroon/ECO282/2021	SARS-CoV-2/human/Cameroon/ECO282/2021	Cameroon	human	2021-06-01	Nasopharyngeal and oropharyngeal swab
hCoV-19/Cameroon/ECO284/2021	SARS-CoV-2/human/Cameroon/ECO284/2021	Cameroon	human	2021-01-19	Nasopharyngeal and oropharyngeal swab
